# Supplementary material for: Iron transport pathways in the human malaria parasite Plasmodium falciparum revealed by RNA-sequencing
Source: Front Cell Infect Microbiol. 2024 Nov 7;14:1480076. doi: 10.3389/fcimb.2024.1480076 (PMC11578967; doi:10.3389/fcimb.2024.1480076)
Supplement: Supplementary file 1 [file Table1.xlsx]

## Sheet: 6h high vs low
gene_ID	Fasta_annotation	logFC	logCPM	F	PValue
PF3D7_0504700	centrosomal protein CEP120, putative	-2.0446	6.40449	173.052	2.46588e-11
PF3D7_0402000	Plasmodium exported protein (PHISTa), unknown function	-1.19204	8.72784	110.409	1.29989e-09
PF3D7_1206300	conserved Plasmodium protein, unknown function	-1.09743	6.52206	89.7746	7.4415e-09
PF3D7_0710200	conserved Plasmodium protein, unknown function	-0.886482	9.16134	80.8739	1.75455e-08
PF3D7_0402200	surface-associated interspersed protein 4.1 (SURFIN 4.1), pseudogene	-0.911202	7.81405	75.1931	3.16033e-08
PF3D7_0829900	unspecified product	-1.05404	6.84999	74.3169	3.47157e-08
PF3D7_0114000	exported protein family 1	-0.959635	5.58604	64.8706	1.01491e-07
PF3D7_0508900	conserved Plasmodium protein, unknown function	-0.922638	7.37112	63.8475	1.14821e-07
PF3D7_0500800	mature parasite-infected erythrocyte surface antigen	-1.18177	7.23874	56.9813	2.74073e-07
PF3D7_1207000	conserved Plasmodium protein, unknown function	-0.848193	8.68886	52.1532	5.30538e-07
PF3D7_0407700	conserved Plasmodium protein, unknown function	-0.788071	6.43652	51.8523	5.53652e-07
PF3D7_1133200	conserved Plasmodium protein, unknown function	-0.805903	9.42903	51.0293	6.22727e-07
PF3D7_1243900	double C2-like domain-containing protein	-0.92724	5.09912	50.9153	6.33026e-07
PF3D7_0612200	leucine-rich repeat protein	-0.83445	7.94104	50.8666	6.37478e-07
PF3D7_1102300	Plasmodium exported protein, unknown function	-0.958036	4.25351	49.2814	8.03125e-07
PF3D7_0814200	DNA/RNA-binding protein Alba 1	-0.717584	11.6429	47.9488	9.7938e-07
PF3D7_0723800	conserved Plasmodium protein, unknown function	-0.713297	8.50341	46.1169	1.29499e-06
PF3D7_1442600	TRAP-like protein	-0.784124	5.73317	45.5865	1.40617e-06
PF3D7_0403200	pre-mRNA splicing factor, putative	-0.762088	8.62543	45.465	1.4331e-06
PF3D7_1013800	conserved Plasmodium protein, unknown function	-0.832482	5.12057	45.0166	1.53747e-06
PF3D7_1021900	PHAX domain-containing protein, putative	-0.580842	10.4073	44.3361	1.7122e-06
PF3D7_0216700	autophagy-related protein 11, putative	-0.765195	8.24673	43.6511	1.91039e-06
PF3D7_0509100	structural maintenance of chromosomes protein 4, putative	-0.7364	8.88519	43.0629	2.10082e-06
PF3D7_1325400	conserved Plasmodium protein, unknown function	-0.638992	7.76886	42.8536	2.17356e-06
PF3D7_1308700	conserved Plasmodium protein, unknown function	-0.863564	7.30961	41.8789	2.55081e-06
PF3D7_1023900	chromodomain-helicase-DNA-binding protein 1 homolog, putative	-0.570696	12.4023	41.722	2.61802e-06
PF3D7_0531100	conserved Plasmodium protein, unknown function	-0.873166	4.55092	41.4615	2.73391e-06
PF3D7_1235300	CCR4-NOT transcription complex subunit 4, putative	-0.687389	10.872	37.7706	5.15904e-06
PF3D7_1413200	conserved Plasmodium protein, unknown function	-0.815616	4.06456	37.336	5.57481e-06
PF3D7_0203000	repetitive organellar protein, putative	-0.699259	7.82056	36.381	6.62425e-06
PF3D7_1104900	calcium/calmodulin-dependent protein kinase, putative	-0.74371	6.02294	35.2314	8.18576e-06
PF3D7_0311400	kinase-related protein PKRP, putative	-0.858626	3.22375	35.1649	8.2878e-06
PF3D7_1120000	conserved protein, unknown function	-0.629436	9.69815	34.557	9.28776e-06
PF3D7_1021800	schizont egress antigen-1	-0.63353	8.93635	34.4286	9.51558e-06
PF3D7_0516800	AP2 domain transcription factor AP2-O2, putative	-0.564785	8.82279	33.9849	1.03514e-05
PF3D7_1318400	structural maintenance of chromosomes protein 2, putative	-0.620856	7.91541	33.4252	1.1523e-05
PF3D7_0903600	conserved protein, unknown function, unspecified product	-0.734576	6.57646	33.2785	1.18537e-05
PF3D7_1248700	conserved Plasmodium protein, unknown function	-0.51318	11.4072	33.2024	1.20294e-05
PF3D7_0615400	ribonuclease, putative	-0.514291	10.1485	32.9788	1.25624e-05
PF3D7_0209500	conserved Plasmodium protein, unknown function	-0.707313	4.0184	32.9329	1.26751e-05
PF3D7_0704300	conserved Plasmodium membrane protein, unknown function	-0.531375	8.46705	32.7367	1.3169e-05
PF3D7_0203100	protein kinase, putative	-0.545127	5.87455	32.5034	1.37842e-05
PF3D7_1339700	conserved Plasmodium protein, unknown function	-0.635649	7.8837	32.2915	1.43702e-05
PF3D7_1435200	conserved protein, unknown function	-0.76333	3.72625	32.2305	1.4544e-05
PF3D7_0214900	rhoptry neck protein 6	-0.887462	6.59865	32.0945	1.49398e-05
PF3D7_0420300	AP2 domain transcription factor, putative	-0.456185	9.59239	30.6929	1.97888e-05
PF3D7_0704100	conserved Plasmodium membrane protein, unknown function	-0.580798	7.41312	30.6511	1.9958e-05
PF3D7_1448500	conserved Plasmodium protein, unknown function	-0.646145	8.87891	30.4043	2.09891e-05
PF3D7_0208100	conserved Plasmodium protein, unknown function	-0.601539	7.8988	29.4812	2.53997e-05
PF3D7_1237900	conserved Plasmodium protein, unknown function	-0.469704	8.83852	29.4548	2.554e-05
PF3D7_1234100	bromodomain protein, putative	-0.514024	9.85585	29.2933	2.64169e-05
PF3D7_1444100	conserved Plasmodium protein, unknown function	-0.466592	6.684	29.2387	2.67211e-05
PF3D7_0829500	conserved Plasmodium protein, unknown function	-1.1941	1.80513	28.8486	2.90086e-05
PF3D7_0820500	protein transport protein YIF1, putative	0.416226	7.63174	28.8164	2.9207e-05
PF3D7_0529800	conserved Plasmodium protein, unknown function	-0.616491	8.15486	28.7427	2.96664e-05
PF3D7_0613300	rhoptry protein ROP14	-0.738349	5.10257	28.4449	3.16053e-05
PF3D7_1409200	conserved Plasmodium protein, unknown function	-0.789163	4.57471	28.3632	3.21614e-05
PF3D7_0205100	conserved Plasmodium protein, unknown function	-0.91308	4.44154	28.1967	3.33278e-05
PF3D7_1342100	aconitate hydratase	0.482876	7.37645	28.1087	3.39635e-05
PF3D7_1140700	conserved Plasmodium protein, unknown function	-0.530938	8.92516	27.7056	3.70503e-05
PF3D7_0619300	conserved Plasmodium protein, unknown function	-0.566593	6.61617	27.6906	3.71706e-05
PF3D7_1112100	conserved Plasmodium protein, unknown function	-0.49161	8.21079	27.4085	3.95226e-05
PF3D7_1011800	PRE-binding protein	-0.539254	11.737	27.3145	4.03428e-05
PF3D7_0613900	myosin E, putative	-0.589642	8.13489	26.8696	4.44855e-05
PF3D7_0316200	conserved Plasmodium protein, unknown function	-0.635526	7.06556	26.6145	4.70702e-05
PF3D7_1238500	conserved Plasmodium protein, unknown function	-0.522381	7.38664	26.3926	4.94543e-05
PF3D7_1103800	CCR4-NOT transcription complex subunit 1, putative	-0.491516	8.64179	26.1045	5.27492e-05
PF3D7_1146600	oocyst rupture protein 1, putative	-0.5591	6.44096	25.9442	5.46871e-05
PF3D7_1471900	conserved Plasmodium protein, unknown function	-0.501086	6.93271	25.2018	6.47456e-05
PF3D7_0718600	conserved Plasmodium protein, unknown function	-0.520856	5.16441	25.0979	6.63082e-05
PF3D7_0604500	conserved Plasmodium protein, unknown function	-0.481664	11.3754	25.0043	6.77534e-05
PF3D7_1013600	conserved Plasmodium protein, unknown function	-0.593849	7.22207	24.7623	7.16502e-05
PF3D7_1229600	conserved Plasmodium protein, unknown function	-0.516972	7.35783	24.6582	7.34013e-05
PF3D7_0605600	nucleoside diphosphate kinase, putative	-0.786163	3.07018	24.6544	7.3466e-05
PF3D7_0913100	heptatricopeptide repeat-containing protein, putative	0.707218	4.14491	24.558	7.51316e-05
PF3D7_1025900	conserved protein, unknown function	-0.479007	6.5658	24.3384	7.90857e-05
PF3D7_1469900	protein MGET	-0.639038	4.85906	24.1633	8.24009e-05
PF3D7_1327300	conserved Plasmodium protein, unknown function	-0.559385	7.91245	23.9293	8.70734e-05
PF3D7_0214600	serine/threonine protein kinase, putative	-0.552412	6.91948	23.8074	8.96227e-05
PF3D7_1126700	autophagy-related protein 23, putative	-0.648368	6.88593	23.6591	9.28359e-05
PF3D7_1035200	S-antigen	-0.832715	6.63499	23.6285	9.35164e-05
PF3D7_0724100	conserved Plasmodium protein, unknown function	-0.536502	9.52148	23.498	9.64714e-05
PF3D7_1314200	telomerase reverse transcriptase	-0.513511	6.55762	23.4227	9.82249e-05
PF3D7_1206500	Tat binding protein 1(TBP-1)-interacting protein, putative	-0.781049	2.84373	23.3913	9.8966e-05
PF3D7_0724900	kinesin-19, putative	-0.674675	5.63658	23.2355	0.000102736
PF3D7_0406500	NYN domain-containing protein, putative	-0.507201	11.6535	23.1948	0.000103746
PF3D7_1014300	SPRY domain-containing protein, putative	-0.50998	8.20115	23.1538	0.000104775
PF3D7_0506500	conserved Plasmodium protein, unknown function	-0.503321	8.38534	22.9824	0.000109201
PF3D7_1431400	surface-related antigen SRA	-0.682988	4.94482	22.5889	0.000120164
PF3D7_1019700	conserved Plasmodium protein, unknown function	-0.607052	6.76077	22.4052	0.000125692
PF3D7_0313600	conserved Plasmodium protein, unknown function	-0.623536	6.23755	22.3625	0.000127016
PF3D7_1135100	protein phosphatase PPM8, putative	0.390368	7.22031	22.2412	0.000130865
PF3D7_1308000	conserved Plasmodium membrane protein, unknown function	-0.562619	7.01081	22.079	0.000136215
PF3D7_1442700	conserved Plasmodium protein, unknown function	-0.63433	6.74366	21.9772	0.000139691
PF3D7_0613800	AP2 domain transcription factor, putative	-0.577563	9.26643	21.9314	0.000141291
PF3D7_1212700	eukaryotic translation initiation factor 3 subunit A, putative	-0.477574	11.9483	21.7382	0.000148253
PF3D7_0414800	conserved Plasmodium protein, unknown function	-0.712894	2.82425	21.5442	0.000155625
PF3D7_1359600	conserved Plasmodium protein, unknown function	-0.473521	9.2421	21.4513	0.0001593
PF3D7_1456000	AP2 domain transcription factor AP2-HC, putative	-0.575844	6.94566	21.3992	0.000161401
PF3D7_0728600	RING zinc finger protein, putative	-0.613218	7.65907	21.3834	0.000162046
PF3D7_0522400	conserved Plasmodium protein, unknown function	-0.387052	8.12952	21.1706	0.000170994
PF3D7_0400200	erythrocyte membrane protein 1 (PfEMP1), exon 2, pseudogene	-0.561984	5.95121	21.0368	0.000176898
PF3D7_0722200	rhoptry-associated leucine zipper-like protein 1	-0.707492	6.80725	20.9987	0.000178617
PF3D7_1311100	meiosis-specific nuclear structural protein 1, putative	-0.47883	4.69894	20.9417	0.000181228
PF3D7_0525200	structural maintenance of chromosomes protein 6, putative	-0.373425	8.258	20.9107	0.00018267
PF3D7_1213900	conserved Plasmodium protein, unknown function	0.333972	7.98176	20.7471	0.000190466
PF3D7_1433400	zinc finger protein, putative	-0.373118	10.5784	20.7394	0.000190842
PF3D7_1120600	DDRGK domain-containing protein, putative	-0.522662	7.96403	20.6734	0.000194101
PF3D7_1228800	WD repeat-containing protein, putative	-0.372344	9.73017	20.6134	0.00019711
PF3D7_1458500	spindle assembly abnormal protein 4, putative	-0.560865	7.06024	20.5192	0.00020195
PF3D7_1107100	nucleic acid binding protein, putative	-0.68095	5.33464	20.4878	0.000203587
PF3D7_1405900	RNA-binding protein, putative	-0.468492	8.07689	20.3748	0.000209617
PF3D7_1038400	gametocyte-specific protein	-0.841637	4.21362	20.1179	0.000224067
PF3D7_1327800	ribose-phosphate pyrophosphokinase, putative	0.379874	7.22387	19.9688	0.000232953
PF3D7_0819200	perforin-like protein 5	0.488494	3.96016	19.9212	0.000235877
PF3D7_0730500	conserved Plasmodium protein, unknown function	-0.467816	7.90616	19.7758	0.000245046
PF3D7_1034500	conserved Plasmodium protein, unknown function	-0.659517	6.74055	19.7456	0.000246995
PF3D7_1326600	conserved Plasmodium protein, unknown function	-0.52653	8.34041	19.703	0.000249781
PF3D7_0113000	glutamic acid-rich protein GARP	-0.661421	10.848	19.1803	0.000286922
PF3D7_0815200	importin subunit beta, putative	0.341883	8.87968	19.0948	0.000293553
PF3D7_1014900	conserved Plasmodium protein, unknown function	-0.614045	6.20215	19.0547	0.000296724
PF3D7_0402300	reticulocyte binding protein homologue 1	-0.515687	7.5878	18.9349	0.000306428
PF3D7_0321700	conserved Plasmodium protein, unknown function	-0.440335	6.76496	18.907	0.000308738
PF3D7_0405900	apical sushi protein	-0.586263	5.94931	18.8948	0.000309747
PF3D7_1117900	conserved Plasmodium protein, unknown function	-0.410501	5.83682	18.8481	0.000313667
PF3D7_0525600	RNA methyltransferase, putative	-0.83658	4.88485	18.7626	0.000320997
PF3D7_0919900	regulator of chromosome condensation-PP1-interacting protein	-0.509173	7.92349	18.7	0.000326473
PF3D7_1421300	conserved Plasmodium protein, unknown function	-0.719967	3.3046	18.6656	0.000329527
PF3D7_0317200	cdc2-related protein kinase 4	-0.551108	8.76129	18.6528	0.000330671
PF3D7_0619700	conserved protein, unknown function	-0.518301	4.97812	18.5597	0.000339138
PF3D7_1140500	myosin K, putative	-0.674525	3.97568	18.334	0.000360653
PF3D7_1406200	transcription elongation factor SPT6, putative	-0.369519	10.4169	18.2838	0.000365643
PF3D7_0829800	unspecified product	-0.704865	6.21125	18.179	0.000376304
PF3D7_0716200	PDCD2 domain-containing protein, putative	0.309139	9.18471	18.1099	0.000383532
PF3D7_0423300	conserved Plasmodium protein, unknown function	-0.652422	4.10039	18.0892	0.000385714
PF3D7_0306800	T-complex protein 1 subunit beta	0.354623	8.67359	18.0861	0.000386049
PF3D7_1312100	GYF domain-containing protein, putative	-0.642501	6.24507	18.0607	0.000388758
PF3D7_1118700	myosin light chain B	-0.610952	4.67117	18.0346	0.000391571
PF3D7_0917400	conserved Plasmodium protein, unknown function	-0.655767	3.34879	17.9622	0.000399474
PF3D7_1200900	Plasmodium exported protein (PHISTc), unknown function	0.351196	6.81747	17.847	0.000412415
PF3D7_0802600	adenylyl cyclase beta	-0.514356	6.11875	17.7175	0.000427527
PF3D7_0309700	SECIS-binding protein 2, putative	-0.385707	6.78769	17.6627	0.000434102
PF3D7_0420000	zinc finger protein, putative	-0.35955	10.1403	17.639	0.000436975
PF3D7_0627800	acetyl-CoA synthetase, putative	0.361967	7.73608	17.5447	0.000448648
PF3D7_1413700	conserved Plasmodium protein, unknown function	-0.445576	5.86108	17.4745	0.000457549
PF3D7_1362700	conserved Plasmodium protein, unknown function	-0.562526	7.39892	17.4559	0.000459948
PF3D7_0321300	conserved Plasmodium protein, unknown function	-0.766983	3.20788	17.4539	0.000460196
PF3D7_1234200	helicase, putative, pseudogene	-0.37092	7.07063	17.2619	0.000485734
PF3D7_1140600	conserved Plasmodium protein, unknown function	-0.420923	5.41819	17.2447	0.000488093
PF3D7_1136700	conserved Plasmodium protein, unknown function	-0.630689	4.30194	17.1467	0.000501798
PF3D7_1145200	serine/threonine protein kinase, putative	-0.600891	6.96619	17.0596	0.000514348
PF3D7_0713800	negative elongation factor A, putative	-0.463647	4.96651	17.0536	0.000515215
PF3D7_1335400	reticulocyte binding protein 2 homologue a	-0.550058	6.73827	17.0331	0.00051823
PF3D7_1452500	syntaxin-6, putative	-0.633771	4.15044	17.0276	0.000519043
PF3D7_0625300	DNA polymerase 1, putative	-0.409709	7.39313	17.0135	0.000521125
PF3D7_1450300	NADPH--cytochrome P450 reductase, putative	0.349105	7.05832	16.9831	0.000525643
PF3D7_1123800	structural maintenance of chromosomes protein 5, putative	-0.442034	6.32082	16.9252	0.000534372
PF3D7_1148000	serine/threonine protein kinase, putative	-0.59945	7.45584	16.881	0.000541157
PF3D7_1311800	M1-family alanyl aminopeptidase	0.362238	11.1867	16.8708	0.000542723
PF3D7_0610200	RNA-binding protein 25, putative	-0.450903	8.64088	16.8547	0.000545229
PF3D7_0210200	conserved Plasmodium protein, unknown function	-0.496579	8.41336	16.8286	0.000549311
PF3D7_0814400	phospholipase DDHD1, putative	0.470041	4.81308	16.7909	0.00055526
PF3D7_0921700	conserved protein, unknown function	-0.452065	7.23588	16.7418	0.000563107
PF3D7_0519200	V-type proton ATPase 16 kDa proteolipid subunit	0.345125	8.30836	16.6594	0.000576575
PF3D7_1346100	protein transport protein SEC61 subunit alpha	0.329939	9.34278	16.544	0.000596033
PF3D7_1456800	V-type H+-translocating pyrophosphatase VP1, putative	0.386781	9.55176	16.5405	0.000596637
PF3D7_0414000	structural maintenance of chromosomes protein 3, putative	-0.51267	8.08384	16.5255	0.000599214
PF3D7_1425300	conserved Plasmodium protein, unknown function	-0.532465	6.37578	16.4822	0.000606748
PF3D7_1140200	conserved Plasmodium protein, unknown function	-0.414525	7.2572	16.4442	0.000613457
PF3D7_0709400	Cg7 protein	-0.479691	6.88206	16.443	0.000613658
PF3D7_1227500	protein SOC2, putative	-0.501256	8.0101	16.4336	0.000615333
PF3D7_1114200	GTPase-activating protein, putative	0.300205	8.03668	16.4308	0.000615827
PF3D7_0807300	ras-related protein Rab-18	0.316552	7.33432	16.3792	0.000625093
PF3D7_0915700	cytochrome c oxidase subunit ApiCOX30, putative	-0.830731	3.88505	16.3708	0.000626615
PF3D7_0507600	protein CAF40, putative	0.354351	6.77186	16.3587	0.000628805
PF3D7_1356600	regulator of chromosome condensation, putative	0.373914	5.29916	16.3269	0.000634632
PF3D7_1417400	rap guanine nucleotide exchange factor, putative, pseudogene	-0.468045	5.82271	16.313	0.000637195
PF3D7_1023800	conserved Plasmodium protein, unknown function	-0.621673	2.78381	16.2764	0.000644012
PF3D7_0903300	conserved protein, unknown function	-0.506558	8.88496	16.2451	0.000649892
PF3D7_1129300	conserved Plasmodium protein, unknown function	-0.612817	3.92077	16.214	0.000655801
PF3D7_1019100	conserved Plasmodium protein, unknown function	-0.494721	4.92298	16.1763	0.000663041
PF3D7_0720900	tetratricopeptide repeat protein, putative	0.425945	5.36077	16.05	0.00068794
PF3D7_0915400	ATP-dependent 6-phosphofructokinase	0.356046	10.9587	16.0274	0.000692497
PF3D7_1416600	conserved Plasmodium protein, unknown function	-0.566817	3.24682	15.9952	0.000699053
PF3D7_1417300	cysteine protease ATG4, putative	-0.447789	4.2663	15.9344	0.000711622
PF3D7_0321100	conserved Plasmodium protein, unknown function	-0.612071	4.96413	15.9008	0.000718682
PF3D7_1106800	protein kinase, putative	-0.449443	6.0757	15.8489	0.000729742
PF3D7_1243700	ubiquitin-conjugating enzyme E2, putative	-0.422859	6.13667	15.777	0.000745355
PF3D7_1203400	major facilitator superfamily domain-containing protein, putative	-0.435789	6.6161	15.7356	0.000754518
PF3D7_1219000	formin 2	-0.402002	8.25381	15.6758	0.000767967
PF3D7_0424400	surface-associated interspersed protein 4.2 (SURFIN 4.2)	-0.560596	2.46414	15.6075	0.000783673
PF3D7_0925700	histone deacetylase 1	0.379709	7.35402	15.5007	0.000808908
PF3D7_0822900	conserved Plasmodium protein, unknown function	-0.506972	7.20608	15.4135	0.000830198
PF3D7_0828300	conserved protein, unknown function	-0.433368	6.61174	15.3863	0.000836962
PF3D7_0420600	conserved Plasmodium protein, unknown function	-0.473521	6.01157	15.3629	0.000842841
PF3D7_1020200	conserved Plasmodium protein, unknown function	-0.579669	3.64331	15.3525	0.000845465
PF3D7_1330700	GPI transamidase subunit PIG-U, putative	-0.813346	4.28358	15.3044	0.000857706
PF3D7_1136000	conserved Plasmodium protein, unknown function	-0.364829	7.07138	15.2883	0.000861847
PF3D7_1455400	hemolysin III	0.38311	6.21527	15.2684	0.000867006
PF3D7_0819800	conserved Plasmodium protein, unknown function	-0.410993	5.6537	15.1952	0.000886257
PF3D7_1403100	condensin complex subunit 1, putative	-0.455566	8.03354	15.1795	0.000890435
PF3D7_0523000	multidrug resistance protein 1 MDR1	0.343426	10.3165	15.1648	0.000894368
PF3D7_1437300	conserved Plasmodium protein, unknown function	-0.656114	2.85027	15.102	0.000911428
PF3D7_1017600	conserved Plasmodium protein, unknown function	-0.373261	9.77101	15.0833	0.000916575
PF3D7_1234800	splicing factor 3B subunit 3, putative	0.331236	8.63452	15.0669	0.000921138
PF3D7_0926500	tetratricopeptide repeat protein, putative	-0.544496	6.61744	15.04	0.000928625
PF3D7_1107300	polyadenylate-binding protein-interacting protein 1, putative	-0.359679	11.8681	14.9176	0.000963657
PF3D7_0202400	translation-enhancing factor	-0.675986	8.37862	14.8882	0.000972257
PF3D7_1409500	conserved Plasmodium protein, unknown function	-0.727646	3.11773	14.8459	0.000984824
PF3D7_1361100	protein transport protein Sec24A	0.290482	9.2962	14.7212	0.0010229
PF3D7_0821400	conserved Plasmodium protein, unknown function	0.379148	6.72075	14.6461	0.00104662
PF3D7_0418000	conserved Plasmodium protein, unknown function	-0.399542	5.67268	14.6073	0.00105912
PF3D7_0625200	conserved Plasmodium protein, unknown function	-0.783782	3.33608	14.5991	0.00106178
PF3D7_1450600	S-adenosylmethionine-dependent methyltransferase, putative	0.36131	6.35644	14.5945	0.00106329
PF3D7_0618900	phosphatidylinositol N-acetylglucosaminyltransferase subunit GPI1	-0.617321	5.65324	14.4756	0.00110278
PF3D7_1473100	GTPase-activating protein, putative	0.375766	5.60787	14.462	0.00110739
PF3D7_1311900	V-type proton ATPase catalytic subunit A	0.29602	8.4722	14.4526	0.0011106
PF3D7_0308100	zinc finger protein, putative	-0.581719	5.36522	14.4225	0.00112092
PF3D7_0719500	LEM3/CDC50 family protein, putative	-0.408206	5.81056	14.3885	0.00113273
PF3D7_1131200	conserved Plasmodium protein, unknown function	-0.529909	5.16978	14.3838	0.00113436
PF3D7_1148500	unspecified product	-1.33114	2.66343	14.3223	0.00115608
PF3D7_1212500	glycerol-3-phosphate 1-O-acyltransferase	0.303549	8.19672	14.2653	0.00117662
PF3D7_0503200	conserved Plasmodium protein, unknown function	-0.520823	6.43226	14.2381	0.0011866
PF3D7_0508300	triose phosphate transporter	0.371057	6.41942	14.1979	0.00120147
PF3D7_0302600	ABC transporter B family member 4 MDR4, putative	-0.546397	6.19224	14.1167	0.00123213
PF3D7_0412000	LITAF-like zinc finger protein, putative	-0.422531	6.32887	14.0962	0.00124
PF3D7_1457300	MA3 domain-containing protein, putative	0.285795	8.672	14.0489	0.00125842
PF3D7_0308000	DNA polymerase delta small subunit, putative	-0.770232	5.31756	14.0404	0.00126175
PF3D7_1025400	conserved Plasmodium membrane protein, unknown function	-0.527536	4.6331	13.9908	0.0012814
PF3D7_1138500	protein phosphatase PPM2	0.301813	9.06693	13.9849	0.0012838
PF3D7_0406100	V-type proton ATPase subunit B	0.297716	9.29693	13.9545	0.00129604
PF3D7_0922600	glutamine synthetase, putative	0.283272	9.11421	13.9458	0.00129957
PF3D7_1443500	poly(A)-specific ribonuclease PARN, putative	-0.719158	5.40629	13.9365	0.00130334
PF3D7_1224000	GTP cyclohydrolase 1	-0.349253	7.91975	13.8917	0.00132175
PF3D7_0208400	conserved Plasmodium protein, unknown function	-0.329693	8.15057	13.8502	0.00133906
PF3D7_1131100	serpentine receptor, putative	-0.456535	6.08931	13.8276	0.00134857
PF3D7_1120700	conserved Plasmodium protein, unknown function	-0.533701	4.91271	13.8069	0.00135737
PF3D7_1467900	rab GTPase activator, putative	-0.390777	7.97379	13.7815	0.00136823
PF3D7_0205000	conserved Plasmodium protein, unknown function	-0.821314	4.40779	13.7453	0.00138393
PF3D7_1024800	exported protein 3	0.30008	11.572	13.7019	0.00140297
PF3D7_1021700	conserved Plasmodium membrane protein, unknown function	-0.385053	8.94558	13.6751	0.00141489
PF3D7_1367800	secreted ookinete protein, putative	-0.914619	0.645824	13.6354	0.00143273
PF3D7_1027300	peroxiredoxin	-0.436657	10.3362	13.6191	0.00144011
PF3D7_1252200	chitinase	-0.625479	3.12568	13.5972	0.0014501
PF3D7_0827600	conserved Plasmodium protein, unknown function	-0.384633	7.88659	13.554	0.00147008
PF3D7_1143200	DnaJ protein, putative	-0.553003	5.52286	13.5304	0.00148113
PF3D7_1338600	conserved protein, unknown function	-0.39663	7.38203	13.5173	0.00148728
PF3D7_0923500	cyclin-dependent kinases regulatory subunit, putative	-0.764181	3.99349	13.4875	0.0015014
PF3D7_0204700	hexose transporter	0.326364	7.8151	13.4556	0.0015167
PF3D7_1333100	conserved Plasmodium protein, unknown function	-1.00643	1.0226	13.4361	0.00152614
PF3D7_1147800	membrane associated erythrocyte binding-like protein	-0.662307	6.29873	13.4054	0.00154111
PF3D7_0410700	ribosome biogenesis GTPase A, putative	-0.461102	7.19026	13.4033	0.00154214
PF3D7_0206300	pentafunctional AROM polypeptide, putative, pseudogene	-0.369641	9.35601	13.3701	0.00155854
PF3D7_1211600	lysine-specific histone demethylase 1, putative	-0.282722	8.47379	13.3518	0.00156767
PF3D7_1223200	nucleus export protein BRR6, putative	0.31616	6.49258	13.348	0.00156954
PF3D7_1357400	conserved Plasmodium protein, unknown function	-0.335529	6.30749	13.3178	0.00158474
PF3D7_0818800	U3 small nucleolar ribonucleoprotein protein IMP4, putative	0.295517	6.29677	13.3119	0.00158773
PF3D7_0824000	conserved Plasmodium protein, unknown function	-0.797798	3.05889	13.2091	0.00164082
PF3D7_1330400	ER lumen protein retaining receptor 1, putative, unspecified product	0.28301	7.39822	13.1768	0.00165791
PF3D7_1121100	conserved protein, unknown function	-0.358907	8.94634	13.1762	0.00165822
PF3D7_1336200	conserved Plasmodium protein, unknown function	-0.419025	7.30629	13.1717	0.00166066
PF3D7_0905200	mitochondrial carrier protein, putative	0.329734	6.98071	13.1432	0.00167592
PF3D7_1307900	tripartite motif protein, putative	-0.456305	5.28516	13.1063	0.00169589
PF3D7_1206600	DNA-directed RNA polymerase III subunit RPC2, putative	0.276082	8.81058	13.0586	0.00172212
PF3D7_0928800	serine/threonine protein kinase, putative	-0.537093	5.15205	13.049	0.00172748
PF3D7_0728100	conserved Plasmodium membrane protein, unknown function	-0.486345	7.21117	13.0002	0.00175485
PF3D7_0530300	conserved Plasmodium membrane protein, unknown function	-0.534071	6.12803	12.9542	0.00178111
PF3D7_1328200	conserved Plasmodium protein, unknown function	-0.337297	6.96033	12.9456	0.00178611
PF3D7_0510100	conserved protein, unknown function	-0.377379	9.31014	12.8983	0.00181364
PF3D7_0303200	HAD superfamily protein, putative	-0.408191	8.24697	12.8648	0.00183345
PF3D7_1009700	tubulin--tyrosine ligase, putative	-0.384004	4.5111	12.7725	0.00188925
PF3D7_1340300	nucleolar complex protein 2, putative	-0.348903	8.88186	12.6582	0.00196098
PF3D7_0607900	conserved Plasmodium protein, unknown function	-0.542568	5.66178	12.6546	0.00196324
PF3D7_1454400	aminopeptidase P	0.298345	8.86828	12.5638	0.00202247
PF3D7_0717600	conserved Plasmodium protein, unknown function	-0.402874	6.76656	12.5482	0.00203285
PF3D7_1411000	conserved Plasmodium protein, unknown function	-0.405363	6.68915	12.4678	0.00208724
PF3D7_0920500	ADP-ribosylation factor, putative	-0.507532	4.52711	12.4588	0.00209341
PF3D7_0916700	RNA-binding protein musashi, putative	0.281133	10.2209	12.4456	0.00210251
PF3D7_0520900	adenosylhomocysteinase	0.271341	10.3716	12.4218	0.00211904
PF3D7_0932400	peptide chain release factor 1	-0.618569	4.95152	12.4078	0.00212888
PF3D7_0803200	filament assembling protein, putative	-0.450864	6.02157	12.3666	0.00215797
PF3D7_0504800	conserved Plasmodium protein, unknown function	-0.390638	8.40759	12.3002	0.00220582
PF3D7_1228600	merozoite surface protein 9	-0.561962	9.46817	12.2771	0.00222277
PF3D7_1139600	conserved Plasmodium protein, unknown function	-0.486454	3.31098	12.2245	0.00226183
PF3D7_0423000	conserved Plasmodium protein, unknown function	-0.708755	3.61122	12.2229	0.00226304
PF3D7_0803400	DNA repair and recombination protein RAD54, putative	-0.487229	7.65157	12.1874	0.00228985
PF3D7_1349200	glutamate--tRNA ligase, putative	0.306104	8.9106	12.1594	0.00231122
PF3D7_1451100	elongation factor 2	0.33034	11.876	12.1239	0.00233873
PF3D7_0714600	conserved protein, unknown function	-0.326807	7.4607	12.1231	0.0023393
PF3D7_1455600	ferlin, putative	-0.606812	3.56961	12.1135	0.00234683
PF3D7_1319900	conserved Plasmodium protein, unknown function	0.567316	3.26277	12.1051	0.00235338
PF3D7_1329300	chromatin assembly factor 1 subunit B, putative	0.334646	6.35179	12.0847	0.00236942
PF3D7_0917600	pre-mRNA-splicing factor ATP-dependent RNA helicase PRP43, putative	0.266856	8.48459	12.0222	0.00241934
PF3D7_1228300	NIMA related kinase 1	-0.493472	7.41082	11.9975	0.00243942
PF3D7_0831700	heat shock protein 70	0.364008	13.2318	11.9371	0.00248929
PF3D7_1438600	conserved protein, unknown function	0.459571	5.0029	11.9004	0.00252004
PF3D7_0614800	endonuclease III-like protein 1, putative	-0.44943	6.00951	11.8997	0.0025207
PF3D7_1202000	ATP-dependent DNA/RNA helicase PSH2	0.325199	5.44004	11.898	0.00252207
PF3D7_1331500	conserved Plasmodium protein, unknown function	-0.445531	5.10915	11.8627	0.0025522
PF3D7_1201700	conserved Plasmodium membrane protein, unknown function	-0.909755	3.00111	11.8531	0.00256045
PF3D7_0931200	selenoprotein	0.337444	5.08324	11.8408	0.00257106
PF3D7_0826500	ubiquitin conjugation factor E4 B, putative	0.27808	8.12968	11.836	0.00257514
PF3D7_0727400	proteasome subunit alpha type-5, putative	0.294895	7.91841	11.7862	0.00261872
PF3D7_1461900	valine--tRNA ligase, putative	0.302037	8.35106	11.7502	0.0026507
PF3D7_0605100	RNA-binding protein, putative	0.276707	8.31231	11.7491	0.00265167
PF3D7_1319600	ACDC domain-containing protein, putative	-0.604958	3.69621	11.7416	0.0026584
PF3D7_1354900	conserved Plasmodium protein, unknown function	-0.304158	6.32173	11.7408	0.00265911
PF3D7_0828700	conserved protein, unknown function	-0.572977	3.56436	11.7329	0.00266618
PF3D7_1440100	conserved Plasmodium protein, unknown function	-0.456844	6.86161	11.7138	0.00268344
PF3D7_0615700	RNA and export factor binding protein, putative	-0.311446	6.11476	11.7114	0.00268568
PF3D7_0821100	protein kinase 1	0.251441	8.41662	11.709	0.00268778
PF3D7_1140900	conserved Plasmodium protein, unknown function	-0.503392	4.90328	11.7048	0.00269163
PF3D7_0305100	conserved Plasmodium protein, unknown function	-0.351667	8.07909	11.7039	0.00269242
PF3D7_1145000	conserved Plasmodium protein, unknown function	-0.45333	3.47343	11.6966	0.00269907
PF3D7_0703600	conserved protein, unknown function	-0.397591	4.90453	11.6837	0.00271087
PF3D7_0107800	double-strand break repair protein MRE11	-0.412035	6.52729	11.6771	0.00271694
PF3D7_1343800	conserved Plasmodium protein, unknown function	-0.299578	7.28275	11.6766	0.00271746
PF3D7_1012200	rhoptry associated adhesin	-0.561684	4.86368	11.6733	0.00272047
PF3D7_1238700	BTB/POZ domain-containing protein, putative	-0.499682	5.53622	11.6656	0.00272759
PF3D7_1221600	protein TSSC1, putative	-0.990713	3.62513	11.6306	0.00276003
PF3D7_1232300	cytochrome b5, putative	-1.0469	3.88125	11.6302	0.00276049
PF3D7_1246900	RAC-beta serine/threonine protein kinase	-0.591624	4.5233	11.6022	0.00278679
PF3D7_1130400	26S protease regulatory subunit 6A, putative	0.264769	8.15956	11.5788	0.00280902
PF3D7_1356800	serine/threonine protein kinase, putative	-0.413541	7.36513	11.567	0.00282028
PF3D7_0317900	conserved protein, unknown function	0.402659	4.58461	11.538	0.00284824
PF3D7_0906000	exoribonuclease II	-0.394234	6.17504	11.5331	0.00285291
PF3D7_0819700	conserved Plasmodium protein, unknown function	-0.699831	2.63795	11.4825	0.00290254
PF3D7_1340600	RNA lariat debranching enzyme, putative	0.306214	7.32283	11.4791	0.00290589
PF3D7_1031300	conserved Plasmodium protein, unknown function	-0.351017	5.91399	11.4756	0.00290934
PF3D7_0403600	conserved Plasmodium protein, unknown function	-0.379326	6.00297	11.4724	0.0029125
PF3D7_0523800	divalent metal transporter NRAMP, putative	0.276866	6.59893	11.4472	0.00293761
PF3D7_1016400	serine/threonine protein kinase, FIKK family	0.282419	8.79194	11.4453	0.00293953
PF3D7_0511600	apical rhoptry neck protein	-0.508574	2.2318	11.4436	0.00294124
PF3D7_0815800	vacuolar protein sorting-associated protein 9, putative	-0.354577	8.29815	11.4382	0.00294667
PF3D7_1432200	conserved Plasmodium protein, unknown function	-0.454824	3.91879	11.4349	0.00295001
PF3D7_1469800	conserved Plasmodium protein, unknown function	-0.477786	5.80943	11.3551	0.00303153
PF3D7_1407900	plasmepsin I	0.326946	9.34025	11.2868	0.0031034
PF3D7_0105300	cyclase-associated protein	-0.451753	5.64369	11.2765	0.00311433
PF3D7_0811900	RNA-binding protein, putative	-0.388992	6.57543	11.2256	0.00316931
PF3D7_0208600	ribosome-recycling factor	-0.372005	7.13456	11.2078	0.00318878
PF3D7_1343100	conserved Plasmodium protein, unknown function	-0.40285	6.03571	11.2027	0.00319438
PF3D7_0324900	erythrocyte membrane protein 1, PfEMP1	-0.594294	2.61112	11.1869	0.00321187
PF3D7_0813400	conserved protein, unknown function	0.269272	10.561	11.1687	0.00323204
PF3D7_0309300	N2227-like protein, putative	0.316428	6.93068	11.1639	0.00323737
PF3D7_0904600	ubiquitin specific protease, putative	-0.283311	8.92282	11.1447	0.00325893
PF3D7_1303800	conserved Plasmodium protein, unknown function	-0.43368	9.53857	11.0956	0.00331459
PF3D7_0323700	U4/U6.U5 tri-snRNP-associated protein 1, putative	-0.289155	7.99836	11.0943	0.00331608
PF3D7_1449400	crossover junction endonuclease MUS81, putative	-0.408102	6.75983	11.0861	0.0033255
PF3D7_0922500	phosphoglycerate kinase	0.284277	9.89507	11.0159	0.00340732
PF3D7_0910900	DNA primase large subunit, putative	-0.547597	6.2111	11.0122	0.00341171
PF3D7_0809300	unspecified product	-0.461344	5.81031	10.9884	0.00344
PF3D7_0531600	18S ribosomal RNA	1.50587	6.1065	10.9521	0.00348357
PF3D7_1365800	conserved Plasmodium protein, unknown function	0.291529	5.68303	10.9441	0.00349335
PF3D7_0614000	thiamine-phosphate synthase, putative	-0.40761	6.57696	10.9333	0.00350641
PF3D7_0603000	conserved Plasmodium protein, unknown function	-0.293232	6.1256	10.9333	0.00350644
PF3D7_0919300	thioredoxin-like protein 1, putative	-0.553016	4.31999	10.9312	0.00350897
PF3D7_1222000	tRNA-splicing ligase RtcB, putative	0.693996	2.73579	10.9283	0.00351251
PF3D7_0516700	ubiquitin carboxyl-terminal hydrolase 2, putative	0.282204	8.53235	10.8988	0.00354884
PF3D7_0901800	Plasmodium exported protein, unknown function	-0.700856	5.37893	10.8832	0.00356819
PF3D7_1425800	conserved Plasmodium protein, unknown function	-0.338345	6.25389	10.8831	0.00356822
PF3D7_1435600	conserved Plasmodium protein, unknown function	-0.416849	6.45752	10.8526	0.00360646
PF3D7_1110300	conserved Plasmodium protein, unknown function	-0.371279	6.85708	10.8504	0.00360915
PF3D7_1001900	Plasmodium exported protein (hyp16), unknown function	0.254004	8.23407	10.8419	0.00361992
PF3D7_1205800	high mobility group protein B3, putative	-0.277033	9.98918	10.8348	0.0036289
PF3D7_1307500	conserved Plasmodium protein, unknown function	-0.587499	2.25597	10.7949	0.00367983
PF3D7_1370800	unspecified product	-0.719949	3.5451	10.787	0.00368994
PF3D7_0404000	conserved Plasmodium protein, unknown function	-0.544808	2.74249	10.7763	0.00370387
PF3D7_0311800	ATP synthase F0 subunit d-like protein, putative	-0.461328	6.00938	10.7695	0.00371262
PF3D7_1015400	conserved Plasmodium protein, unknown function	-0.356921	6.46521	10.7453	0.00374419
PF3D7_0519000	histone RNA hairpin-binding protein, putative	-0.658579	3.85733	10.7336	0.00375967
PF3D7_1435100	ribonuclease H2 subunit B, putative	-0.683886	4.09631	10.7316	0.00376224
PF3D7_1348000	conserved Plasmodium protein, unknown function	-0.575643	2.48519	10.7174	0.00378107
PF3D7_1117800	DNA mismatch repair protein MLH	0.298608	6.47363	10.7151	0.00378409
PF3D7_1231000	conserved Plasmodium protein, unknown function	-0.305213	6.29018	10.6884	0.00381965
PF3D7_0607000	translation initiation factor IF-2, putative	-0.310871	10.8814	10.6717	0.00384218
PF3D7_0810900	conserved Plasmodium protein, unknown function	-0.537472	3.63217	10.6287	0.0039007
PF3D7_1410000	ER membrane protein complex subunit 2, putative	0.274802	6.75528	10.6193	0.00391367
PF3D7_1356900	protein kinase 5	0.319016	6.37703	10.5919	0.00395157
PF3D7_0723400	conserved Plasmodium protein, unknown function	-0.302909	9.93029	10.5787	0.00396994
PF3D7_1218700	conserved Plasmodium protein, unknown function	-0.735401	1.53387	10.5269	0.00404321
PF3D7_0913600	conserved Plasmodium protein, unknown function	-0.37971	6.12874	10.5261	0.00404431
PF3D7_1351800	conserved Plasmodium protein, unknown function	0.278547	6.02276	10.5133	0.00406267
PF3D7_0418300	conserved Plasmodium protein, unknown function	-0.322784	11.2407	10.5128	0.00406334
PF3D7_0802100	AP2 domain transcription factor, putative	-0.347588	7.99482	10.5071	0.0040716
PF3D7_0508800	single-stranded DNA-binding protein	-0.43077	6.3606	10.5069	0.0040718
PF3D7_0320300	T-complex protein 1 subunit epsilon	0.269597	8.76621	10.5041	0.00407589
PF3D7_1212300	WD repeat-containing protein, putative	-0.454692	5.5561	10.4767	0.00411564
PF3D7_1212100	peripheral plastid protein 1, putative	-0.37364	6.07274	10.444	0.00416348
PF3D7_1471300	RAP protein, putative	-0.485889	5.48815	10.432	0.00418122
PF3D7_0804500	conserved Plasmodium membrane protein, unknown function	-0.252734	9.71687	10.4204	0.00419852
PF3D7_0913800	conserved Plasmodium protein, unknown function	-0.383628	3.4701	10.3332	0.00433065
PF3D7_1137500	apicoplast ribosomal protein S14p/S29e precursor, putative	-0.488231	5.43385	10.3265	0.00434092
PF3D7_0801900	lysine-specific histone demethylase, putative	-0.570181	8.62899	10.3256	0.00434242
PF3D7_1147700	ATP synthase subunit delta, mitochondrial, putative	-0.586898	5.05338	10.3213	0.00434894
PF3D7_0315300	conserved Plasmodium protein, unknown function	-0.395075	4.61917	10.3094	0.00436753
PF3D7_0803100	U3 small nucleolar RNA-associated protein 14, putative	-0.311527	8.96183	10.3046	0.00437496
PF3D7_1438900	thioredoxin peroxidase 1 TPx-1	0.247191	8.95967	10.2964	0.00438776
PF3D7_0307600	conserved Plasmodium protein, unknown function	-0.479127	5.87838	10.2816	0.00441094
PF3D7_0528500	F-actin-capping protein subunit alpha, putative	-0.489318	4.32792	10.2764	0.00441913
PF3D7_1357000	elongation factor 1-alpha	0.298921	10.3305	10.2618	0.00444222
PF3D7_1409100	aldo-keto reductase, putative	-0.292571	7.63213	10.2504	0.0044603
PF3D7_0824900	conserved Plasmodium protein, unknown function	-0.283442	6.74459	10.2077	0.00452887
PF3D7_0629900	sec14-like cytosolic factor or phosphatidylinositol/phosphatidylcholine transfer protein, putative	0.252502	7.98956	10.1911	0.00455587
PF3D7_1239800	conserved Plasmodium protein, unknown function	-0.404783	8.90573	10.1833	0.00456858
PF3D7_1311500	26S protease regulatory subunit 7, putative	0.271048	8.22859	10.1831	0.00456903
PF3D7_0824300	GTP-binding protein Obg2, putative	-0.508436	4.90157	10.1626	0.00460265
PF3D7_0627100	ankyrin-repeat protein, putative	0.235189	9.63676	10.1619	0.0046038
PF3D7_1143100	AP2 domain transcription factor AP2-O, putative	-0.399853	7.18663	10.158	0.00461021
PF3D7_0105800	cyclin-dependent kinases regulatory subunit, putative	-0.420049	7.11188	10.1506	0.00462244
PF3D7_1348400	conserved Plasmodium membrane protein, unknown function	-0.403135	7.53298	10.1369	0.00464526
PF3D7_1117200	conserved Plasmodium protein, unknown function	-0.544312	4.23472	10.1302	0.00465646
PF3D7_1134300	conserved Plasmodium protein, unknown function	-0.304911	7.71236	10.1096	0.00469097
PF3D7_0302900	exportin-1, putative	0.258333	8.73092	10.063	0.00477014
PF3D7_0501100	heat shock protein 40, type II	0.241851	9.06665	10.0507	0.00479128
PF3D7_1221800	conserved protein, unknown function	-0.358769	6.26128	10.0067	0.00486789
PF3D7_0930400	zinc finger protein, putative	-0.29145	8.77304	9.98795	0.0049009
PF3D7_0931900	adenylate kinase-like protein 2	-0.677258	1.63692	9.96365	0.00494408
PF3D7_1447200	conserved protein, unknown function	-0.309486	8.52686	9.9528	0.00496348
PF3D7_0906600	zinc finger protein, putative	0.25727	10.0278	9.90586	0.00504845
PF3D7_1112600	ATPase, putative	-0.486145	5.57688	9.88298	0.00509047
PF3D7_0810300	protein phosphatase PPM5, putative	-0.407492	7.77008	9.86804	0.00511809
PF3D7_0614900	conserved Plasmodium membrane protein, unknown function	-0.433967	6.58023	9.86461	0.00512446
PF3D7_0917900	heat shock protein 70	0.273795	12.2439	9.86373	0.0051261
PF3D7_0616200	kinetochore protein NDC80, putative	-0.397905	6.67457	9.84437	0.00516222
PF3D7_1335200	reticulocyte binding protein homologue 6, pseudogene	-0.890772	0.498524	9.8325	0.00518451
PF3D7_1211900	P-type Na+-transporting ATPase ATP4	0.325924	8.15913	9.82751	0.00519391
PF3D7_0320900	histone H2A.Z	0.316318	9.27339	9.81854	0.00521086
PF3D7_0310700	trafficking protein particle complex subunit 4, putative	0.269346	6.11428	9.7995	0.00524704
PF3D7_0926400	monocarboxylate transporter, putative	0.317853	5.67749	9.77214	0.00529951
PF3D7_0607800	GTP-binding protein, putative	-0.616961	4.4977	9.7721	0.00529959
PF3D7_0516300	tRNA pseudouridine synthase, putative	0.292097	7.09004	9.75691	0.00532897
PF3D7_0408200	conserved Plasmodium protein, unknown function	-0.379349	5.32057	9.75422	0.0053342
PF3D7_0414700	GTP-binding protein, putative	-0.434436	5.64081	9.75218	0.00533816
PF3D7_1022800	4-hydroxy-3-methylbut-2-en-1-yl diphosphate synthase (ferredoxin), putative	-0.443051	6.46294	9.7406	0.00536072
PF3D7_1434300	Hsp70/Hsp90 organizing protein	-0.281687	9.26906	9.73683	0.00536809
PF3D7_0109800	phenylalanine--tRNA ligase alpha subunit	0.279117	7.01554	9.72218	0.00539685
PF3D7_1361200	conserved Plasmodium protein, unknown function	-0.276509	8.9139	9.72021	0.00540072
PF3D7_1468000	conserved Plasmodium protein, unknown function	-0.381004	4.03199	9.71182	0.00541727
PF3D7_0914100	conserved Plasmodium protein, unknown function	-0.371585	6.21677	9.70003	0.00544064
PF3D7_0922100	ubiquitin-like protein, putative	-0.282371	10.6997	9.69941	0.00544187
PF3D7_0202600	nucleic acid binding protein, putative	-0.282629	7.37326	9.69718	0.0054463
PF3D7_1355500	serine/threonine protein phosphatase 5	0.254365	7.79308	9.67444	0.00549172
PF3D7_0610800	transketolase	0.261306	9.49507	9.65612	0.00552861
PF3D7_1241500	conserved Plasmodium protein, unknown function	-0.490703	4.99649	9.64519	0.00555075
PF3D7_1018900	conserved Plasmodium protein, unknown function	0.397653	4.7432	9.6066	0.00562971
PF3D7_1225200	conserved Plasmodium protein, unknown function	-0.280037	7.50975	9.56622	0.00571369
PF3D7_0109700	rRNA biogenesis protein RRP36, putative	-0.316496	6.25888	9.56452	0.00571725
PF3D7_1329500	conserved protein, unknown function	0.246547	11.4403	9.56046	0.00572577
PF3D7_1013300	conserved Plasmodium protein, unknown function	0.306609	5.48633	9.55006	0.00574768
PF3D7_0607600	spindle assembly abnormal protein 6, putative	-0.572645	5.98136	9.50388	0.00584608
PF3D7_0914700	apicomplexan amino acid transporter ApiAT2, putative	0.281793	7.16849	9.46646	0.0059272
PF3D7_1406600	ATP-dependent Clp protease regulatory subunit ClpC	-0.369095	7.58262	9.44846	0.00596665
PF3D7_1342400	casein kinase II beta chain	0.257222	8.38985	9.42274	0.00602354
PF3D7_0209700	RING zinc finger protein, putative	0.242696	8.25122	9.37069	0.0061405
PF3D7_1413400	30S ribosomal protein S9, putative	-0.457175	6.92913	9.36881	0.00614478
PF3D7_1358100	Sas10 domain-containing protein, putative	-0.332102	9.21811	9.36785	0.00614697
PF3D7_0303800	IBR domain protein, putative	-0.545293	4.72475	9.34707	0.00619443
PF3D7_1430500	conserved Plasmodium protein, unknown function	0.389396	3.2229	9.34149	0.00620724
PF3D7_0711400	histone deacetylase complex subunit SAP18, putative	-0.331757	6.75447	9.29569	0.00631353
PF3D7_0830800	surface-associated interspersed protein 8.2 (SURFIN 8.2)	-0.393314	6.812	9.29497	0.00631523
PF3D7_0703200	conserved Plasmodium protein, unknown function	-0.256488	7.9681	9.29335	0.00631903
PF3D7_1243400	conserved Plasmodium protein, unknown function	-0.428013	3.75136	9.29157	0.00632319
PF3D7_0505400	conserved protein, unknown function	-0.480695	6.25025	9.2904	0.00632595
PF3D7_1106000	RuvB-like helicase 2	0.266602	7.12657	9.25752	0.00640368
PF3D7_1463100	conserved Plasmodium protein, unknown function, pseudogene	-4.89903	-2.34063	9.48825	0.00642195
PF3D7_1312800	conserved Plasmodium protein, unknown function	-0.349733	8.05339	9.24045	0.00644444
PF3D7_1325700	conserved Plasmodium protein, unknown function	-1.04901	3.22288	9.2146	0.00650675
PF3D7_0214700	conserved Plasmodium protein, unknown function	-0.548833	3.22533	9.21417	0.00650777
PF3D7_0924600	conserved Plasmodium protein, unknown function	-0.377712	5.41041	9.2101	0.00651765
PF3D7_1441200	60S ribosomal protein L1, putative	0.259422	8.54543	9.18094	0.00658887
PF3D7_1423100	ankyrin-repeat protein, putative	-0.410066	3.39316	9.17987	0.00659149
PF3D7_1347100	DNA topoisomerase 3, putative	-0.490003	5.69154	9.17982	0.00659162
PF3D7_1232500	CG2-related protein, putative	-0.352645	6.55043	9.171	0.00661333
PF3D7_0829400	prolyl 4-hydroxylase subunit alpha, putative	-0.633352	4.34939	9.15813	0.00664518
PF3D7_1466300	26S proteasome regulatory subunit RPN2, putative	0.239139	9.35418	9.1546	0.00665393
PF3D7_0709000	chloroquine resistance transporter	0.257035	8.23928	9.14352	0.00668151
PF3D7_1319400	conserved Plasmodium protein, unknown function	-0.273763	8.55211	9.13952	0.0066915
PF3D7_0111300	P-loop containing nucleoside triphosphate hydrolase, putative	-0.455759	7.48619	9.09096	0.00681409
PF3D7_1447300	mitochondrial ribosomal protein S14 precursor, putative	-0.456509	3.84669	9.07815	0.00684686
PF3D7_0926700	glutamine-dependent NAD(+) synthetase, putative	0.28763	7.34841	9.05358	0.00691018
PF3D7_1230800	pre-mRNA-splicing regulator, putative	-0.25749	8.37798	9.04888	0.00692238
PF3D7_0824500	conserved protein, unknown function	-0.395263	5.29122	9.0305	0.00697027
PF3D7_1435700	ataxin-2 like protein, putative	-0.530466	6.81051	9.02761	0.00697783
PF3D7_0629500	amino acid transporter AAT1	-0.255499	7.1604	9.02429	0.00698652
PF3D7_0725000	exonuclease I, putative	-0.315805	6.98597	9.02387	0.00698763
PF3D7_0614100	conserved Plasmodium protein, unknown function	-0.366626	4.59812	9.0217	0.00699332
PF3D7_1211000	kinesin-7, putative	-0.457472	3.99156	9.01101	0.00702145
PF3D7_1371600	erythrocyte binding like protein 1, pseudogene	-0.496316	5.48521	9.00466	0.0070382
PF3D7_0924100	conserved Plasmodium protein, unknown function	-0.331356	5.1461	8.98065	0.007102
PF3D7_0415100	conserved protein, unknown function	0.339287	4.51658	8.97461	0.00711817
PF3D7_0501800	chromatin assembly factor 1 subunit A	-0.36998	7.96743	8.96067	0.00715558
PF3D7_0419900	phosphatidylinositol 4-kinase, putative	-0.258985	10.6166	8.95954	0.00715864
PF3D7_0604100	AP2 domain transcription factor SIP2	-0.464148	6.7753	8.95855	0.0071613
PF3D7_0521000	conserved Plasmodium protein, unknown function	-0.301884	7.50691	8.95598	0.00716823
PF3D7_0920600	conserved Plasmodium protein, unknown function	-0.396299	6.26242	8.95572	0.00716892
PF3D7_0303500	spindle pole body protein, putative	-0.342774	6.91205	8.92522	0.00725176
PF3D7_1360500	guanylyl cyclase beta	-0.363195	4.96056	8.91439	0.00728143
PF3D7_1209300	telomere repeat-binding zinc finger protein	-0.370865	8.00223	8.89831	0.00732573
PF3D7_0608700	T-complex protein 1 subunit zeta	0.241513	8.82736	8.8908	0.00734652
PF3D7_0722400	Obg-like ATPase 1, putative	0.223165	8.49539	8.89023	0.0073481
PF3D7_0615900	protein phosphatase, putative	-0.388706	7.57022	8.88414	0.00736502
PF3D7_1129000	spermidine synthase	0.27131	7.5001	8.86718	0.00741237
PF3D7_1401900	conserved protein, unknown function	-0.452663	3.15392	8.86357	0.00742249
PF3D7_1302600	deoxyhypusine hydroxylase	0.245967	6.74256	8.8616	0.007428
PF3D7_1370900	unspecified product	-0.724245	3.87975	8.84903	0.00746339
PF3D7_0725600	18S ribosomal RNA	1.23575	6.72214	8.84406	0.00747743
PF3D7_0422900	methyltransferase, putative	-0.55513	2.61372	8.81885	0.0075491
PF3D7_1403600	selenoprotein	-0.551547	4.33913	8.81398	0.00756304
PF3D7_1335800	conserved Plasmodium protein, unknown function	-0.405844	6.07335	8.80456	0.00759009
PF3D7_0809400	conserved protein, unknown function	-0.420075	6.10628	8.79796	0.00760907
PF3D7_0529400	conserved Plasmodium protein, unknown function	-0.33367	8.64344	8.79324	0.00762271
PF3D7_1346900	conserved Plasmodium protein, unknown function	-0.563304	4.67674	8.77549	0.00767417
PF3D7_1333400	conserved protein, unknown function	0.254425	7.53652	8.77207	0.00768415
PF3D7_0214800	conserved Plasmodium membrane protein, unknown function	0.273074	6.53993	8.76691	0.00769921
PF3D7_0314400	serine/threonine protein phosphatase 6, putative	0.30347	5.49337	8.75413	0.00773665
PF3D7_0904900	copper-transporting ATPase	-0.356152	9.32203	8.73565	0.00779115
PF3D7_0524400	ribosome-interacting GTPase 1, putative	0.244725	8.06605	8.70925	0.00786973
PF3D7_1029600	adenosine deaminase	0.252357	10.4417	8.69879	0.00790111
PF3D7_0606300	conserved Plasmodium protein, unknown function	-1.63122	-0.915298	8.68979	0.00792824
PF3D7_1365600	DNA topoisomerase 6 subunit B, putative	-0.390539	4.48939	8.68016	0.00795736
PF3D7_0211500	GAF domain-related protein, putative	-0.522179	4.54953	8.67229	0.00798126
PF3D7_1332600	DNA-(apurinic or apyrimidinic site) lyase 1, putative	-0.282249	6.99406	8.66931	0.00799034
PF3D7_1003000	conserved protein, unknown function	-0.417692	4.06667	8.6375	0.00808784
PF3D7_1029400	LEM3/CDC50 family protein, putative	0.27625	6.5421	8.61501	0.00815759
PF3D7_1350100	lysine--tRNA ligase	0.228422	8.81029	8.60788	0.00817985
PF3D7_1125700	kelch domain-containing protein, putative	-0.347416	5.43191	8.58725	0.00824459
PF3D7_1436200	conserved Plasmodium protein, unknown function	-0.406279	5.86225	8.56421	0.0083176
PF3D7_1310600	ras-related protein Rab-5B	-0.414774	4.98796	8.56212	0.00832428
PF3D7_1449100	CLASP domain-containing protein, putative	-0.405983	5.64753	8.53111	0.00842376
PF3D7_0316300	inorganic pyrophosphatase, inorganic pyrophosphatase, putative	-0.364369	8.02317	8.52054	0.00845795
PF3D7_0617200	conserved protein, unknown function	-0.259161	10.437	8.48423	0.00857669
PF3D7_1437500	conserved Plasmodium membrane protein, unknown function	0.317461	5.37356	8.46587	0.00863742
PF3D7_1230700	protein transport protein SEC13	0.278795	8.54699	8.46492	0.00864054
PF3D7_1453500	NAD(P) transhydrogenase, putative	0.582807	2.07223	8.45377	0.00867769
PF3D7_1135400	conserved Plasmodium protein, unknown function	0.246687	6.727	8.44683	0.00870088
PF3D7_0422300	alpha tubulin 2	0.440318	5.82296	8.43759	0.00873188
PF3D7_0724800	kelch domain-containing protein, putative	-0.429402	5.38013	8.43539	0.00873928
PF3D7_1337200	1-deoxy-D-xylulose 5-phosphate synthase	0.288458	6.66498	8.41628	0.00880384
PF3D7_1425900	conserved Plasmodium protein, unknown function	0.285248	6.62568	8.36987	0.00896287
PF3D7_1321400	palmitoyltransferase DHHC8, putative	-0.38543	4.03086	8.36453	0.00898135
PF3D7_1208400	amino acid transporter, putative AAT2	-0.290257	5.60852	8.3643	0.00898215
PF3D7_1321600	cGMP-specific 3',5'-cyclic phosphodiesterase gamma, putative	-0.661547	1.36788	8.35043	0.00903042
PF3D7_1476300	Plasmodium exported protein (PHISTb), unknown function	-0.471893	5.24252	8.34352	0.00905457
PF3D7_1475800	conserved Plasmodium protein, unknown function	-0.808791	0.837779	8.32983	0.00910262
PF3D7_1016200	Rab3 GTPase-activating protein non-catalytic subunit, putative	0.323651	5.67725	8.32032	0.00913616
PF3D7_0528100	AP-1 complex subunit beta, putative	0.247193	8.09103	8.3089	0.00917665
PF3D7_1414500	atypical protein kinase, ABC-1 family, putative	-0.270693	9.75477	8.29039	0.00924268
PF3D7_1439100	DEAD/DEAH box helicase, putative	0.257849	7.16829	8.27961	0.00928137
PF3D7_1036500	conserved Plasmodium protein, unknown function	-0.372948	5.58348	8.27117	0.00931178
PF3D7_1222800	conserved Plasmodium protein, unknown function	-1.1691	2.35284	8.26336	0.00934003
PF3D7_0909400	exoribonuclease, putative	0.232646	8.5588	8.26158	0.00934649
PF3D7_0823200	RNA-binding protein, putative	0.252829	8.67129	8.24793	0.00939613
PF3D7_1239200	AP2 domain transcription factor, putative	-0.368821	9.869	8.24146	0.00941975
PF3D7_1454700	6-phosphogluconate dehydrogenase, decarboxylating	0.242243	8.31236	8.24112	0.00942101
PF3D7_0404100	AP2 domain transcription factor AP2-SP2, putative	-0.615234	2.14519	8.22842	0.00946761
PF3D7_0404500	6-cysteine protein P52	0.344585	4.39813	8.221	0.00949493
PF3D7_1134100	protein disulfide isomerase	0.236831	6.91062	8.21781	0.00950671
PF3D7_0211700	tyrosine kinase-like protein, putative	-0.441912	6.31805	8.21259	0.00952601
PF3D7_0309200	serine/threonine protein kinase, putative	-0.258881	8.17779	8.20476	0.00955506
PF3D7_1210000	50S ribosomal protein L1, apicoplast, putative	-0.427766	5.6205	8.20041	0.00957125
PF3D7_0511800	inositol-3-phosphate synthase	0.223559	9.03274	8.19416	0.00959455
PF3D7_1345400	conserved Plasmodium protein, unknown function	-0.305685	8.1572	8.19052	0.00960816
PF3D7_0206700	adenylosuccinate lyase	0.25075	7.09837	8.19013	0.00960961
PF3D7_1134000	heat shock protein 70	0.279342	9.31795	8.18998	0.00961019
PF3D7_1403500	dynein light chain, putative	-0.426899	4.18959	8.16505	0.00970393
PF3D7_1452200	aminomethyltransferase, putative	0.443936	2.98172	8.15593	0.00973847
PF3D7_0215500	conserved Plasmodium protein, unknown function	-0.278589	6.37419	8.15557	0.00973983
PF3D7_1306600	V-type proton ATPase subunit H, putative	0.255881	5.92165	8.14244	0.00978984
PF3D7_1368700	mitochondrial carrier protein, putative	-0.370198	6.72964	8.13551	0.00981633
PF3D7_0205800	PH domain-containing protein, putative	-0.354541	5.00191	8.13116	0.00983304
PF3D7_1027900	palmitoyltransferase DHHC10, putative	0.393012	3.15896	8.1211	0.00987172
PF3D7_1357600	conserved protein, unknown function	-0.708221	2.32498	8.11761	0.00988517
PF3D7_0310300	phosphoglycerate mutase, putative	-0.26957	8.51368	8.09233	0.00998328
PF3D7_0709900	conserved protein, unknown function	-0.48045	4.88572	8.0895	0.00999435
PF3D7_1306000	conserved Plasmodium protein, unknown function	-0.599421	3.24267	8.07782	0.0100401
PF3D7_0513300	purine nucleoside phosphorylase	0.265818	10.1958	8.07234	0.0100616
PF3D7_0801300	von Willebrand factor A domain-related protein	-0.641295	1.68471	8.07224	0.010062
PF3D7_1235800	conserved Plasmodium protein, unknown function	0.410109	3.71962	8.06656	0.0100844
PF3D7_0801000	Plasmodium exported protein (PHISTc), unknown function	0.233258	9.88064	8.06374	0.0100955
PF3D7_0727800	cation transporting ATPase ATP10, putative	0.229548	8.11544	8.05218	0.0101414
PF3D7_0707800	RAP protein, putative	-0.300214	7.00278	8.01636	0.0102847
PF3D7_1251400	conserved Plasmodium protein, unknown function	0.449519	2.56297	8.01322	0.0102974
PF3D7_1126300	DnaJ protein, putative	0.276668	6.04425	7.99021	0.0103908
PF3D7_1147300	conserved Plasmodium protein, unknown function	-0.371877	8.40618	7.98799	0.0103999
PF3D7_1034000	Sec1 family protein, putative	0.24304	6.2451	7.97653	0.0104468
PF3D7_0111000	kinesin-8, putative	-0.422569	5.99375	7.97095	0.0104698
PF3D7_0208900	6-cysteine protein P230p	0.426323	3.23251	7.96204	0.0105065
PF3D7_1136600	conserved Plasmodium protein, unknown function	-0.257718	9.41263	7.96108	0.0105105
PF3D7_0521700	ATP-dependent RNA helicase DDX1, putative	0.288582	4.98126	7.95932	0.0105178
PF3D7_1015900	enolase	0.284349	11.8123	7.95056	0.0105541
PF3D7_1327400	conserved Plasmodium protein, unknown function	-0.426067	5.69836	7.94469	0.0105784
PF3D7_0603900	conserved Plasmodium protein, unknown function	-0.745289	2.07691	7.94298	0.0105856
PF3D7_1132700	50S ribosomal protein L2, putative	0.422537	4.50642	7.92066	0.010679
PF3D7_1223600	conserved Plasmodium protein, unknown function	0.341662	4.69423	7.91116	0.0107191
PF3D7_1304700	cyclin	0.656928	3.12694	7.90148	0.01076
PF3D7_0919500	major facilitator superfamily domain-containing protein, putative	-0.853012	2.01059	7.89034	0.0108074
PF3D7_0623600	transcription or splicing factor-like protein, putative	0.241424	7.50316	7.88455	0.0108322
PF3D7_1360000	ATP synthase-associated protein, putative	0.478362	4.01635	7.87243	0.0108841
PF3D7_1004600	conserved Plasmodium membrane protein, unknown function	-0.467593	4.60205	7.86186	0.0109296
PF3D7_1123500	golgi protein 2	0.23241	8.0019	7.85121	0.0109757
PF3D7_1138800	WD repeat-containing protein, putative	-0.247822	8.86193	7.84984	0.0109817
PF3D7_1333300	transmembrane emp24 domain-containing protein, putative	0.264447	6.5671	7.84788	0.0109902
PF3D7_1319700	protein phosphatase PP2A regulatory subunit A, putative	-0.564682	4.16304	7.84666	0.0109955
PF3D7_0616600	conserved protein, unknown function	-0.458133	5.61448	7.83907	0.0110285
PF3D7_1212400	tetratricopeptide repeat protein, putative	-0.595223	4.15043	7.83705	0.0110373
PF3D7_0826700	receptor for activated c kinase	0.242242	10.6094	7.83195	0.0110596
PF3D7_0927700	serine/threonine protein phosphatase 4, putative	0.303957	4.87447	7.81421	0.0111375
PF3D7_0707200	conserved Plasmodium protein, unknown function	-0.351794	6.5072	7.80756	0.0111669
PF3D7_1445800	conserved Plasmodium membrane protein, unknown function	0.464398	3.40642	7.79908	0.0112045
PF3D7_0311700	plasmepsin VI	0.514224	2.30799	7.79676	0.0112148
PF3D7_1356300	ubiquitin-conjugating enzyme E2, putative	-0.392988	4.99541	7.79193	0.0112362
PF3D7_0220300	Plasmodium exported protein, unknown function	-0.516537	3.26023	7.77665	0.0113045
PF3D7_1245400	50S ribosomal protein L3, mitochondrial, putative	-0.55701	4.74279	7.74392	0.0114523
PF3D7_1225800	ubiquitin-activating enzyme E1	0.230776	8.72123	7.73079	0.0115122
PF3D7_0106600	conserved Plasmodium protein, unknown function	-0.68282	0.77985	7.73073	0.0115125
PF3D7_1231200	conserved Plasmodium protein, unknown function	-0.327681	5.07534	7.72926	0.0115192
PF3D7_0410800	conserved Plasmodium protein, unknown function	-0.279896	7.39455	7.72823	0.011524
PF3D7_1426600	conserved Plasmodium protein, unknown function	-0.331613	5.58087	7.70748	0.0116194
PF3D7_1141300	conserved protein, unknown function	-0.413726	6.80719	7.69473	0.0116786
PF3D7_0212900	arginyl-tRNA--protein transferase	-0.390348	6.65507	7.67916	0.0117512
PF3D7_1430200	plasmepsin IX	-0.397983	4.54611	7.67301	0.01178
PF3D7_1219100	clathrin heavy chain, putative	0.258984	8.54318	7.65419	0.0118687
PF3D7_1231800	asparagine-rich protein, putative	0.243596	9.3327	7.64849	0.0118957
PF3D7_1313500	TMEM238 domain-containing protein, putative	-0.593134	2.21021	7.64224	0.0119254
PF3D7_0308200	T-complex protein 1 subunit eta	0.226579	8.4216	7.62443	0.0120105
PF3D7_0625400	conserved Plasmodium protein, unknown function	0.229551	7.07934	7.62167	0.0120238
PF3D7_1149400	Plasmodium exported protein, unknown function	-0.348477	6.64407	7.61143	0.0120731
PF3D7_0523400	DnaJ protein, putative	0.247565	7.26858	7.60327	0.0121125
PF3D7_1455200	methyltransferase, putative, unspecified product	-0.561486	5.37164	7.58793	0.0121871
PF3D7_0215800	origin recognition complex subunit 5	-0.569546	5.34644	7.5812	0.0122199
PF3D7_1130200	60S ribosomal protein P0	0.238037	11.1212	7.57209	0.0122646
PF3D7_1337700	conserved Plasmodium protein, unknown function	-0.431119	2.89513	7.54257	0.0124105
PF3D7_1455500	AP-1 complex subunit gamma, putative	0.222862	7.31234	7.52443	0.0125011
PF3D7_1202600	conserved protein, unknown function	-0.221813	10.1172	7.51759	0.0125355
PF3D7_1419000	conserved Plasmodium protein, unknown function	-0.321583	7.69954	7.51742	0.0125363
PF3D7_0917800	conserved Plasmodium protein, unknown function	0.445957	3.57803	7.51286	0.0125593
PF3D7_0812400	karyopherin alpha	0.223113	9.09619	7.50556	0.0125962
PF3D7_0809600	peptidase family C50, putative	-0.432342	7.03785	7.49479	0.0126508
PF3D7_0221700	Plasmodium exported protein, unknown function	-0.303226	4.64775	7.49022	0.0126741
PF3D7_1459200	WD repeat-containing protein, putative	-0.254138	7.30378	7.48848	0.0126829
PF3D7_0422700	eukaryotic initiation factor 4A-III, putative	0.251068	6.84411	7.47982	0.0127271
PF3D7_1336900	tryptophan--tRNA ligase	0.220513	6.95808	7.47253	0.0127645
PF3D7_1420600	pantothenate kinase 1, putative	0.275476	6.53746	7.46842	0.0127856
PF3D7_0934200	conserved protein, unknown function	-0.719516	2.76233	7.46352	0.0128108
PF3D7_1037600	TFIIH basal transcription factor complex helicase XPB subunit, putative	0.244311	7.70391	7.45953	0.0128315
PF3D7_1355300	histone-lysine N-methyltransferase, putative	0.272788	6.04018	7.45909	0.0128337
PF3D7_0103600	ATP-dependent RNA helicase, putative	-0.30638	7.43767	7.44768	0.0128928
PF3D7_1109400	essential nuclear protein 1, putative	0.202216	8.87219	7.42776	0.0129967
PF3D7_0919200	PPPDE peptidase, putative	-0.405124	3.59163	7.4242	0.0130154
PF3D7_0504300	conserved Plasmodium protein, unknown function	-0.807052	2.22988	7.41793	0.0130483
PF3D7_1005900	conserved protein, unknown function	-0.384962	5.97257	7.40782	0.0131016
PF3D7_0928500	conserved Plasmodium protein, unknown function	-0.321553	5.2843	7.39421	0.0131738
PF3D7_1419300	glutathione S-transferase	0.226318	6.61228	7.38478	0.0132241
PF3D7_0918500	telomerase RNA	-0.296357	7.54288	7.3772	0.0132646
PF3D7_1024100	conserved Plasmodium protein, unknown function	-0.411854	5.2591	7.37316	0.0132863
PF3D7_0529000	conserved Plasmodium protein, unknown function	0.228428	7.55311	7.36158	0.0133486
PF3D7_1130700	structural maintenance of chromosomes protein 1, putative	-0.341505	7.62584	7.35287	0.0133957
PF3D7_1229800	myosin J, putative	-0.344781	5.98389	7.34017	0.0134648
PF3D7_0319400	kinesin-8, putative	-0.349975	7.52802	7.33824	0.0134753
PF3D7_1350400	ubiquitin-activating enzyme E1, putative	-0.374995	4.47778	7.3246	0.01355
PF3D7_1476400	serine/threonine protein kinase, FIKK family, pseudogene	0.252645	5.89668	7.30675	0.0136483
PF3D7_1110400	RNA-binding protein, putative	-0.226941	11.2989	7.29661	0.0137046
PF3D7_0517300	serine/arginine-rich splicing factor 1	0.211277	10.0233	7.26884	0.0138599
PF3D7_1214300	geranylgeranyl transferase type-2 subunit beta, putative	0.239884	6.61598	7.25814	0.0139203
PF3D7_0516200	40S ribosomal protein S11	0.288454	9.45215	7.25693	0.0139271
PF3D7_0911100	conserved protein, unknown function	-0.324178	6.91196	7.25236	0.0139531
PF3D7_0910000	SET domain protein, putative	-0.568001	2.16115	7.25031	0.0139647
PF3D7_0725900	unspecified product	1.66356	0.0883159	7.24359	0.0140029
PF3D7_0910200	conserved Plasmodium protein, unknown function	-0.222878	9.21424	7.23595	0.0140464
PF3D7_0300100	erythrocyte membrane protein 1, PfEMP1	-0.519993	2.87309	7.23224	0.0140677
PF3D7_1205000	conserved protein, unknown function	-0.269443	5.73936	7.20237	0.0142398
PF3D7_0213100	protein SIS1	0.227006	7.49566	7.18361	0.0143491
PF3D7_1035400	merozoite surface protein 3	-0.401846	7.89943	7.17384	0.0144065
PF3D7_0807900	tyrosine--tRNA ligase	0.218381	8.17327	7.1538	0.0145248
PF3D7_1361500	PH domain-containing protein, putative	-0.438998	4.06279	7.14038	0.0146047
PF3D7_0807400	coenzyme Q-binding protein COQ10 homolog, mitochondrial	-0.580759	2.64469	7.13788	0.0146196
PF3D7_1105400	40S ribosomal protein S4, putative	0.222708	10.5887	7.13608	0.0146303
PF3D7_0805200	gamete release protein, putative	-0.306671	5.34357	7.13366	0.0146448
PF3D7_1361000	protein arginine N-methyltransferase 5, putative	0.29543	6.24113	7.12162	0.0147171
PF3D7_1402700	U2 snRNP-associated SURP motif-containing protein, putative	0.22697	7.87101	7.11115	0.0147803
PF3D7_1370500	unspecified product	-0.575716	4.48453	7.10669	0.0148073
PF3D7_1414800	small nuclear ribonucleoprotein-associated protein B, putative	0.248467	6.62352	7.09051	0.0149057
PF3D7_1004900	conserved protein, unknown function	-0.49903	5.55329	7.08799	0.0149212
PF3D7_1238400	conserved protein, unknown function	-0.826251	1.20998	7.07559	0.0149972
PF3D7_0323800	conserved Plasmodium protein, unknown function	0.255039	7.43616	7.07374	0.0150086
PF3D7_0416100	glutamyl-tRNA(Gln) amidotransferase subunit A	-0.311712	6.37714	7.06842	0.0150413
PF3D7_0301300	epoxide hydrolase 1	0.260457	5.54641	7.06805	0.0150436
PF3D7_1459100	GTP-binding protein, putative	0.304219	4.37869	7.05345	0.015134
PF3D7_0802400	conserved Plasmodium protein, unknown function	0.202305	7.18648	7.04151	0.0152083
PF3D7_1002100	EMP1-trafficking protein	0.214638	10.9095	7.04141	0.015209
PF3D7_1423500	conserved Plasmodium protein, unknown function	-0.360195	6.08609	7.04096	0.0152118
PF3D7_1431500	mitogen-activated protein kinase 1	-0.280008	7.38421	7.03855	0.0152269
PF3D7_0206500	conserved Plasmodium protein, unknown function	0.219057	8.36536	7.03048	0.0152774
PF3D7_0624200	conserved Plasmodium protein, unknown function	-0.388283	5.83127	6.99078	0.0155289
PF3D7_0702000	Plasmodium exported protein (hyp12), unknown function	-0.233594	8.65742	6.98087	0.0155924
PF3D7_0705300	origin recognition complex subunit 2	-0.341474	6.8549	6.97494	0.0156306
PF3D7_1429500	diphthamide biosynthesis protein 2, putative	0.27758	5.57038	6.94138	0.0158484
PF3D7_0810200	ABC1 family, putative	-0.364421	5.38079	6.92964	0.0159254
PF3D7_1320700	conserved Plasmodium protein, unknown function	-0.332639	6.41551	6.91955	0.0159919
PF3D7_0316500	kinetochore protein NUF2, putative	-0.383192	5.82398	6.90909	0.0160612
PF3D7_1228000	conserved protein, unknown function	0.481065	3.24003	6.90404	0.0160948
PF3D7_1433800	conserved Plasmodium protein, unknown function	-0.33434	6.64014	6.90035	0.0161193
PF3D7_1327600	nicotinamide/nicotinic acid mononucleotide adenylyltransferase	-0.402447	2.95179	6.89894	0.0161288
PF3D7_1116400	guanine nucleotide-exchange factor SEC12	0.215293	7.51564	6.89032	0.0161864
PF3D7_1464700	ATP synthase (C/AC39) subunit, putative	0.235711	6.78336	6.88889	0.0161959
PF3D7_1446200	M17 leucyl aminopeptidase	0.24194	9.8656	6.88863	0.0161977
PF3D7_1232100	60 kDa chaperonin	-0.305615	7.55998	6.88137	0.0162464
PF3D7_1351700	inner membrane complex protein 1f, putative	-0.33569	6.7846	6.87589	0.0162833
PF3D7_0501400	interspersed repeat antigen	-0.287545	12.3631	6.87474	0.0162911
PF3D7_1248800	conserved Plasmodium protein, unknown function	-0.802066	1.02896	6.87295	0.0163031
PF3D7_0531900	unspecified product	2.68511	-0.550776	6.86783	0.0163378
PF3D7_0513100	conserved protein, unknown function	0.275589	4.89315	6.86509	0.0163563
PF3D7_0424200	reticulocyte binding protein homologue 4	-0.425649	5.52023	6.85825	0.0164027
PF3D7_1118300	insulinase, putative	0.19965	9.62475	6.84197	0.0165138
PF3D7_1457800	conserved Plasmodium protein, unknown function	-0.530344	3.36762	6.82959	0.0165988
PF3D7_1228700	conserved Plasmodium protein, unknown function	-0.370091	6.48645	6.82682	0.0166179
PF3D7_1116700	dipeptidyl aminopeptidase 1	0.224686	10.5329	6.82584	0.0166247
PF3D7_0626200	conserved Plasmodium protein, unknown function	0.377338	3.3985	6.81747	0.0166826
PF3D7_1213800	proline--tRNA ligase	0.219483	8.41487	6.8143	0.0167045
PF3D7_0416300	DNA helicase MCM9, putative	-0.35842	6.69255	6.79911	0.0168103
PF3D7_0411800	conserved Plasmodium protein, unknown function	-0.368675	6.2144	6.79148	0.0168637
PF3D7_0903500	nucleoporin NUP138, putative	-0.23826	8.46988	6.79053	0.0168704
PF3D7_0214100	protein transport protein SEC31	0.228786	9.73347	6.7855	0.0169057
PF3D7_0112000	TatD-like deoxyribonuclease	0.242598	5.68039	6.77798	0.0169587
PF3D7_1113400	ubiquitin domain-containing protein DSK2, putative	0.208848	8.27323	6.77726	0.0169638
PF3D7_1215900	serpentine receptor, putative	0.312558	4.54436	6.7684	0.0170264
PF3D7_1207100	small subunit rRNA processing factor, putative	-0.217774	9.06879	6.76089	0.0170798
PF3D7_0208000	serine repeat antigen 1	-0.424979	5.37307	6.76082	0.0170802
PF3D7_0806400	UDP-N-acetylglucosamine transferase subunit ALG13, putative	-0.733638	3.03978	6.76068	0.0170812
PF3D7_0530100	SNARE protein, putative	-0.226695	6.23343	6.75406	0.0171284
PF3D7_0610700	conserved Plasmodium protein, unknown function	0.301561	5.68465	6.74941	0.0171616
PF3D7_1343300	CDT1-like protein, putative	-0.280133	8.15107	6.74381	0.0172017
PF3D7_0317100	6-cysteine protein	0.34768	3.16761	6.72528	0.0173352
PF3D7_1319300	tRNA (guanine(26)-N(2))-dimethyltransferase, putative	0.198968	8.27592	6.72344	0.0173485
PF3D7_0110400	DNA-directed RNA polymerase II subunit RPB9, putative	0.221902	7.40092	6.72034	0.017371
PF3D7_0405400	pre-mRNA-processing-splicing factor 8, putative	0.196678	10.206	6.71991	0.017374
PF3D7_1138700	conserved Plasmodium protein, unknown function	-0.225843	8.29497	6.7168	0.0173966
PF3D7_0202900	palmitoyltransferase DHHC12, putative	-0.727886	2.82739	6.71299	0.0174243
PF3D7_1336700	parasitophorous vacuolar protein 3, putative	0.317329	7.31586	6.70934	0.0174509
PF3D7_1340900	sodium-dependent phosphate transporter	0.236216	8.53648	6.70686	0.017469
PF3D7_0922200	S-adenosylmethionine synthetase	0.210911	11.4813	6.70669	0.0174702
PF3D7_0906500	arginase	0.240238	7.15206	6.69412	0.0175622
PF3D7_1349800	GPN-loop GTPase, putative	0.274485	5.14386	6.68154	0.0176547
PF3D7_0705000	mRNA cap guanine-N7 methyltransferase, putative	-0.215241	8.65518	6.67337	0.0177151
PF3D7_0620600	conserved Plasmodium protein, unknown function	-0.410961	2.92234	6.67067	0.0177352
PF3D7_1206800	conserved Plasmodium protein, unknown function	0.289044	5.1965	6.66856	0.0177509
PF3D7_0321600	ATP-dependent RNA helicase DDX42, putative	-0.253189	7.24044	6.65634	0.0178419
PF3D7_1120300	CorA-like Mg2+ transporter protein, putative	-0.266295	5.56643	6.65028	0.0178872
PF3D7_1451700	calcineurin subunit B	-0.48671	4.82924	6.64537	0.017924
PF3D7_0422200	erythrocyte membrane-associated antigen	-0.252773	8.88263	6.64475	0.0179287
PF3D7_1363700	protein AMR1	-0.340018	5.9302	6.64072	0.0179589
PF3D7_1353800	proteasome subunit alpha type-4, putative	0.21897	7.15849	6.63412	0.0180087
PF3D7_0812500	RNA-binding protein, putative	-0.225009	9.87097	6.63269	0.0180195
PF3D7_1035500	merozoite surface protein 6	-0.374908	7.62693	6.63055	0.0180357
PF3D7_1233200	conserved Plasmodium protein, unknown function	-0.401381	5.23394	6.6302	0.0180383
PF3D7_1431600	succinyl-CoA ligase [ADP-forming] subunit beta, putative	-0.415295	5.64062	6.62797	0.0180552
PF3D7_1211300	DNA helicase MCM8, putative	-0.397863	6.51199	6.61828	0.0181287
PF3D7_1328500	alpha/beta-hydrolase, putative	-0.258659	7.13542	6.61825	0.0181289
PF3D7_1223700	vacuolar iron transporter VIT	0.289965	6.17968	6.61784	0.018132
PF3D7_1401300	epoxide hydrolase 2	0.379846	3.48065	6.60734	0.0182121
PF3D7_1248500	bax inhibitor 1, putative	0.212694	9.65912	6.60659	0.0182179
PF3D7_1142500	60S ribosomal protein L28	0.223395	8.06766	6.59979	0.0182699
PF3D7_0823800	DnaJ protein, putative	0.233262	6.78815	6.59887	0.018277
PF3D7_1248200	pre-mRNA-splicing factor RBM22, putative	0.215158	6.49837	6.59723	0.0182895
PF3D7_1214400	ER membrane protein complex subunit 6, putative	0.268484	4.77845	6.59586	0.0183001
PF3D7_0416200	conserved protein, unknown function	-0.259389	6.26219	6.59218	0.0183284
PF3D7_1321700	splicing factor 1	-0.240701	9.65961	6.58491	0.0183844
PF3D7_0315100	eukaryotic translation initiation factor 4E	0.216817	7.1385	6.58189	0.0184078
PF3D7_1029000	conserved Plasmodium protein, unknown function, pseudogene	-1.06052	2.28169	6.58094	0.0184152
PF3D7_0823700	mitochondrial import receptor subunit TOM7, putative	0.384084	3.82554	6.57657	0.018449
PF3D7_1418800	signal recognition particle RNA	0.950805	2.065	6.57475	0.0184631
PF3D7_0525100	acyl-CoA synthetase	0.242934	9.2013	6.57022	0.0184983
PF3D7_1347200	nucleoside transporter 1	0.215613	10.6929	6.56876	0.0185097
PF3D7_1018300	peptidase, putative	0.198641	8.36755	6.56498	0.0185391
PF3D7_1237700	conserved protein, unknown function	0.215803	8.12099	6.55459	0.0186204
PF3D7_1409300	DNA damage-inducible protein 1, putative	-0.370056	6.05648	6.54242	0.018716
PF3D7_0708800	heat shock protein 110	-0.226426	10.7503	6.53006	0.0188137
PF3D7_0503000	50S ribosomal protein L28, apicoplast, putative	-0.289265	6.2596	6.52279	0.0188714
PF3D7_1462800	glyceraldehyde-3-phosphate dehydrogenase	0.270215	13.3154	6.50135	0.0190429
PF3D7_1428400	WD and tetratricopeptide repeats protein 1, putative	-0.403363	3.26134	6.4999	0.0190545
PF3D7_0932100	protein MAM3, putative	-0.261603	7.25806	6.48414	0.0191817
PF3D7_1425000	Plasmodium RNA of unknown function RUF4	0.576581	1.44437	6.47145	0.0192848
PF3D7_0817600	conserved protein, unknown function	-0.32001	6.15562	6.46144	0.0193666
PF3D7_0925500	thioredoxin-like protein 2	-0.607992	3.81032	6.45873	0.0193888
PF3D7_1034600	translation initiation factor IF-3, putative	-0.483577	4.96913	6.45733	0.0194002
PF3D7_1105600	translocon component PTEX88	0.214644	8.58711	6.44621	0.0194917
PF3D7_0815500	conserved Plasmodium protein, unknown function	-0.344159	5.88025	6.43546	0.0195806
PF3D7_0919800	TLD domain-containing protein	-0.211703	7.69368	6.43434	0.0195899
PF3D7_0403400	conserved Plasmodium protein, unknown function	-0.200041	8.32086	6.43405	0.0195924
PF3D7_0511500	RNA pseudouridylate synthase, putative	-0.234051	12.6925	6.42716	0.0196496
PF3D7_1149000	antigen 332, DBL-like protein	-0.228752	10.2903	6.42432	0.0196732
PF3D7_1004200	WD repeat-containing protein, putative	-0.193749	8.44103	6.38929	0.0199677
PF3D7_1416700	conserved protein, unknown function	-0.982494	1.12855	6.38915	0.0199689
PF3D7_0629700	SET domain protein, putative	-0.219829	10.8468	6.38235	0.0200266
PF3D7_0830900	Plasmodium exported protein, unknown function	-0.376467	4.23756	6.38068	0.0200408
PF3D7_1330200	conserved Plasmodium protein, unknown function	-0.283819	5.91879	6.37026	0.0201297
PF3D7_0818200	14-3-3 protein	0.212876	10.9808	6.36847	0.020145
PF3D7_1411900	p1/s1 nuclease, putative	0.229239	7.50783	6.3566	0.0202469
PF3D7_0405200	ag-1 blood stage membrane protein homologue	-0.283481	5.99807	6.35461	0.020264
PF3D7_0214300	conserved Plasmodium protein, unknown function	-0.286858	5.83679	6.35359	0.0202728
PF3D7_1325900	conserved Plasmodium protein, unknown function	-0.331254	7.55392	6.35294	0.0202784
PF3D7_0103000	vacuolar protein sorting-associated protein VTA1, putative	-0.449215	4.15769	6.34261	0.0203677
PF3D7_1005100	U3 small nucleolar RNA-associated protein 25, putative	-0.26918	7.39087	6.34108	0.0203809
PF3D7_0932500	palmitoyltransferase DHHC6, putative	-0.474067	3.61406	6.33918	0.0203975
PF3D7_1015200	cysteine--tRNA ligase	0.228303	7.00722	6.33436	0.0204394
PF3D7_1405600	ribonucleoside-diphosphate reductase small chain, putative	-0.327437	7.66686	6.32896	0.0204864
PF3D7_1036900	conserved Plasmodium protein, unknown function	-0.200713	11.3231	6.32421	0.0205279
PF3D7_1029900	conserved Plasmodium protein, unknown function	-0.37443	7.09898	6.32295	0.0205389
PF3D7_1248000	tRNA-splicing endonuclease, putative	0.395325	3.43737	6.29314	0.0208015
PF3D7_1353100	Plasmodium exported protein, unknown function	0.267486	9.24674	6.28391	0.0208836
PF3D7_1118400	haloacid dehalogenase-like hydrolase, putative	0.243461	5.40889	6.2821	0.0208998
PF3D7_1323900	protein BCP1, putative	-0.246347	7.39867	6.28188	0.0209017
PF3D7_1211800	polyubiquitin	0.184045	8.04608	6.28178	0.0209026
PF3D7_1442400	conserved Plasmodium protein, unknown function	-0.207965	7.70584	6.26689	0.0210359
PF3D7_1014400	MO15-related protein kinase	0.243425	5.67111	6.26497	0.0210532
PF3D7_0624000	hexokinase	0.2121	8.96973	6.26193	0.0210806
PF3D7_1358700	YOP1-like protein, putative	0.196073	7.97963	6.25937	0.0211037
PF3D7_0622500	RNA methyltransferase, putative	0.32381	3.61442	6.25874	0.0211093
PF3D7_1141400	phosphatidylinositol N-acetylglucosaminyltransferase subunit H, putative	-0.40151	6.17386	6.24559	0.0212283
PF3D7_0322900	40S ribosomal protein S3A, putative	0.206857	10.1635	6.24418	0.0212411
PF3D7_1346500	conserved Plasmodium protein, unknown function	-0.267888	7.05109	6.24094	0.0212706
PF3D7_1254200	rifin	-3.94456	-2.67403	6.35271	0.0213226
PF3D7_1030500	26S proteasome regulatory subunit RPN9, putative	0.221235	6.91155	6.21325	0.0215242
PF3D7_1460400	ubiquitin carboxyl-terminal hydrolase isozyme L3	0.243281	6.03459	6.18962	0.0217433
PF3D7_0612800	6-cysteine protein	0.307158	4.14395	6.1811	0.0218229
PF3D7_1107000	U6 snRNA-associated Sm-like protein LSm4, putative	-0.304783	4.66212	6.17762	0.0218555
PF3D7_1450700	conserved Plasmodium protein, unknown function	-0.294494	8.83834	6.15284	0.0220894
PF3D7_0504200	ATP-dependent RNA helicase DDX27, putative	-0.373146	4.2563	6.14965	0.0221197
PF3D7_0532500	Plasmodium exported protein, unknown function	-0.516351	3.0912	6.14732	0.0221418
PF3D7_0416500	repressor of RNA polymerase III transcription MAF1	-0.42836	4.53367	6.12882	0.0223187
PF3D7_1021500	ATP-dependent RNA helicase ROK1, putative	-0.243661	7.08488	6.11984	0.0224052
PF3D7_0915300	heptatricopeptide repeat-containing protein, putative	0.313703	4.80422	6.11697	0.0224328
PF3D7_0209100	patatin-like phospholipase, putative	0.20535	7.29946	6.11021	0.0224983
PF3D7_1426500	ABC transporter G family member 2 ABCG2	0.446803	2.97439	6.09156	0.0226798
PF3D7_1341300	60S ribosomal protein L18-2, putative	0.214705	9.4932	6.09137	0.0226816
PF3D7_1306500	MORN repeat protein, putative	-0.370108	3.64068	6.08256	0.022768
PF3D7_1350300	conserved protein, unknown function	-0.236706	6.83417	6.08109	0.0227825
PF3D7_1219600	aminophospholipid-transporting P-ATPase ATP2	0.21892	8.15287	6.07639	0.0228287
PF3D7_0930100	heptatricopeptide repeat-containing protein, putative	-0.30561	5.92624	6.07216	0.0228704
PF3D7_0220500	Plasmodium exported protein (hyp2), unknown function	-0.345825	3.94513	6.06895	0.0229021
PF3D7_1320100	ATP-dependent Clp protease adapter protein ClpS	-0.441009	4.47719	6.0604	0.0229869
PF3D7_1345500	ubiquitin-conjugating enzyme E2	-0.611527	4.09315	6.05547	0.0230358
PF3D7_1356000	conserved Plasmodium protein, unknown function	-0.375476	3.13799	6.05466	0.0230439
PF3D7_1028800	conserved protein, unknown function	-0.44046	3.87611	6.05027	0.0230876
PF3D7_0210800	conserved Plasmodium protein, unknown function	0.254182	6.28585	6.04753	0.023115
PF3D7_0935100	protein kish, putative	-0.248118	4.82662	6.04227	0.0231676
PF3D7_1214000	conserved protein, unknown function	-0.550556	4.62654	6.03562	0.0232343
PF3D7_0305000	elongation factor Ts	0.214474	5.98193	6.02481	0.0233432
PF3D7_0706300	conserved Plasmodium protein, unknown function	-0.53365	2.81473	6.02471	0.0233443
PF3D7_1473500	conserved Plasmodium protein, unknown function	0.221965	6.46847	6.01133	0.0234799
PF3D7_0813100	conserved Plasmodium protein, unknown function	-0.317165	3.77566	6.0106	0.0234873
PF3D7_1436900	histidine triad protein, putative	0.269537	4.61594	6.00793	0.0235145
PF3D7_1123400	translation elongation factor EF-1, subunit alpha, putative	0.190799	9.36029	6.00329	0.0235617
PF3D7_0925300	proline--tRNA ligase, putative	-0.353593	6.18393	5.99076	0.02369
PF3D7_1340100	exosome complex component RRP42, putative	0.226892	5.25135	5.98717	0.0237269
PF3D7_1334900	MSP7-like protein, fragment, pseudogene	-0.885331	1.08033	5.9805	0.0237957
PF3D7_0809100	erythrocyte membrane protein 1, PfEMP1	0.220904	11.0527	5.97926	0.0238084
PF3D7_0708700	Cg8 protein	0.221725	5.70177	5.96493	0.023957
PF3D7_0210400	50S ribosomal protein L33, putative	-0.449053	5.09635	5.96484	0.0239579
PF3D7_1120100	phosphoglycerate mutase, putative	0.209319	10.5788	5.96052	0.024003
PF3D7_0718100	exported serine/threonine protein kinase	-0.318214	7.67449	5.95283	0.0240832
PF3D7_0111600	conserved Plasmodium protein, unknown function	0.560391	2.37812	5.94746	0.0241395
PF3D7_0521200	conserved protein, unknown function	-0.604721	2.79787	5.94592	0.0241556
PF3D7_1431200	OST-HTH associated domain protein, putative	-0.229644	8.68512	5.93644	0.0242554
PF3D7_1471200	inorganic anion exchanger, inorganic anion antiporter	0.225487	7.93992	5.91881	0.0244421
PF3D7_0721100	conserved protein, unknown function	-0.35749	8.59614	5.91839	0.0244466
PF3D7_0415000	arsenical pump-driving ATPase, putative	0.220254	6.05568	5.91389	0.0244946
PF3D7_1445200	ATP-dependent RNA helicase MAK5, putative	-0.261019	8.78012	5.90375	0.0246029
PF3D7_1407000	LCCL domain-containing protein	-0.487734	3.11162	5.90305	0.0246105
PF3D7_0625000	sphingomyelin synthase 1, putative	-0.340624	3.95859	5.90202	0.0246214
PF3D7_1353700	reactive oxygen species modulator 1, putative	0.291776	4.24075	5.90127	0.0246296
PF3D7_0400100	erythrocyte membrane protein 1, PfEMP1	-0.315079	4.60253	5.90051	0.0246377
PF3D7_1148200	unspecified product	-0.622017	4.56872	5.89868	0.0246573
PF3D7_1313100	conserved Plasmodium protein, unknown function	-0.59105	1.3779	5.8806	0.0248524
PF3D7_0307700	conserved Plasmodium protein, unknown function	-0.308818	7.85833	5.87269	0.0249384
PF3D7_1466400	AP2 domain transcription factor AP2-EXP	0.184085	8.8991	5.87112	0.0249554
PF3D7_0607700	conserved Plasmodium protein, unknown function	-0.397343	5.95866	5.86887	0.0249799
PF3D7_0623500	superoxide dismutase [Fe]	0.240965	5.51661	5.86213	0.0250535
PF3D7_1242500	conserved protein, unknown function	-0.402616	5.55089	5.85684	0.0251114
PF3D7_1354400	V-type proton ATPase 21 kDa proteolipid subunit, putative	0.22978	6.48431	5.85597	0.025121
PF3D7_1449500	AP2 domain transcription factor AP2-O5, putative	-0.241732	6.75453	5.8474	0.0252153
PF3D7_0908200	conserved Plasmodium protein, unknown function	-0.340312	5.87455	5.84473	0.0252447
PF3D7_0530900	formin 1	-0.381807	4.79721	5.83856	0.0253129
PF3D7_0911600	conserved Plasmodium protein, unknown function	-0.449949	5.56396	5.83079	0.025399
PF3D7_1336800	nuclear movement protein, putative	-0.197085	7.67594	5.8301	0.0254067
PF3D7_1305100	protein AMR3	-0.357208	5.63657	5.82963	0.0254119
PF3D7_0800800	Plasmodium exported protein (hyp7), unknown function	-0.686793	0.606716	5.81633	0.0255601
PF3D7_1213200	mediator of RNA polymerase II transcription subunit 18, putative	0.342331	4.50101	5.8111	0.0256188
PF3D7_0704500	serine/threonine protein kinase, putative	-0.3367	6.1035	5.81054	0.025625
PF3D7_1361400	actin-depolymerizing factor 2	-0.462274	2.39683	5.80034	0.0257398
PF3D7_1401200	Plasmodium exported protein, unknown function	-0.276594	6.61963	5.79766	0.0257701
PF3D7_1222200	small nucleolar RNA snoR15	0.845778	-0.191347	5.79602	0.0257885
PF3D7_1343400	DNA repair protein RAD5, putative	0.221879	6.79757	5.79215	0.0258323
PF3D7_0528200	eukaryotic translation initiation factor 3 subunit E, putative	0.172452	9.0209	5.78906	0.0258673
PF3D7_0603300	dihydroorotate dehydrogenase	0.236235	6.18837	5.77925	0.0259789
PF3D7_1202700	conserved Plasmodium protein, unknown function	-0.241617	6.91477	5.77745	0.0259993
PF3D7_1430000	conserved protein, unknown function	-0.282823	4.99468	5.77663	0.0260087
PF3D7_1428900	conserved Plasmodium protein, unknown function	-0.248257	6.90697	5.76851	0.0261015
PF3D7_0219900	Plasmodium exported protein, unknown function	0.228302	6.09122	5.7613	0.0261843
PF3D7_0913900	arginine--tRNA ligase, putative	0.283123	5.44078	5.75578	0.0262478
PF3D7_1345200	rhomboid protease ROM6, putative	-0.336515	5.76746	5.7513	0.0262995
PF3D7_0803600	conserved Plasmodium protein, unknown function	-0.189692	7.64382	5.74237	0.0264029
PF3D7_0619400	cell division cycle protein 48 homologue, putative	0.221115	9.10805	5.74121	0.0264163
PF3D7_1332900	isoleucine--tRNA ligase, putative	0.209197	9.02828	5.73308	0.0265109
PF3D7_1221000	histone-lysine N-methyltransferase, H3 lysine-4 specific	-0.350132	7.49065	5.72128	0.0266489
PF3D7_1412500	actin II	0.260737	6.62863	5.72075	0.0266551
PF3D7_1304300	conserved Plasmodium protein, unknown function	0.412692	2.57032	5.71138	0.0267652
PF3D7_0419300	conserved Plasmodium protein, unknown function	-0.444102	5.35865	5.70537	0.0268362
PF3D7_0307500	spindle and kinetochore-associated protein 2, putative	-0.395063	4.91002	5.705	0.0268405
PF3D7_0831750	Plasmodium exported protein (PHISTa), unknown function, pseudogene	-0.533366	2.04344	5.68386	0.0270917
PF3D7_0611800	conserved Plasmodium protein, unknown function	-0.203413	8.85566	5.67615	0.027184
PF3D7_1241900	tetratricopeptide repeat protein, putative	-0.192156	7.67566	5.67377	0.0272126
PF3D7_1147200	tubulin--tyrosine ligase, putative	-0.454637	2.62513	5.66796	0.0272824
PF3D7_1410600	eukaryotic translation initiation factor 2 subunit gamma, putative	0.199186	9.98896	5.66378	0.0273329
PF3D7_1242300	conserved Plasmodium membrane protein, unknown function	-0.544425	4.12427	5.65916	0.0273887
PF3D7_1311300	ATP synthase subunit gamma, mitochondrial	-0.377972	4.4716	5.65471	0.0274425
PF3D7_0213200	conserved protein, unknown function	-0.482416	4.40426	5.64475	0.0275635
PF3D7_1351400	60S ribosomal protein L17, putative	0.190436	10.071	5.6368	0.0276605
PF3D7_0318500	conserved Plasmodium protein, unknown function	-0.309092	5.87248	5.63238	0.0277147
PF3D7_1346200	nuclear import protein MOG1, putative	0.313132	3.68812	5.62633	0.0277889
PF3D7_1435400	ER membrane protein complex subunit 4, putative	0.226473	6.33256	5.62569	0.0277968
PF3D7_1230900	serine/threonine protein kinase RIO1, putative	-0.20762	9.21183	5.62447	0.0278117
PF3D7_0508400	conserved protein, unknown function	-0.397309	4.36313	5.62055	0.0278601
PF3D7_1326500	conserved Plasmodium protein, unknown function	-0.288896	5.6814	5.61921	0.0278766
PF3D7_0404300	conserved Plasmodium protein, unknown function	-0.23858	9.57712	5.60942	0.0279977
PF3D7_0623200	ferredoxin--NADP reductase (FNR)	0.230283	6.09452	5.6007	0.028106
PF3D7_1452100	leucine-rich repeat protein	0.348389	3.18777	5.59695	0.0281527
PF3D7_1436000	glucose-6-phosphate isomerase	0.235244	8.53507	5.59395	0.0281902
PF3D7_1125500	small nuclear ribonucleoprotein Sm D1, putative	0.199994	6.88704	5.59338	0.0281973
PF3D7_1119200	conserved protein, unknown function	-0.217069	6.33146	5.58896	0.0282526
PF3D7_0918900	gamma-glutamylcysteine synthetase	0.19157	8.56483	5.58684	0.0282792
PF3D7_1408000	plasmepsin II	0.211673	7.81287	5.58612	0.0282882
PF3D7_0108600	conserved protein, unknown function	-0.283272	5.25409	5.57871	0.0283813
PF3D7_0812600	ubiquitin-conjugating enzyme E2, putative	0.25901	4.78474	5.57593	0.0284163
PF3D7_1470400	mitochondrial pyruvate carrier protein 2, putative	-0.468083	3.85889	5.57088	0.02848
PF3D7_1432800	HP12 protein homolog, putative	-0.231338	6.22953	5.56745	0.0285235
PF3D7_1429100	apicoplast ribosomal protein L15 precursor, putative	-0.27417	7.28748	5.55612	0.0286673
PF3D7_1314700	pinin/SDK/MemA domain-containing protein, putative	-0.251559	6.57432	5.55108	0.0287315
PF3D7_1243800	WD repeat-containing protein 82, putative	0.244311	5.1772	5.55067	0.0287367
PF3D7_1027500	conserved Plasmodium protein, unknown function	0.396013	2.18242	5.54528	0.0288057
PF3D7_1440600	protein SOC3, putative	-0.484822	2.5666	5.54023	0.0288704
PF3D7_1130500	conserved oligomeric Golgi complex subunit 2, putative	-0.284972	6.05489	5.5381	0.0288978
PF3D7_1240600	erythrocyte membrane protein 1, PfEMP1	-0.282626	6.35701	5.53552	0.0289309
PF3D7_1322300	conserved Plasmodium protein, unknown function	-0.309488	6.83203	5.5314	0.0289839
PF3D7_1236900	conserved Plasmodium protein, unknown function	-0.38318	3.67684	5.52185	0.0291073
PF3D7_0504900	conserved protein, unknown function	-0.428084	4.81987	5.52147	0.0291124
PF3D7_1353000	tryptophan-rich protein, pseudogene	-0.212869	10.2202	5.51222	0.0292325
PF3D7_0108800	mitochondrial carrier protein, putative	0.258761	5.28572	5.49618	0.029442
PF3D7_0617600	stevor	-2.29431	0.83588	5.49434	0.0294662
PF3D7_0418900	conserved protein, unknown function	-0.426144	3.71695	5.49311	0.0294824
PF3D7_1331400	CPW-WPC family protein	-0.589667	2.16057	5.48705	0.0295621
PF3D7_0406800	ribosomal protein L25, putative	-0.334041	4.46998	5.47257	0.0297538
PF3D7_1368400	ribosomal protein L1, putative	-0.238369	6.44756	5.47056	0.0297804
PF3D7_1433600	signal peptidase complex subunit SPC1, putative	-0.34551	4.94537	5.46839	0.0298092
PF3D7_1469400	nucleoside transporter 3, putative	0.341164	4.17504	5.46622	0.0298381
PF3D7_1003800	U5 small nuclear ribonucleoprotein component, putative	0.193439	8.03776	5.46402	0.0298675
PF3D7_0623900	ribonuclease H2 subunit A, putative	0.231999	5.71209	5.46032	0.0299168
PF3D7_0204100	Sel1 repeat-containing protein, putative	-0.259266	7.0329	5.4598	0.0299239
PF3D7_0408100	conserved Plasmodium protein, unknown function	-0.220524	6.91846	5.45025	0.0300517
PF3D7_0609400	mitochondrial cardiolipin synthase, putative	-0.329361	4.63048	5.44124	0.0301731
PF3D7_1132300	nucleic acid binding protein, putative	0.212144	6.49194	5.43545	0.0302512
PF3D7_1143500	conserved Plasmodium protein, unknown function	-0.362523	4.89455	5.43452	0.0302638
PF3D7_0411200	PP-loop family protein, putative	-0.408414	4.93674	5.43245	0.0302918
PF3D7_0619200	conserved Plasmodium protein, unknown function	-0.216896	8.15153	5.41987	0.0304629
PF3D7_0829600	early transcribed membrane protein 8	-0.995705	-0.0221372	5.407	0.0306389
PF3D7_0216500	conserved Plasmodium protein, unknown function	-0.2913	4.96513	5.40665	0.0306437
PF3D7_1427200	selenoprotein	-0.358678	3.58189	5.40551	0.0306593
PF3D7_0619600	conserved Plasmodium protein, unknown function	-0.590592	3.68078	5.40538	0.0306611
PF3D7_0622700	conserved Plasmodium membrane protein, unknown function	0.31936	3.56588	5.40301	0.0306937
PF3D7_1230500	WD repeat-containing protein, putative	0.286099	5.41683	5.40168	0.030712
PF3D7_0216000	DEAD/DEAH box helicase, putative	-0.347993	5.29179	5.39966	0.0307399
PF3D7_1121800	peptidase M16, putative	-0.361992	2.71418	5.39819	0.03076
PF3D7_0624900	GAS8-like protein, putative	-0.494154	4.24806	5.39047	0.0308668
PF3D7_0925000	conserved Plasmodium protein, unknown function	-0.722723	1.29688	5.38965	0.0308781
PF3D7_1146300	conserved Plasmodium protein, unknown function	-1.24397	-1.58403	5.478	0.0309081
PF3D7_0513600	deoxyribodipyrimidine photo-lyase, putative	-0.29678	8.76804	5.38513	0.0309407
PF3D7_0517500	UTP--glucose-1-phosphate uridylyltransferase, putative	0.342453	4.17187	5.38099	0.0309982
PF3D7_0613700	syntaxin-binding protein, putative	-0.245292	6.50616	5.37473	0.0310854
PF3D7_0104100	protein E140, putative	-0.473443	3.47369	5.37058	0.0311434
PF3D7_0314000	HSP20-like chaperone, putative	-0.286967	5.00711	5.36745	0.0311872
PF3D7_1419700	conserved Plasmodium protein, unknown function	-0.244117	9.57836	5.36189	0.0312651
PF3D7_1138600	beta-catenin-like protein 1, putative	-0.194344	6.22141	5.36094	0.0312784
PF3D7_0908500	conserved Plasmodium protein, unknown function	-0.34134	4.3423	5.356	0.031348
PF3D7_1246100	delta-aminolevulinic acid synthetase	0.343582	3.11452	5.35518	0.0313595
PF3D7_1225600	conserved Plasmodium protein, unknown function	-0.199701	8.50464	5.34731	0.0314706
PF3D7_1357200	glutamate--tRNA ligase	0.264341	5.755	5.34315	0.0315295
PF3D7_0507100	60S ribosomal protein L4	0.216227	11.3852	5.34232	0.0315414
PF3D7_1443400	WD repeat-containing protein	-0.262432	7.04861	5.34172	0.0315498
PF3D7_1454200	conserved Plasmodium protein, unknown function	0.216778	6.8297	5.33899	0.0315885
PF3D7_0826100	HECT-like E3 ubiquitin ligase, putative	-0.208497	11.4367	5.33872	0.0315924
PF3D7_1022300	ZIP domain-containing protein, putative	-0.572606	3.51042	5.32627	0.0317699
PF3D7_1426000	60S ribosomal protein L21	0.190855	9.71892	5.31182	0.0319773
PF3D7_1004800	ADP/ATP carrier protein 2, putative AAC2	0.250917	5.10182	5.31081	0.0319918
PF3D7_1460200	conserved protein, unknown function	0.267733	4.1513	5.30775	0.032036
PF3D7_0309500	asparagine synthetase [glutamine-hydrolyzing], putative	0.180665	9.61695	5.3026	0.0321104
PF3D7_0630300	DNA polymerase epsilon catalytic subunit A, putative	-0.292459	7.30413	5.3001	0.0321466
PF3D7_1417600	conserved Plasmodium protein, unknown function	-0.188228	10.3812	5.29672	0.0321956
PF3D7_1230000	TBC domain-containing protein, putative	-0.19688	7.49603	5.29442	0.032229
PF3D7_1334000	RING zinc finger protein, putative	-0.420315	4.25614	5.28872	0.032312
PF3D7_1323500	plasmepsin V	0.184764	6.94583	5.28756	0.0323289
PF3D7_0522000	conserved Plasmodium protein, unknown function	-0.218657	5.54161	5.28323	0.032392
PF3D7_0408900	tRNA N6-adenosine threonylcarbamoyltransferase	-0.356428	6.89376	5.282	0.03241
PF3D7_1433700	conserved Plasmodium protein, unknown function	-0.350066	6.43179	5.27202	0.0325564
PF3D7_1129600	phosphatidylinositol-4-phosphate 5-kinase, putative	-0.378039	3.74553	5.27177	0.0325601
PF3D7_1248400	conserved Plasmodium protein, unknown function	-0.543674	1.66886	5.26795	0.0326163
PF3D7_1212900	bromodomain protein 2, putative	0.190804	9.49431	5.25116	0.0328647
PF3D7_1116100	serine esterase, putative	-0.269885	8.52705	5.23873	0.0330499
PF3D7_1312300	mitochondrial ribosomal protein S35 precursor, putative	-0.595292	3.70178	5.23185	0.0331529
PF3D7_1001200	acyl-CoA binding protein, isoform 2, ACBP2	-0.426747	6.82025	5.23054	0.0331727
PF3D7_1440900	conserved Plasmodium protein, unknown function	-0.451697	1.71979	5.22834	0.0332057
PF3D7_0304700	conserved Plasmodium protein, unknown function	-0.713251	2.3205	5.22417	0.0332685
PF3D7_1458000	cysteine proteinase falcipain 1	0.179492	8.02079	5.22409	0.0332697
PF3D7_0613000	conserved Plasmodium protein, unknown function	-0.359734	5.86574	5.22018	0.0333287
PF3D7_0614700	conserved Plasmodium protein, unknown function	-0.384532	3.33237	5.22012	0.0333296
PF3D7_1328700	Plasmodium RNA of unknown function RUF1	0.349481	2.85817	5.21721	0.0333735
PF3D7_1025500	conserved Plasmodium protein, unknown function	-0.240348	6.01332	5.215	0.0334069
PF3D7_1402300	26S proteasome regulatory subunit RPN6	0.177868	8.2597	5.21083	0.0334701
PF3D7_1307800	FHA domain-containing protein, putative	-0.201403	8.6916	5.20722	0.0335249
PF3D7_0926600	conserved Plasmodium membrane protein, unknown function	-0.609325	1.83563	5.20438	0.0335681
PF3D7_1450800	conserved protein, unknown function	0.297784	4.44129	5.19925	0.0336463
PF3D7_0512400	conserved Plasmodium protein, unknown function	0.358794	2.88857	5.19468	0.0337161
PF3D7_0802200	1-cys peroxiredoxin	-0.228002	8.94059	5.19258	0.0337483
PF3D7_0411900	DNA polymerase alpha catalytic subunit A	-0.220396	7.82795	5.19134	0.0337672
PF3D7_1331800	60S ribosomal protein L23, putative	0.221238	9.34853	5.18948	0.0337957
PF3D7_1463600	conserved Plasmodium protein, unknown function	-1.90971	-0.150074	5.18208	0.0339094
PF3D7_1223000	conserved Plasmodium protein, unknown function	-0.548156	2.56058	5.18013	0.0339394
PF3D7_0513500	mitochondrial import inner membrane translocase subunit TIM16, putative	0.290569	4.07841	5.17688	0.0339896
PF3D7_1344500	U6 snRNA phosphodiesterase, putative	-0.378467	3.83239	5.17531	0.0340138
PF3D7_1224100	conserved protein, unknown function	-0.363832	4.73114	5.17454	0.0340256
PF3D7_0204300	conserved Plasmodium protein, unknown function	-0.212025	8.13919	5.16282	0.0342074
PF3D7_0218700	pre-mRNA-processing protein 45, putative	-0.216265	7.89134	5.16062	0.0342416
PF3D7_1330800	RNA-binding protein, putative	-0.210535	9.84193	5.15693	0.0342991
PF3D7_1227700	conserved Plasmodium protein, unknown function	-0.187464	7.76201	5.15668	0.0343029
PF3D7_0630600	conserved protein, unknown function	0.22677	6.74721	5.1547	0.0343338
PF3D7_0307800	conserved Plasmodium protein, unknown function	0.186352	6.96629	5.14989	0.0344091
PF3D7_0524000	karyopherin beta	0.186862	11.6488	5.14496	0.0344863
PF3D7_1146900	protein YIPF6, putative	-0.256631	4.09549	5.13618	0.0346244
PF3D7_0523200	heptatricopeptide repeat-containing protein, putative	0.297639	4.71351	5.13561	0.0346334
PF3D7_0207100	conserved Plasmodium protein, unknown function	-0.279249	7.71485	5.13397	0.0346592
PF3D7_1243500	vacuolar-sorting protein SNF7, putative	-0.317131	4.43555	5.13366	0.0346641
PF3D7_1019400	60S ribosomal protein L30e, putative	0.187318	8.92304	5.12302	0.0348324
PF3D7_0804700	conserved Plasmodium protein, unknown function	-0.254076	7.20423	5.12221	0.0348453
PF3D7_1317200	AP2 domain transcription factor AP2-G3, putative	-0.372159	7.02719	5.11399	0.0349761
PF3D7_1310900	mitochondrial ribosomal protein S15 precursor, putative	0.285914	4.65886	5.10792	0.0350731
PF3D7_0604900	conserved Plasmodium protein, unknown function	-0.453171	3.607	5.10309	0.0351503
PF3D7_1221200	conserved Plasmodium protein, unknown function	0.246021	4.32958	5.09436	0.0352906
PF3D7_1429900	ADP-dependent DNA helicase RecQ	0.199587	6.11188	5.08986	0.0353632
PF3D7_1229700	conserved protein, unknown function	-0.821903	3.42926	5.08464	0.0354475
PF3D7_0814300	AAA family ATPase, putative	0.20149	7.52219	5.08061	0.0355128
PF3D7_1012800	conserved Plasmodium protein, unknown function	0.294134	4.0554	5.07602	0.0355873
PF3D7_1116200	pyridoxine biosynthesis protein PDX2	0.242774	4.32063	5.0668	0.0357376
PF3D7_1312500	conserved Plasmodium protein, unknown function	-0.464764	2.60506	5.0654	0.0357604
PF3D7_1226300	haloacid dehalogenase-like hydrolase, putative	0.18372	8.78109	5.0635	0.0357915
PF3D7_1035700	duffy binding-like merozoite surface protein	-0.367246	5.98087	5.05344	0.0359567
PF3D7_1139700	adrenodoxin reductase, putative	-0.281442	4.51668	5.05043	0.0360062
PF3D7_1211700	DNA replication licensing factor MCM5, putative	-0.383961	7.73127	5.05	0.0360133
PF3D7_0630800	TPH domain-containing protein, putative	-0.354906	2.98502	5.04663	0.0360689
PF3D7_1320900	RNA-binding protein, putative	0.211852	5.19407	5.04413	0.0361101
PF3D7_0715500	ATP synthase subunit epsilon, mitochondrial, putative	-0.665984	4.14949	5.03994	0.0361794
PF3D7_0719600	60S ribosomal protein L11a, putative	0.195285	9.4084	5.02842	0.0363709
PF3D7_0630500	ribosome biogenesis protein YTM1, putative	0.227196	5.35737	5.0217	0.036483
PF3D7_0524100	conserved Plasmodium protein, unknown function	-0.174807	8.33927	5.01195	0.0366465
PF3D7_1341200	60S ribosomal protein L18, putative	0.17454	9.60344	5.00594	0.0367476
PF3D7_0804900	GTPase-activating protein, putative	0.179704	6.8275	4.98207	0.0371527
PF3D7_1314600	lipoate-protein ligase 1	0.321915	4.22897	4.97483	0.0372765
PF3D7_0608900	conserved Plasmodium protein, unknown function	-0.304457	4.8926	4.96543	0.0374379
PF3D7_1303600	conserved Plasmodium protein, unknown function	0.384161	2.76538	4.9644	0.0374556
PF3D7_0724600	protein kinase, putative	-0.253668	6.19706	4.94097	0.0378619
PF3D7_0211600	UDP-N-acetylglucosamine transferase subunit ALG14, putative	-0.595552	1.48355	4.9199	0.0382314
PF3D7_1324200	micro-fibrillar-associated protein, putative	-0.2367	8.28742	4.90797	0.0384424
PF3D7_1419600	conserved Plasmodium protein, unknown function	0.198938	6.1201	4.90553	0.0384856
PF3D7_1209900	ABC transporter B family member 7 MDR7, putative	-0.337759	5.24583	4.90096	0.038567
PF3D7_1366100	DIP13 homolog, putative	0.22366	4.86874	4.89895	0.0386028
PF3D7_0704600	E3 ubiquitin-protein ligase	-0.205549	11.2147	4.89849	0.038611
PF3D7_1205300	conserved Plasmodium protein, unknown function	-0.664992	3.58431	4.89517	0.0386702
PF3D7_0114100	Pfmc-2TM Maurer's cleft two transmembrane protein	-1.13732	2.26028	4.88805	0.0387977
PF3D7_1417500	H/ACA ribonucleoprotein complex subunit 4, putative	0.184401	7.71266	4.87742	0.0389889
PF3D7_1440000	conserved Plasmodium protein, unknown function	-0.349068	6.35094	4.87056	0.0391128
PF3D7_0802300	periodic tryptophan protein 2, putative	0.183793	7.69727	4.86367	0.0392376
PF3D7_0704700	phosphopantetheine adenylyltransferase, putative	-0.194233	6.19019	4.85795	0.0393417
PF3D7_0817200	conserved protein, unknown function	0.177123	6.81286	4.85532	0.0393897
PF3D7_0626400	CRAL/TRIO domain-containing protein, putative	-0.246046	6.40892	4.8496	0.0394941
PF3D7_1424100	60S ribosomal protein L5, putative	-0.199059	10.7116	4.84454	0.0395869
PF3D7_0619100	conserved Plasmodium protein, unknown function	-0.286665	4.02476	4.84385	0.0395996
PF3D7_1142400	coproporphyrinogen-III oxidase	0.178625	7.22481	4.83881	0.0396921
PF3D7_0728400	conserved Plasmodium protein, unknown function, unspecified product	-0.608631	4.32705	4.83705	0.0397246
PF3D7_1202500	trimethylguanosine synthase, putative	-0.253812	6.00389	4.82419	0.0399621
PF3D7_1212200	conserved protein, unknown function	-0.489421	3.71666	4.82304	0.0399836
PF3D7_1249900	ribosomal RNA small subunit methyltransferase A2, putative	-0.195505	7.83117	4.82095	0.0400224
PF3D7_0410100	tRNA Serine	-1.20286	-1.88966	4.82062	0.0400284
PF3D7_1328600	conserved Plasmodium protein, unknown function	0.29754	3.80395	4.81963	0.0400467
PF3D7_0803500	AAA family ATPase, putative	0.230374	6.35583	4.8095	0.0402357
PF3D7_0523500	dynein light chain Tctex-type, putative	-1.01505	2.29965	4.79818	0.0404478
PF3D7_0309800	YTH domain-containing protein, putative	0.214759	6.65635	4.79671	0.0404753
PF3D7_0831300	Plasmodium exported protein, unknown function	-0.259902	6.60541	4.79585	0.0404915
PF3D7_1001600	exported lipase 2	-0.300183	8.82439	4.79542	0.0404997
PF3D7_0707700	E3 ubiquitin-protein ligase, putative	0.166681	8.38239	4.79417	0.0405232
PF3D7_1302500	conserved Plasmodium protein, unknown function	0.16886	7.77925	4.79205	0.0405632
PF3D7_0923200	nitric oxide synthase, putative	0.219604	6.8788	4.78453	0.0407053
PF3D7_0318000	conserved Plasmodium protein, unknown function	0.539243	1.25153	4.78074	0.0407771
PF3D7_0407200	peptidyl-tRNA hydrolase 2, putative	0.187555	5.48996	4.77966	0.0407976
PF3D7_0715000	4-nitrophenylphosphatase	0.195917	6.77537	4.76875	0.0410054
PF3D7_0301600	Plasmodium exported protein (hyp1), unknown function	0.235789	8.64679	4.76822	0.0410155
PF3D7_1357100	elongation factor 1-alpha	0.191642	10.3955	4.76542	0.041069
PF3D7_0516900	60S ribosomal protein L2	0.199604	10.3528	4.76473	0.0410821
PF3D7_1408100	plasmepsin III	0.182569	9.66687	4.76261	0.0411228
PF3D7_0107000	centrin-1	-0.358347	6.45542	4.76033	0.0411666
PF3D7_1436800	ATP-dependent Clp protease proteolytic subunit	0.600454	2.85046	4.76011	0.0411708
PF3D7_1123100	calcium-dependent protein kinase 7	-0.187431	9.85742	4.7572	0.0412266
PF3D7_0211800	asparagine--tRNA ligase	0.174366	9.06102	4.75468	0.0412751
PF3D7_1007300	RING zinc finger protein, putative	-0.372533	2.85594	4.75332	0.0413013
PF3D7_0702500	Plasmodium exported protein, unknown function	0.237419	8.01935	4.74984	0.0413683
PF3D7_0406900	conserved Plasmodium protein, unknown function	-0.230105	4.85352	4.74684	0.0414262
PF3D7_1358000	patatin-like phospholipase, putative	-0.216662	6.06022	4.74661	0.0414306
PF3D7_1218800	secreted ookinete protein, putative	-0.364493	2.79919	4.74446	0.0414721
PF3D7_0417600	conserved Plasmodium protein, unknown function	-0.501153	2.77591	4.74258	0.0415086
PF3D7_1008200	endonuclease, putative	-0.628721	2.97503	4.74206	0.0415186
PF3D7_0108900	unspecified product	-0.480155	0.823377	4.74129	0.0415335
PF3D7_0934400	AP2 domain transcription factor, putative	-0.3464	5.14813	4.73491	0.0416574
PF3D7_0807200	conserved Plasmodium membrane protein, unknown function	0.255158	5.57942	4.73235	0.0417072
PF3D7_1434000	CCR4-associated factor 16, putative	0.19585	6.27088	4.72612	0.0418285
PF3D7_0514100	ATP-dependent DNA helicase UvrD	-0.289312	6.28399	4.71105	0.0421242
PF3D7_1012500	phosphoglucomutase, putative	0.210716	6.80919	4.71019	0.042141
PF3D7_0106900	2-C-methyl-D-erythritol 4-phosphate cytidylyltransferase, putative	-0.305821	6.16655	4.70548	0.042234
PF3D7_1020100	flagellar outer arm dynein-associated protein, putative	-0.542056	0.786976	4.70127	0.0423171
PF3D7_0423600	conserved Plasmodium protein, unknown function	-0.195412	8.69993	4.69436	0.042454
PF3D7_0311300	phosphatidylinositol 3- and 4-kinase, putative	-0.270916	7.27231	4.69229	0.0424952
PF3D7_0622600	cytochrome b-c1 complex subunit 9, putative	-0.358303	4.5329	4.69021	0.0425366
PF3D7_1142700	methyltransferase, putative	0.191601	6.55849	4.68874	0.0425659
PF3D7_1122900	dynein heavy chain, putative	-0.328755	3.56653	4.68689	0.0426029
PF3D7_1406300	glycerophosphodiester phosphodiesterase	0.201674	6.728	4.67401	0.0428606
PF3D7_1331600	protein tyrosine phosphatase-like protein, putative	-0.356835	5.44569	4.66834	0.0429744
PF3D7_0614300	major facilitator superfamily-related transporter, putative	0.191742	9.37885	4.66688	0.043004
PF3D7_0911800	conserved Plasmodium protein, unknown function	-0.30937	5.66556	4.66633	0.0430151
PF3D7_1017200	enoyl-CoA hydratase-related protein, putative	-0.554341	3.22901	4.6659	0.0430237
PF3D7_1472300	conserved protein, unknown function	0.210124	6.03631	4.66563	0.0430291
PF3D7_0507200	subtilisin-like protease 3	-0.357992	3.50079	4.65775	0.0431883
PF3D7_1002200	tryptophan-rich antigen 3	-0.196855	8.18737	4.65136	0.043318
PF3D7_0624100	conserved protein, unknown function	-0.326686	3.94915	4.65062	0.0433332
PF3D7_1315500	conserved protein, unknown function	0.208732	6.04878	4.64871	0.043372
PF3D7_0419400	conserved Plasmodium protein, unknown function	-0.376294	5.01967	4.62837	0.0437881
PF3D7_1021200	conserved Plasmodium protein, unknown function	-0.281825	6.65233	4.62309	0.0438969
PF3D7_0730300	AP2 domain transcription factor AP2-L, putative	0.191435	11.6621	4.61618	0.0440398
PF3D7_0305200	conserved Plasmodium protein, unknown function	-0.203948	8.1308	4.61561	0.0440515
PF3D7_0425000	Plasmodium exported protein, unknown function, pseudogene	-3.64696	-2.7153	4.68089	0.044123
PF3D7_1367500	NADH-cytochrome b5 reductase, putative	-0.24242	5.83679	4.60441	0.0442844
PF3D7_1001400	exported lipase 1	0.233502	9.96365	4.60435	0.0442856
PF3D7_1413800	diphthamide biosynthesis protein 1, putative	0.205899	6.56432	4.59968	0.0443829
PF3D7_1104400	thioredoxin-like mero protein	0.188555	8.27284	4.58996	0.0445866
PF3D7_0629100	nicotinate phosphoribosyltransferase, putative	0.203147	6.78522	4.58795	0.0446288
PF3D7_1105700	tRNA-splicing ligase RtcB, putative	0.210974	7.13869	4.58281	0.0447371
PF3D7_0630000	CPW-WPC family protein	-1.1164	-1.56907	4.58161	0.0447623
PF3D7_0306400	FAD-dependent glycerol-3-phosphate dehydrogenase, putative	-0.336026	6.7017	4.57269	0.044951
PF3D7_1112300	conserved Plasmodium protein, unknown function	0.497579	3.85041	4.57022	0.0450034
PF3D7_1305400	AAR2 protein, putative	0.196196	5.75205	4.55211	0.0453897
PF3D7_1414000	26S proteasome regulatory subunit RPN13, putative	-0.191971	6.88821	4.54407	0.0455622
PF3D7_1445100	histidine--tRNA ligase, putative	0.199669	8.34558	4.54011	0.0456476
PF3D7_0715200	conserved Plasmodium protein, unknown function	-0.26881	7.33855	4.5253	0.0459683
PF3D7_1033700	bromodomain protein 1	0.175023	7.85388	4.52329	0.046012
PF3D7_0106100	V-type proton ATPase subunit C, putative	0.186248	6.49999	4.51759	0.0461364
PF3D7_1431800	apyrase, putative	-0.256436	4.88209	4.51614	0.046168
PF3D7_1334500	MSP7-like protein	-0.270141	6.88612	4.5141	0.0462126
PF3D7_1464900	ATP-dependent zinc metalloprotease FTSH, putative	0.182702	7.98691	4.51346	0.0462267
PF3D7_1117300	conserved protein, unknown function	0.211228	5.52816	4.5102	0.0462979
PF3D7_1473900	conserved Plasmodium protein, unknown function	0.190235	7.33365	4.50835	0.0463386
PF3D7_1027200	mitochondrial ribosomal protein S22 precursor, putative	0.210134	5.7112	4.50793	0.0463479
PF3D7_0508600	conserved protein, unknown function	0.212401	6.69229	4.49811	0.0465639
PF3D7_0827900	protein disulfide isomerase	0.180657	10.8092	4.49645	0.0466006
PF3D7_1346700	6-cysteine protein	0.681807	2.19631	4.47123	0.0471614
PF3D7_0826000	conserved Plasmodium protein, unknown function	-0.423627	4.43696	4.46297	0.0473468
PF3D7_0522200	transcription initiation factor TFIID subunit 10, putative	-0.251247	5.27491	4.46296	0.047347
PF3D7_1023400	HORMA domain protein, putative	-0.2681	4.78827	4.46084	0.0473947
PF3D7_1369700	U2 small nuclear ribonucleoprotein A', putative	0.209559	6.40996	4.45765	0.0474665
PF3D7_0928200	conserved Plasmodium protein, unknown function	0.170212	6.82321	4.45258	0.047581
PF3D7_0816200	vacuolar protein sorting-associated protein 2, putative	-0.311074	4.62016	4.44875	0.0476677
PF3D7_0105600	conserved Plasmodium protein, unknown function	0.201136	6.65278	4.44392	0.0477773
PF3D7_1369600	conserved Plasmodium protein, unknown function	-0.221814	6.94108	4.43893	0.0478909
PF3D7_1441000	cytoplasmic tRNA 2-thiolation protein 2, putative	0.214483	5.18969	4.43785	0.0479155
PF3D7_0110800	transcription initiation factor TFIIB, putative	0.162699	7.1757	4.43778	0.047917
PF3D7_1343700	kelch protein K13	0.16392	8.69146	4.43524	0.047975
PF3D7_0819300	conserved Plasmodium protein, unknown function	0.491791	3.1666	4.43436	0.0479952
PF3D7_1221300	conserved Plasmodium protein, unknown function	-0.210419	6.1427	4.43022	0.0480899
PF3D7_0818500	zinc finger protein, putative	-0.187513	8.63897	4.42313	0.0482525
PF3D7_0528400	palmitoyltransferase DHHC7	-0.360379	4.68714	4.42003	0.0483236
PF3D7_1456700	conserved Plasmodium protein, unknown function	0.173904	7.53607	4.41747	0.0483828
PF3D7_1242900	mitochondrial import inner membrane translocase subunit TIM13, putative	-0.384923	3.8559	4.40201	0.0487405
PF3D7_0731000	unspecified product	-0.227497	5.2291	4.40018	0.0487831
PF3D7_1220400	debranching enzyme-associated ribonuclease, putative	-0.214709	5.83099	4.38839	0.0490583
PF3D7_1233100	conserved protein, unknown function	-0.228418	6.20625	4.38568	0.0491218
PF3D7_1303000	ATP synthase-associated protein, putative	0.315835	4.71573	4.3839	0.0491636
PF3D7_1369400	conserved Plasmodium protein, unknown function	0.226224	5.50003	4.37663	0.0493345
PF3D7_1121400	WD repeat-containing protein, putative	-0.699714	-0.0446732	4.36989	0.0494937
PF3D7_1017700	conserved Plasmodium protein, unknown function	-0.317769	4.29246	4.36903	0.0495141
PF3D7_1003400	conserved Plasmodium protein, unknown function	-0.289949	5.77023	4.36145	0.0496939
PF3D7_1136800	DnaJ protein, putative	0.198289	6.09988	4.35812	0.049773
PF3D7_1351600	glycerol kinase	0.276994	3.22627	4.3574	0.0497902
PF3D7_0800700	surface-associated interspersed protein 8.3 (SURFIN 8.3)	-0.408703	2.52881	4.35074	0.0499491
PF3D7_0801700	sentrin-specific protease 2, putative	-0.197349	7.90233	4.34587	0.0500657
PF3D7_1249300	protein phosphatase PPM4, putative	0.175015	7.5914	4.34462	0.0500957
PF3D7_1332500	SAM-dependent RNA methyltransferase, putative	0.181359	7.19045	4.34141	0.0501727
PF3D7_1322000	nucleoside-diphosphatase, putative	-0.281321	6.62706	4.34111	0.0501801
PF3D7_0509200	leucine-rich repeat protein	-0.71943	1.05841	4.34031	0.0501991
PF3D7_1441100	conserved Plasmodium protein, unknown function	0.224657	10.3855	4.33998	0.0502072
PF3D7_1136200	conserved Plasmodium protein, unknown function	-0.296657	3.84659	4.3337	0.0503583
PF3D7_1337500	conserved Plasmodium protein, unknown function	-0.205231	9.98971	4.32615	0.0505409
PF3D7_0923400	conserved Plasmodium protein, unknown function	-0.200029	7.93724	4.32091	0.0506679
PF3D7_1438700	DNA primase small subunit	-0.291827	6.46491	4.31565	0.0507961
PF3D7_1021100	conserved Plasmodium protein, unknown function	0.21621	5.96909	4.3145	0.0508241
PF3D7_1368100	26S proteasome regulatory subunit RPN11, putative	0.217839	6.48597	4.31445	0.0508254
PF3D7_0825200	translation initiation factor IF-3	-0.505791	4.18888	4.31349	0.0508486
PF3D7_0409200	protein SOF1, putative	0.16396	7.51936	4.30589	0.0510346
PF3D7_1345100	thioredoxin 2	0.186511	6.05912	4.30436	0.0510719
PF3D7_1126000	threonine--tRNA ligase	0.175247	9.20941	4.30381	0.0510855
PF3D7_0617100	AP-2 complex subunit alpha, putative	0.173421	8.22933	4.30252	0.0511172
PF3D7_0316600	formate-nitrite transporter FNT	0.174037	9.31257	4.30199	0.0511301
PF3D7_1436400	conserved Plasmodium protein, unknown function	0.283601	3.79394	4.30108	0.0511526
PF3D7_0423800	cysteine-rich protective antigen	-0.330548	4.4261	4.29608	0.0512755
PF3D7_1321100	conserved Plasmodium protein, unknown function	-0.335236	5.70975	4.29487	0.0513052
PF3D7_1105000	histone H4	-0.289597	10.3085	4.29342	0.0513409
PF3D7_1236800	protein-S-isoprenylcysteine O-methyltransferase, putative	-0.26918	4.42992	4.29172	0.051383
PF3D7_1106300	exonuclease, putative	-0.297472	7.03197	4.2911	0.0513983
PF3D7_1421800	conserved Plasmodium protein, unknown function	-0.496705	2.17993	4.28247	0.051612
PF3D7_1035900	probable protein, unknown function	-0.352148	6.69809	4.27872	0.0517051
PF3D7_0417900	conserved Plasmodium protein, unknown function	-0.374263	3.26599	4.27409	0.0518203
PF3D7_0417300	LETM1-like protein, putative	-0.185589	7.80806	4.26447	0.052061
PF3D7_0401800	Plasmodium exported protein (PHISTb), unknown function	-0.262379	5.42564	4.26002	0.0521726
PF3D7_1131000	RNA-binding protein s1, putative	-0.518086	3.86423	4.25921	0.0521928
PF3D7_0532200	Plasmodium exported protein (PHISTc), unknown function	0.219636	4.65869	4.25828	0.0522161
PF3D7_1146700	kinesin-like protein, putative	-0.85026	-0.493855	4.24895	0.0524514
PF3D7_0620000	secreted ookinete protein 25, putative	-0.53895	1.3413	4.24063	0.0526622
PF3D7_0613500	AP-3 complex subunit beta, putative	-0.378214	5.67412	4.23009	0.0529308
PF3D7_0203300	ERCC1 nucleotide excision repair protein, putative	0.253421	4.46061	4.21991	0.0531913
PF3D7_1428800	transcription initiation TFIID-like, putative	0.215035	5.34458	4.21655	0.0532779
PF3D7_1324900	L-lactate dehydrogenase	0.18648	11.2826	4.21142	0.0534099
PF3D7_1201400	Plasmodium exported protein, unknown function	-0.281546	5.89642	4.2099	0.0534493
PF3D7_1418900	ATP-dependent RNA helicase DBP4, putative	-0.186211	8.08598	4.20662	0.053534
PF3D7_1419100	ATP-dependent rRNA helicase SPB4, putative	-0.200537	7.95589	4.20164	0.053663
PF3D7_0627700	transportin	0.159754	9.02614	4.19265	0.053897
PF3D7_0806800	V-type proton ATPase subunit a, putative	0.154766	9.99936	4.19154	0.0539259
PF3D7_0831400	Plasmodium exported protein, unknown function	-0.328986	6.01024	4.18837	0.0540088
PF3D7_1020300	cytoplasmic dynein intermediate chain, putative	-0.487477	2.05632	4.18748	0.0540319
PF3D7_1136300	tudor staphylococcal nuclease	-0.188635	9.90059	4.17958	0.0542389
PF3D7_0729600	conserved Plasmodium protein, unknown function	-0.288429	5.55207	4.17874	0.054261
PF3D7_0218200	SUZ domain-containing protein, putative	-0.237896	5.88623	4.17729	0.0542991
PF3D7_1026300	conserved Plasmodium protein, unknown function	-0.277245	6.16568	4.17552	0.0543456
PF3D7_1302700	ATP-dependent RNA helicase DHR1, putative	-0.186641	8.62542	4.17428	0.0543783
PF3D7_1439800	vesicle-associated membrane protein, putative	-0.170558	7.48964	4.17197	0.0544394
PF3D7_0902500	serine/threonine protein kinase, FIKK family	0.16098	9.07817	4.16955	0.0545032
PF3D7_1147000	sporozoite and liver stage asparagine-rich protein	-0.61313	0.518663	4.16782	0.0545489
PF3D7_1020800	dihydrolipoamide acyltransferase component E2	-0.241729	5.00533	4.16425	0.0546433
PF3D7_1318600	conserved Plasmodium protein, unknown function	0.514726	3.095	4.1603	0.0547481
PF3D7_1036600	conserved protein, unknown function, unspecified product	-0.525688	4.3219	4.15986	0.0547599
PF3D7_0531300	conserved Plasmodium protein, unknown function	-0.438523	4.22608	4.15746	0.0548236
PF3D7_0811000	cullin-1, putative	-0.36122	5.48525	4.15454	0.0549012
PF3D7_0612700	6-cysteine protein P12	-0.301294	5.18466	4.15362	0.0549258
PF3D7_1467600	conserved Plasmodium protein, unknown function	-0.217536	6.26928	4.15251	0.0549552
PF3D7_0913300	conserved protein, unknown function	0.172149	8.32964	4.14524	0.0551496
PF3D7_0731100	EMP1-trafficking protein	0.180091	10.4404	4.13531	0.0554162
PF3D7_1104800	metabolite/drug transporter, putative	0.25774	5.94268	4.13468	0.0554332
PF3D7_1308800	tyrosine recombinase	-0.172141	8.71576	4.12797	0.055614
PF3D7_1413100	conserved Plasmodium protein, unknown function	-1.01359	-0.947933	4.12668	0.0556489
PF3D7_0102500	erythrocyte binding antigen-181	-0.280762	8.89732	4.12097	0.0558037
PF3D7_1105300	conserved Plasmodium protein, unknown function	0.192848	5.72678	4.11708	0.0559093
PF3D7_1363400	polyubiquitin binding protein, putative	0.186856	6.73128	4.114	0.0559932
PF3D7_0207400	serine repeat antigen 7	-0.291508	7.39149	4.11241	0.0560365
PF3D7_0628600	DNA methyltransferase 1-associated protein 1, putative	0.173697	6.40083	4.10395	0.0562677
PF3D7_1027800	60S ribosomal protein L3	0.166739	10.9264	4.10041	0.0563647
PF3D7_1441800	vacuolar protein sorting-associated protein 60, putative	-0.296055	4.3324	4.0959	0.0564887
PF3D7_0418800	MOLO1 domain-containing protein, putative	0.410389	0.663902	4.09272	0.0565762
PF3D7_0424900	Plasmodium exported protein (PHISTa), unknown function	0.180804	5.47924	4.09151	0.0566096
PF3D7_0707300	rhoptry-associated membrane antigen	-0.368607	8.84662	4.09089	0.0566266
PF3D7_0305700	ubiquitin-conjugating enzyme E2, putative	0.171235	7.50745	4.09041	0.0566399
PF3D7_1232700	conserved Plasmodium protein, unknown function	-0.340961	4.27169	4.08173	0.0568802
PF3D7_1027100	U3 small nucleolar ribonucleoprotein protein MPP10, putative	-0.216951	8.61608	4.07399	0.0570954
PF3D7_0304000	inner membrane complex protein 1a, putative	-0.526434	1.39645	4.07098	0.0571793
PF3D7_1234400	microgamete surface protein MiGS, putative	0.314811	2.49418	4.06938	0.0572238
PF3D7_1255200	erythrocyte membrane protein 1, PfEMP1	0.455866	0.624264	4.05824	0.057536
PF3D7_1369300	conserved Plasmodium protein, unknown function	-0.424229	1.64851	4.05794	0.0575445
PF3D7_1342500	sporozoite protein essential for cell traversal	-0.303104	2.64867	4.0564	0.0575876
PF3D7_0407400	conserved Plasmodium protein, unknown function	-0.335125	3.74531	4.05564	0.057609
PF3D7_1018400	conserved Plasmodium protein, unknown function	0.254333	3.05906	4.05547	0.0576139
PF3D7_1362100	14-3-3 protein	-0.35209	3.62204	4.05181	0.0577169
PF3D7_1026600	conserved Plasmodium protein, unknown function	-0.249003	9.71375	4.03919	0.0580741
PF3D7_1204100	conserved Plasmodium protein, unknown function	-0.271279	4.96912	4.03848	0.0580943
PF3D7_1371700	serine/threonine protein kinase, FIKK family	-0.411051	4.3299	4.03763	0.0581184
PF3D7_0826600	SNARE protein, putative	0.249706	4.72217	4.03629	0.0581565
PF3D7_1310700	RNA-binding protein, putative	-0.261766	6.43748	4.03558	0.0581767
PF3D7_1420500	protein GPR89, putative	-0.590022	0.857574	4.03494	0.0581949
PF3D7_0313300	YGGT family protein, putative	0.271209	4.10892	4.02475	0.0584859
PF3D7_0505500	DNA mismatch repair protein MSH6, putative	0.276204	7.93151	4.02468	0.0584878
PF3D7_1026800	40S ribosomal protein S2	0.168941	11.0231	4.02082	0.0585987
PF3D7_0930200	leucine-rich repeat protein	-0.282076	4.41453	4.01957	0.0586345
PF3D7_0113300	Plasmodium exported protein (hyp1), unknown function	0.193471	7.6886	4.01929	0.0586425
PF3D7_0532600	Plasmodium exported protein, unknown function	-0.434126	4.05225	4.00838	0.0589569
PF3D7_0215700	DNA-directed RNA polymerase II subunit RPB2, putative	0.169769	8.60206	4.00255	0.0591256
PF3D7_0517700	eukaryotic translation initiation factor 3 subunit B, putative	0.160835	9.51442	3.99583	0.0593207
PF3D7_1410700	conserved protein, unknown function	-0.329906	6.40263	3.99357	0.0593867
PF3D7_1468400	zinc finger protein, putative	-0.308201	4.97266	3.98382	0.0596714
PF3D7_1423800	vacuolar protein sorting-associated protein 3, putative	-0.197985	8.08623	3.98328	0.0596874
PF3D7_0514000	tubulin--tyrosine ligase, putative	-0.320111	3.99914	3.97812	0.0598389
PF3D7_0614200	cytosolic Fe-S cluster assembly factor NAR1, putative	0.176325	6.17947	3.97777	0.059849
PF3D7_1122600	conserved Plasmodium protein, unknown function	-0.385722	3.3153	3.96889	0.0601107
PF3D7_0706100	conserved Plasmodium protein, unknown function	-0.216061	5.87664	3.96634	0.0601862
PF3D7_0819500	conserved protein, unknown function	-0.360611	3.96894	3.96551	0.0602108
PF3D7_1335300	reticulocyte binding protein 2 homologue b	-0.263219	6.57595	3.96523	0.0602192
PF3D7_0931600	conserved protein, unknown function	-1.19868	-1.59192	3.96219	0.0603091
PF3D7_0626800	pyruvate kinase	0.175119	12.0424	3.95838	0.0604224
PF3D7_1470600	RAP protein, putative	0.179645	6.55207	3.95238	0.0606011
PF3D7_1410800	ankyrin-repeat protein, putative	-0.36674	3.34465	3.94954	0.0606859
PF3D7_0720300	conserved Plasmodium protein, unknown function	-0.759964	-0.523157	3.94258	0.0608941
PF3D7_0415200	conserved Plasmodium protein, unknown function	-0.204114	7.26301	3.93649	0.061077
PF3D7_1137700	calcium-binding protein, putative	-0.634032	0.207793	3.93369	0.0611614
PF3D7_1132200	T-complex protein 1 subunit alpha	0.150881	9.33051	3.93128	0.0612341
PF3D7_1101100	rifin	3.62158	-2.94507	4.04916	0.0612398
PF3D7_1473600	conserved Plasmodium protein, unknown function	-0.939816	2.88649	3.93064	0.0612535
PF3D7_0627300	E3 ubiquitin-protein ligase RNF5, putative	0.153596	8.84537	3.93062	0.0612538
PF3D7_1024400	conserved Plasmodium protein, unknown function	-0.391738	3.48823	3.93006	0.0612708
PF3D7_0626300	3-oxoacyl-acyl-carrier protein synthase I/II	-0.659302	3.76054	3.92989	0.0612761
PF3D7_0817300	conserved Plasmodium protein, unknown function	-0.236809	7.31744	3.92713	0.0613596
PF3D7_1423000	nucleolar GTP-binding protein 2, putative	-0.172247	7.80862	3.9256	0.0614058
PF3D7_1118500	nucleolar protein 56, putative	-0.176306	8.8371	3.91988	0.0615793
PF3D7_1138000	conserved Plasmodium protein, unknown function	-0.309131	6.36526	3.91303	0.0617878
PF3D7_0623700	ATP-dependent RNA helicase SUV3, putative	0.208589	6.1835	3.91043	0.0618672
PF3D7_1251100	conserved Plasmodium protein, unknown function	0.181081	7.14108	3.90712	0.0619684
PF3D7_0520000	40S ribosomal protein S9, putative	0.161936	10.0746	3.90153	0.0621396
PF3D7_1415400	conserved Plasmodium protein, unknown function	-0.233002	8.02877	3.89871	0.0622263
PF3D7_0314900	conserved Plasmodium membrane protein, unknown function	-0.261108	5.01145	3.8965	0.0622943
PF3D7_0106300	calcium-transporting ATPase ATP6	0.167094	9.35512	3.89628	0.0623011
PF3D7_1363900	unspecified product	0.275377	6.09852	3.89419	0.0623655
PF3D7_0818900	heat shock protein 70	0.181207	13.0372	3.88952	0.0625097
PF3D7_0925200	ribosomal RNA-processing protein 8, putative	-0.185946	7.92358	3.88783	0.0625619
PF3D7_1207500	RNA-binding protein, putative	-0.512323	3.86025	3.88573	0.0626267
PF3D7_0319900	conserved protein, unknown function	0.228583	4.8772	3.88548	0.0626347
PF3D7_1351900	conserved protein, unknown function	-0.222271	7.35243	3.88209	0.0627398
PF3D7_1408400	FANCJ-like helicase, putative	0.175509	7.05925	3.88101	0.0627733
PF3D7_0207700	serine repeat antigen 4	-0.357655	6.67943	3.874	0.0629914
PF3D7_0805400	N-acetyltransferase, GNAT family, putative	-0.231511	4.93432	3.87171	0.0630628
PF3D7_0416400	histone acetyltransferase, putative	-0.218564	8.91012	3.87067	0.0630952
PF3D7_1465500	potassium channel K2	0.307356	4.62069	3.85727	0.0635155
PF3D7_0316100	mitochondrial ribosomal protein L27 precursor, putative	-0.259238	4.89182	3.85689	0.0635275
PF3D7_1472800	HSP20-like chaperone, putative	-0.199768	6.48904	3.8549	0.0635902
PF3D7_1457700	large ribosomal subunit nuclear export factor, putative	-0.182253	8.5669	3.85227	0.0636733
PF3D7_1454600	mitochondrial ribosomal protein S11 precursor, putative	0.228368	4.8179	3.84884	0.0637816
PF3D7_1244700	conserved protein, unknown function	-0.221557	6.28086	3.84856	0.0637904
PF3D7_1352000	GTP-binding protein, putative	-0.191214	6.46334	3.84763	0.0638197
PF3D7_1227100	DNA helicase 60	0.187189	6.74901	3.84269	0.0639763
PF3D7_1442300	tRNA import protein tRIP	0.14984	8.40791	3.84226	0.06399
PF3D7_1440800	major facilitator superfamily domain-containing protein, putative	-0.349791	4.77976	3.841	0.0640301
PF3D7_1203000	origin recognition complex subunit 1	-0.183481	7.43691	3.83514	0.0642166
PF3D7_1423400	conserved Plasmodium membrane protein, unknown function	-0.419618	1.33902	3.83025	0.0643728
PF3D7_0927500	dynein light chain, putative	-0.602147	0.808789	3.82992	0.0643832
PF3D7_0629400	polyadenylate-binding protein 3, putative	-0.277286	6.75473	3.82969	0.0643905
PF3D7_0521800	AFG1-like ATPase, putative	0.278817	3.67568	3.82596	0.06451
PF3D7_0905900	coatomer subunit beta, putative	0.173344	7.44658	3.82245	0.0646227
PF3D7_0405500	conserved Plasmodium protein, unknown function	0.197024	5.11653	3.8183	0.0647561
PF3D7_0927300	fumarate hydratase	-0.305453	4.80422	3.81757	0.0647796
PF3D7_1459400	conserved protein, unknown function	0.169746	6.5186	3.81602	0.0648293
PF3D7_0824100	exonuclease, putative	-0.408674	3.29067	3.81417	0.0648891
PF3D7_0620100	ATP synthase-associated protein, putative	-0.467056	3.41815	3.80843	0.0650748
PF3D7_0301200	serine/threonine protein kinase, FIKK family	0.181134	6.409	3.8083	0.0650787
PF3D7_1447100	conserved Plasmodium protein, unknown function	-0.16665	6.71721	3.8061	0.06515
PF3D7_1108700	heat shock protein J2	0.138197	8.51649	3.80503	0.0651848
PF3D7_1134800	coatomer subunit delta	0.156728	7.57019	3.79577	0.065486
PF3D7_1315000	conserved Plasmodium protein, unknown function	0.262433	5.35321	3.79471	0.0655205
PF3D7_1122000	conserved protein, unknown function	-0.667198	3.59591	3.79371	0.0655531
PF3D7_0812900	conserved Plasmodium protein, unknown function	0.265585	2.93893	3.79306	0.0655745
PF3D7_0522800	pre-mRNA-splicing factor BUD31, putative	-0.187746	6.00769	3.79248	0.0655934
PF3D7_0508100	SET domain protein, putative	-0.274243	6.49547	3.78468	0.0658487
PF3D7_1429000	protein archease, putative	0.233007	3.98227	3.78337	0.0658918
PF3D7_1332000	syntaxin, Qa-SNARE family	0.183972	6.24527	3.77984	0.0660079
PF3D7_1228100	leucine-rich repeat protein	-0.582463	3.16014	3.77869	0.0660454
PF3D7_1405300	conserved Plasmodium protein, unknown function	0.217094	5.13899	3.77	0.0663324
PF3D7_1416500	NADP-specific glutamate dehydrogenase	0.210353	6.76205	3.76995	0.066334
PF3D7_0730700	tRNA Threonine	1.1531	-1.96352	3.87879	0.0663613
PF3D7_1204900	conserved Plasmodium protein, unknown function	-0.305958	3.47585	3.76897	0.0663665
PF3D7_1009000	diphthine methyl ester synthase, putative	0.186594	6.14882	3.76699	0.0664322
PF3D7_1416200	metacaspase-3, putative	-0.197932	6.94672	3.76404	0.0665301
PF3D7_0629600	RNA-binding protein, putative	0.196012	5.32422	3.76396	0.0665326
PF3D7_0810600	ATP-dependent RNA helicase DBP1, putative	0.157046	10.046	3.76288	0.0665686
PF3D7_0304800	conserved Plasmodium membrane protein, unknown function	-0.480678	4.69121	3.75981	0.0666707
PF3D7_1227300	conserved Plasmodium protein, unknown function	-0.249019	4.87341	3.74911	0.0670279
PF3D7_0728700	alpha/beta hydrolase, putative	-0.463128	2.42903	3.7484	0.0670516
PF3D7_1204600	cytidine deaminase, putative	0.178627	5.57385	3.74597	0.067133
PF3D7_1033100	S-adenosylmethionine decarboxylase/ornithine decarboxylase	0.163206	11.7065	3.74027	0.0673246
PF3D7_0203900	5'-3' exonuclease, N-terminal resolvase-like domain, putative	-0.326183	5.30809	3.73958	0.0673481
PF3D7_1457400	conserved Plasmodium protein, unknown function	0.178393	8.1496	3.73947	0.0673516
PF3D7_1253300	Plasmodium exported protein (PHISTa), unknown function, pseudogene	0.179998	6.42418	3.73875	0.0673758
PF3D7_1218200	conserved Plasmodium protein, unknown function	0.179398	7.74231	3.73172	0.0676131
PF3D7_0927600	RNA-binding protein, putative	-0.251753	7.35015	3.72058	0.0679912
PF3D7_1134700	DNA-directed RNA polymerase I subunit RPA2, putative	0.178683	8.57575	3.71248	0.0682676
PF3D7_0408600	sporozoite invasion-associated protein 1	-0.372149	2.80146	3.71139	0.068305
PF3D7_1025000	EF-hand calcium-binding domain-containing protein, putative	-0.160725	8.60522	3.69935	0.0687185
PF3D7_1035000	U2 snRNA/tRNA pseudouridine synthase, putative	-0.204741	5.30599	3.69923	0.0687225
PF3D7_0532000	28S ribosomal RNA	0.728948	8.11175	3.69311	0.0689339
PF3D7_1148700	Plasmodium exported protein (PHISTc), unknown function	-0.224613	9.56037	3.69172	0.0689821
PF3D7_1361900	proliferating cell nuclear antigen 1	-0.305796	8.66748	3.68499	0.0692155
PF3D7_0606200	ubiquitin-conjugating enzyme E2 PEX4, putative	-0.185536	5.55648	3.67803	0.069458
PF3D7_0917700	GPN-loop GTPase, putative	0.242459	3.59867	3.67795	0.0694607
PF3D7_0207000	merozoite surface protein 4	-0.249626	7.59709	3.67544	0.0695483
PF3D7_1400600	rifin	3.61941	-2.80285	3.72062	0.0695812
PF3D7_0105900	3'-5' exonuclease, putative	-0.392699	4.21691	3.67013	0.0697341
PF3D7_0811400	conserved protein, unknown function	0.158115	8.89173	3.66821	0.0698017
PF3D7_1106900	conserved Plasmodium protein, unknown function	-0.293219	3.35681	3.65569	0.0702427
PF3D7_1119500	AP-4 complex subunit mu, putative	0.169565	5.73585	3.6547	0.0702775
PF3D7_1345300	conserved Plasmodium protein, unknown function	-0.625885	2.05568	3.65359	0.070317
PF3D7_1100300	rifin	-2.25579	-2.714	3.65121	0.0704012
PF3D7_1031000	ookinete surface protein P25	0.52507	0.596979	3.65046	0.0704278
PF3D7_0505300	UDP-N-acetylglucosamine transporter, putative	-0.374174	2.59858	3.64596	0.0705874
PF3D7_0606700	coatomer alpha subunit, putative	0.147957	8.71177	3.64466	0.0706338
PF3D7_0937800	erythrocyte membrane protein 1, PfEMP1	-0.252133	3.59991	3.64142	0.0707491
PF3D7_0424100	reticulocyte binding protein homologue 5	-0.300149	4.67057	3.63611	0.0709386
PF3D7_1149600	DnaJ protein, putative	-0.230965	8.65413	3.63111	0.0711178
PF3D7_0416000	RNA-binding protein, putative	-0.167328	7.31416	3.62934	0.0711811
PF3D7_1113800	conserved Plasmodium membrane protein, unknown function	-0.237102	6.07599	3.62726	0.0712559
PF3D7_0922400	para-aminobenzoic acid synthetase	-0.367659	3.85388	3.62461	0.0713513
PF3D7_0816300	conserved Plasmodium protein, unknown function	-0.280849	3.61376	3.62368	0.0713847
PF3D7_1343500	conserved protein, unknown function	-0.370356	4.92695	3.62	0.0715176
PF3D7_0703000	conserved Plasmodium protein, unknown function	0.266015	4.28005	3.61581	0.0716687
PF3D7_0818100	zinc finger protein, putative	-0.269158	5.51583	3.6135	0.0717525
PF3D7_0926800	conserved Plasmodium protein, unknown function	-0.180056	6.91719	3.61123	0.0718349
PF3D7_0910100	exportin-7, putative	0.170923	8.02733	3.61103	0.071842
PF3D7_0319000	P-type ATPase 7 ATP7, putative	-0.242001	7.57084	3.60618	0.0720183
PF3D7_1316300	conserved Plasmodium protein, unknown function	-0.90194	-1.34955	3.60502	0.0720606
PF3D7_0107500	Niemann-Pick type C1-related protein	0.170259	10.9894	3.60146	0.0721903
PF3D7_1032900	RNA polymerase II-associated protein 1, putative	0.195967	6.01028	3.59701	0.0723529
PF3D7_1133600	conserved Plasmodium protein, unknown function	0.193555	5.3452	3.59629	0.0723791
PF3D7_0924500	conserved Plasmodium membrane protein, unknown function	-0.240086	4.82592	3.59369	0.0724744
PF3D7_0803300	mitogen-activated protein kinase organizer 1, putative	-0.396947	3.545	3.59187	0.0725411
PF3D7_1007200	rho GTPase-activating protein, putative	-0.24591	4.97929	3.59154	0.0725532
PF3D7_1113100	protein tyrosine phosphatase	-0.160051	8.22996	3.58699	0.0727205
PF3D7_1016800	Plasmodium exported protein (PHISTc), unknown function	-0.179017	8.27183	3.58644	0.0727406
PF3D7_0929600	G2 protein, putative	-0.450456	1.87942	3.58178	0.0729123
PF3D7_0526900	transmembrane emp24 domain-containing protein, putative	0.15804	8.55573	3.5733	0.0732261
PF3D7_0711200	conserved Plasmodium protein, unknown function	0.235705	3.9449	3.57312	0.0732328
PF3D7_1238200	conserved Plasmodium protein, unknown function	-0.4886	0.09268	3.56491	0.0735382
PF3D7_0419500	conserved Plasmodium membrane protein, unknown function	0.175485	5.7958	3.54654	0.0742267
PF3D7_0819100	BRIX domain, putative	0.165236	6.21772	3.54419	0.0743153
PF3D7_0727900	conserved Plasmodium protein, unknown function	0.189289	7.38654	3.54385	0.0743278
PF3D7_1474100	mitochondrial ribosomal protein L20 precursor, putative	-0.401039	5.04852	3.54353	0.0743402
PF3D7_1115400	cysteine proteinase falcipain 3	-0.15647	7.94924	3.54244	0.0743813
PF3D7_0301400	Plasmodium exported protein, unknown function	0.27317	4.39561	3.5408	0.0744433
PF3D7_1436700	conserved protein, unknown function	0.359687	4.44458	3.53923	0.0745025
PF3D7_0504000	cation transporting P-ATPase ATP3	-0.232349	8.07558	3.53086	0.0748203
PF3D7_1249500	protein CutA, putative	-0.416455	4.98376	3.5258	0.0750127
PF3D7_1040600	rifin	-3.269	-2.99563	3.61876	0.0751808
PF3D7_1014800	conserved Plasmodium protein, unknown function	-0.378431	3.03941	3.50912	0.0756522
PF3D7_0324600	stevor	-3.64929	-2.59478	3.55075	0.0756872
PF3D7_1469500	conserved Plasmodium protein, unknown function	0.236859	3.23269	3.50602	0.0757717
PF3D7_1422200	conserved Plasmodium protein, unknown function	0.245513	3.90535	3.50476	0.0758201
PF3D7_1412600	deoxyhypusine synthase	0.161134	6.16423	3.50119	0.0759583
PF3D7_1474400	conserved Plasmodium protein, unknown function	-0.221875	4.45706	3.49933	0.0760301
PF3D7_1006700	conserved Plasmodium protein, unknown function	-0.182238	7.29283	3.49874	0.076053
PF3D7_0215900	palmitoyltransferase DHHC11, putative	-0.613271	2.05127	3.49628	0.0761485
PF3D7_0113100	surface-associated interspersed protein 1.1 (SURFIN 1.1)	-0.345739	2.33105	3.49575	0.0761691
PF3D7_1006200	DNA/RNA-binding protein Alba 3	0.178514	9.09632	3.49528	0.0761874
PF3D7_0717300	transcription initiation factor IIE subunit alpha, putative	0.16631	6.50968	3.48584	0.0765549
PF3D7_0507300	subtilisin-like ookinete protein SOPT	-0.273051	3.28977	3.48382	0.0766338
PF3D7_1238900	protein kinase 2	-0.26812	4.88313	3.48283	0.0766725
PF3D7_1113700	glyoxalase I	0.18079	5.97925	3.4803	0.0767715
PF3D7_0105700	asparagine-rich antigen Pfa35-2	-0.214823	7.97711	3.48028	0.0767722
PF3D7_0300200	rifin	0.950952	-1.44016	3.47741	0.0768849
PF3D7_1456400	conserved Plasmodium protein, unknown function	-0.54923	1.61214	3.47642	0.0769236
PF3D7_1101600	exported protein family 3	3.62058	-2.89675	3.57016	0.0769786
PF3D7_0520600	bis(5'-nucleosyl)-tetraphosphatase [asymmetrical]	0.150019	7.25094	3.47311	0.0770539
PF3D7_0201700	DnaJ protein, putative	-3.269	-3.04784	3.63819	0.0770555
PF3D7_1140800	conserved Plasmodium protein, unknown function	0.149782	7.39609	3.46145	0.0775142
PF3D7_1358900	GTP-binding protein, putative	0.165202	6.78399	3.45922	0.0776027
PF3D7_0606100	RNA-binding protein, putative	-0.153718	8.96901	3.452	0.0778895
PF3D7_1435000	cytochrome c oxidase assembly protein COX15, putative	-0.328376	5.64477	3.45143	0.0779124
PF3D7_1109000	small nucleolar RNA snoR07	0.43466	0.793965	3.45086	0.0779351
PF3D7_0722100	protein pelota homolog, putative	0.191138	5.66851	3.44797	0.0780503
PF3D7_0321000	conserved protein, unknown function	-0.185053	7.7075	3.44057	0.0783466
PF3D7_0929700	conserved Plasmodium protein, unknown function	0.583379	3.67457	3.43655	0.078508
PF3D7_0709050	small nucleolar RNA	-0.469041	1.59358	3.43646	0.0785118
PF3D7_1145800	conserved Plasmodium protein, unknown function	-0.185121	6.0631	3.43366	0.0786244
PF3D7_0303600	plasmoredoxin	0.493536	2.43229	3.42371	0.0790263
PF3D7_1360800	falcilysin	0.147507	9.78695	3.41553	0.0793582
PF3D7_1475100	conserved Plasmodium protein, unknown function	0.188128	6.23123	3.41431	0.0794079
PF3D7_0323100	conserved Plasmodium protein, unknown function	0.177515	7.34	3.41311	0.079457
PF3D7_1314100	conserved Plasmodium protein, unknown function	0.210849	5.24416	3.41225	0.079492
PF3D7_0615500	cdc2-related protein kinase 5	-0.216237	6.71349	3.41009	0.07958
PF3D7_0703400	conserved Plasmodium protein, unknown function	0.223567	5.52808	3.40785	0.0796717
PF3D7_0506300	conserved protein, unknown function	-0.383599	5.28292	3.40748	0.0796869
PF3D7_1024000	conserved Plasmodium protein, unknown function	-0.179424	6.37256	3.40596	0.0797493
PF3D7_1356100	conserved Plasmodium protein, unknown function	-0.245145	7.23216	3.40594	0.07975
PF3D7_0900100	erythrocyte membrane protein 1, PfEMP1	0.392175	0.808176	3.39651	0.080137
PF3D7_0705800	cysteine-rich secretory protein, putative	-0.452997	2.58253	3.39467	0.0802128
PF3D7_0613400	50S ribosomal protein L18, apicoplast, putative	-0.285924	6.50628	3.39014	0.0804
PF3D7_1242800	rab specific GDP dissociation inhibitor	0.163981	8.81392	3.38847	0.0804688
PF3D7_0613200	conserved Plasmodium protein, unknown function	0.478945	3.27076	3.3814	0.0807622
PF3D7_1001000	Plasmodium exported protein (hyp12), unknown function	-0.444306	4.56776	3.37295	0.0811139
PF3D7_0730200	AP-4 complex subunit beta, putative	0.162221	5.68444	3.36844	0.0813027
PF3D7_1215400	conserved Plasmodium protein, unknown function	-0.231843	6.08928	3.36813	0.0813154
PF3D7_1305000	MCL1 domain-containing protein, putative	0.170626	7.6142	3.36322	0.0815216
PF3D7_1453200	conserved Plasmodium protein, unknown function	-0.327431	4.84255	3.36313	0.0815251
PF3D7_0421700	conserved Plasmodium protein, unknown function	-0.438742	0.498699	3.35779	0.08175
PF3D7_0713700	conserved Plasmodium protein, unknown function	0.175586	6.62953	3.35757	0.0817592
PF3D7_1230100	thioredoxin-like associated protein 1, putative	-0.431674	1.76297	3.35264	0.0819673
PF3D7_0307100	40S ribosomal protein S12, putative	0.153222	9.28092	3.34557	0.0822666
PF3D7_1104300	conserved Plasmodium protein, unknown function	-0.19897	7.44443	3.3448	0.0822997
PF3D7_1128000	conserved Plasmodium protein, unknown function	0.13891	8.92979	3.34382	0.082341
PF3D7_1463300	DNA polymerase alpha subunit B, putative	-0.435951	4.87519	3.33048	0.0829101
PF3D7_1348300	elongation factor Tu, putative	0.169632	6.41753	3.32894	0.0829762
PF3D7_1316700	conserved protein, unknown function	0.36736	2.25921	3.32704	0.0830576
PF3D7_0820900	conserved Plasmodium protein, unknown function	-0.154824	6.89436	3.3265	0.0830811
PF3D7_0828900	conserved protein, unknown function	-0.251377	3.83409	3.32297	0.0832326
PF3D7_0304900	conserved protein, unknown function	0.165581	5.68966	3.32114	0.0833115
PF3D7_1427000	conserved Plasmodium protein, unknown function	-0.218245	6.42319	3.31504	0.0835747
PF3D7_0729300	60S ribosomal export protein NMD3, putative	-0.168554	8.04327	3.3088	0.0838449
PF3D7_1475000	mediator of RNA polymerase II transcription subunit 31, putative	0.539377	0.605969	3.30605	0.0839643
PF3D7_1012900	autophagy-related protein 18	0.140954	8.25012	3.30215	0.0841341
PF3D7_1411800	conserved Plasmodium protein, unknown function	-0.183792	5.7638	3.30057	0.084203
PF3D7_1147900	peroxisome assembly protein 22, putative	0.172432	5.98798	3.29391	0.084494
PF3D7_1023600	conserved protein, unknown function	-0.398191	2.7353	3.29255	0.0845536
PF3D7_1362900	conserved Plasmodium protein, unknown function	-0.250987	4.2807	3.2908	0.0846305
PF3D7_1308500	conserved Plasmodium protein, unknown function	-0.300819	6.51114	3.29059	0.0846395
PF3D7_0318300	conserved Plasmodium protein, unknown function	0.151731	7.77362	3.28837	0.0847371
PF3D7_0512500	conserved Plasmodium protein, unknown function	-0.190136	5.01766	3.28791	0.0847573
PF3D7_0827200	conserved Plasmodium protein, unknown function	-0.354845	2.4053	3.28473	0.0848973
PF3D7_0529500	cell cycle regulator protein, putative	0.178765	5.38822	3.284	0.0849292
PF3D7_0317600	40S ribosomal protein S11, putative	0.157033	9.75918	3.27564	0.0852982
PF3D7_0530600	XAP-5 DNA binding protein, putative	-0.173612	6.64033	3.27406	0.0853682
PF3D7_1469200	shewanella-like protein phosphatase 1, putative	-0.226168	3.99028	3.27396	0.0853729
PF3D7_1252700	Plasmodium exported protein (PHISTb), unknown function	0.157705	7.45838	3.27307	0.0854123
PF3D7_1245600	kinesin, putative	0.271118	2.28153	3.27131	0.0854906
PF3D7_0529700	heptatricopeptide repeat-containing protein, putative	-0.384213	3.68583	3.26719	0.0856733
PF3D7_1427300	conserved Plasmodium protein, unknown function	-0.215808	6.97538	3.26479	0.0857804
PF3D7_1455700	conserved Plasmodium protein, unknown function	-0.277978	6.23244	3.26027	0.0859821
PF3D7_1234000	conserved Plasmodium protein, unknown function	0.218596	4.7186	3.25904	0.0860372
PF3D7_0708100	DNA-directed RNA polymerases I, II, and III subunit RPABC5, putative	0.232401	3.99645	3.25711	0.0861233
PF3D7_0513200	conserved Plasmodium protein, unknown function	-0.150035	8.9993	3.25304	0.0863059
PF3D7_0825500	protein KRI1, putative	-0.173214	8.88201	3.25257	0.0863271
PF3D7_1111000	tRNA m5C-methyltransferase, putative	0.199026	5.0423	3.25002	0.0864416
PF3D7_1365000	conserved Plasmodium protein, unknown function	-0.175606	6.43592	3.24683	0.0865849
PF3D7_0413600	26S protease regulatory subunit 6B, putative	0.144517	8.06931	3.24474	0.0866795
PF3D7_0407900	AAA family ATPase, putative	-0.190384	6.99464	3.24399	0.0867129
PF3D7_1330100	conserved Plasmodium protein, unknown function	-0.199569	5.2396	3.24354	0.0867336
PF3D7_1410900	ribosome maturation protein SBDS, putative	-0.157522	7.62055	3.24113	0.0868421
PF3D7_1414300	60S ribosomal protein L10, putative	0.145499	9.98549	3.23752	0.0870055
PF3D7_1332100	conserved protein, unknown function	0.387525	1.24213	3.23118	0.0872935
PF3D7_1368800	DNA repair endonuclease XPF, putative	-0.252708	6.68585	3.22768	0.0874529
PF3D7_1451300	E3 SUMO-protein ligase NSE2, putative	-0.180373	5.75648	3.22603	0.0875281
PF3D7_1238600	sphingomyelin phosphodiesterase	-0.296775	5.29083	3.22561	0.0875474
PF3D7_1014100	merozoite surface protein MSA180, putative	-0.279954	5.44206	3.22307	0.087663
PF3D7_1324600	conserved Plasmodium protein, unknown function	-0.274435	5.75233	3.22097	0.0877592
PF3D7_0422100	transmembrane emp24 domain-containing protein, putative	0.153848	7.00523	3.21951	0.087826
PF3D7_1359700	conserved Plasmodium protein, unknown function	-0.260311	4.53562	3.21523	0.0880223
PF3D7_0605700	conserved Plasmodium protein, unknown function	-0.500257	0.487756	3.21358	0.0880984
PF3D7_1472200	histone deacetylase, putative	-0.150955	10.1167	3.20119	0.0886698
PF3D7_1404800	conserved Plasmodium protein, unknown function	0.181296	10.5471	3.20055	0.0886998
PF3D7_0213300	conserved protein, unknown function	-0.454647	3.27731	3.19327	0.0890378
PF3D7_1302900	conserved protein, unknown function	0.241489	4.76688	3.19284	0.0890576
PF3D7_1420000	splicing factor 3B subunit 4, putative	0.162592	7.82228	3.18978	0.0892002
PF3D7_0617400	erythrocyte membrane protein 1, PfEMP1	0.180607	5.16265	3.18834	0.0892672
PF3D7_0729400	ribosome biogenesis protein BRX1, putative	0.151714	7.32393	3.18669	0.0893445
PF3D7_1438500	cleavage and polyadenylation specificity factor subunit 3, putative	0.199675	6.50819	3.18088	0.0896164
PF3D7_0609000	nucleoporin NUP637, putative	0.135302	10.1952	3.18033	0.0896423
PF3D7_1312700	conserved Plasmodium protein, unknown function	-0.182616	6.93523	3.17793	0.0897551
PF3D7_0713400	GPCR-like receptor SR25	0.162061	5.93846	3.17687	0.0898047
PF3D7_0415700	conserved Plasmodium protein, unknown function	-0.361797	3.96723	3.17292	0.0899904
PF3D7_0101200	exported protein family 3	-3.26742	-2.99608	3.2539	0.0900023
PF3D7_0716900	drug/metabolite transporter DMT2	0.162177	6.64619	3.17149	0.0900582
PF3D7_1370300	membrane associated histidine-rich protein 1	0.236881	10.4188	3.16971	0.0901421
PF3D7_0702200	lysophospholipase, putative	0.145724	7.61102	3.16875	0.0901871
PF3D7_1231300	conserved Plasmodium protein, unknown function	-0.263774	2.61346	3.16554	0.0903393
PF3D7_0628100	HECT-domain (ubiquitin-transferase), putative	-0.255277	7.88906	3.16518	0.0903562
PF3D7_1366900	conserved protein, unknown function	-0.148003	10.1855	3.16315	0.0904522
PF3D7_0407800	conserved Plasmodium protein, unknown function	-0.254371	6.9431	3.15918	0.090641
PF3D7_1368600	mitochondrial import inner membrane translocase subunit TIM9, putative	-0.194297	4.89851	3.15839	0.0906785
PF3D7_1449600	conserved protein, unknown function	-0.212488	4.24187	3.15319	0.090926
PF3D7_0518200	SWIB/MDM2 domain-containing protein	-0.326932	5.33513	3.15306	0.0909324
PF3D7_1333900	conserved Plasmodium protein, unknown function	-0.220419	5.97818	3.14663	0.0912393
PF3D7_1439200	conserved Plasmodium protein, unknown function	0.158773	6.27763	3.1463	0.0912555
PF3D7_1453900	conserved Plasmodium protein, unknown function	0.15812	7.52371	3.14444	0.0913442
PF3D7_1329100	myosin F, putative	-0.167921	8.29963	3.14373	0.0913782
PF3D7_1322500	palmitoyltransferase DHHC5	-0.25059	5.74507	3.14093	0.0915131
PF3D7_0406700	conserved Plasmodium protein, unknown function	-0.338526	5.1483	3.13791	0.0916581
PF3D7_0110500	bromodomain protein, putative	-0.155833	8.16167	3.13681	0.091711
PF3D7_0212000	GDP-fructose:GMP antiporter, putative	-0.494064	4.35321	3.13523	0.0917874
PF3D7_1354300	large subunit rRNA methyltransferase, putative	-0.191497	9.38204	3.13474	0.0918108
PF3D7_0617700	rifin	-2.2573	-2.59371	3.13184	0.0919509
PF3D7_1122200	JmjC domain-containing protein, putative	-0.180255	6.13291	3.12202	0.0924271
PF3D7_1214100	GPI ethanolamine phosphate transferase 3, putative	-0.202902	6.78437	3.12033	0.0925092
PF3D7_0819400	perforin-like protein 4	0.78099	-0.287592	3.11231	0.0929002
PF3D7_1201000	Plasmodium exported protein (PHISTb), unknown function	-0.182877	9.01904	3.10935	0.0930455
PF3D7_1245500	conserved Plasmodium protein, unknown function	-0.286766	5.13954	3.10542	0.0932381
PF3D7_0217800	40S ribosomal protein S26	0.13982	8.80488	3.10289	0.0933625
PF3D7_0722500	pre-mRNA-splicing factor CWC15, putative	-0.220775	7.71446	3.10224	0.0933945
PF3D7_0318400	conserved Plasmodium protein, unknown function	-0.335213	2.42343	3.10208	0.0934024
PF3D7_0912700	conserved Plasmodium protein, unknown function	-0.36591	2.39845	3.09951	0.0935288
PF3D7_0727200	cysteine desulfurase, putative	0.160349	6.46893	3.09147	0.0939262
PF3D7_0902400	serine/threonine protein kinase, FIKK family	0.208772	4.25616	3.09057	0.0939705
PF3D7_1368900	conserved protein, unknown function	0.167791	7.01495	3.08733	0.0941313
PF3D7_1006500	conserved Plasmodium protein, unknown function	-0.390684	3.83	3.0856	0.0942176
PF3D7_0918200	50S ribosomal protein L3, apicoplast, putative	0.166585	6.20525	3.08447	0.0942738
PF3D7_0311000	conserved Plasmodium protein, unknown function	0.89747	-0.690217	3.0831	0.0943416
PF3D7_0710700	conserved Plasmodium protein, unknown function	-0.198756	8.01566	3.08192	0.0944006
PF3D7_0222800	stevor	3.24301	-2.99607	3.15371	0.0946619
PF3D7_0520700	CDC73 domain-containing protein, putative	0.168129	5.76536	3.07466	0.0947634
PF3D7_1404400	ribosomal protein L16, mitochondrial, putative	-0.50445	3.67569	3.07242	0.0948754
PF3D7_1405400	DNA mismatch repair protein, putative	-0.223994	5.37724	3.06891	0.0950516
PF3D7_0214000	T-complex protein 1 subunit theta	0.16404	8.29284	3.0674	0.0951272
PF3D7_0320700	signal peptidase complex subunit 2	-0.238458	6.41636	3.06666	0.0951648
PF3D7_0617800	histone H2A	-0.22367	11.9927	3.0649	0.0952534
PF3D7_1203300	TBCC domain-containing protein, putative	-0.212824	5.46689	3.05974	0.0955134
PF3D7_1032600	conserved protein, unknown function	0.351198	2.41258	3.05879	0.0955614
PF3D7_1226700	U3 small nucleolar RNA-interacting protein 2, putative	-0.153202	7.31611	3.05867	0.0955676
PF3D7_0514600	ribose-5-phosphate isomerase, putative	0.188188	5.31468	3.05777	0.095613
PF3D7_1403300	tetratricopeptide repeat protein, putative	-0.564807	1.97151	3.04781	0.0961181
PF3D7_1246400	myosin A tail domain interacting protein	-0.22981	6.40706	3.04608	0.0962066
PF3D7_0600400	erythrocyte membrane protein 1, PfEMP1	3.24301	-2.94457	3.07756	0.096299
PF3D7_0526100	conserved Plasmodium membrane protein, unknown function	0.50203	3.7104	3.0439	0.0963178
PF3D7_0827100	translation initiation factor IF-2, putative	0.168023	6.37002	3.04085	0.0964735
PF3D7_0324200	exported protein family 3	2.21088	-2.84756	3.11604	0.0964878
PF3D7_0512900	AKAP-like protein	0.581813	2.41902	3.03813	0.0966123
PF3D7_1220300	cell cycle associated protein, putative	-0.214636	6.88826	3.03353	0.0968481
PF3D7_1322400	conserved Plasmodium protein, unknown function	-0.303944	2.03994	3.02766	0.0971502
PF3D7_1343900	U4/U6 small nuclear ribonucleoprotein PRP4, putative	0.191161	5.83162	3.02562	0.0972557
PF3D7_1202300	dynein heavy chain, putative	-0.180798	4.82343	3.01951	0.0975713
PF3D7_0721700	secreted ookinete protein, putative	0.263438	3.55008	3.01585	0.0977612
PF3D7_1433900	protein kinase, putative	-0.236866	4.44449	3.01481	0.0978153
PF3D7_0930900	NifU-like protein, putative	-0.302324	2.69819	3.01322	0.0978976
PF3D7_0915600	conserved Plasmodium protein, unknown function	-0.189506	6.33373	3.0127	0.0979247
PF3D7_1473400	conserved protein, unknown function	-0.246981	4.22015	3.01266	0.0979269
PF3D7_1421900	copper transporter, putative	-0.255893	6.13833	3.00347	0.0984061
PF3D7_0501000	Plasmodium exported protein, unknown function	0.146652	8.10315	3.00301	0.0984306
PF3D7_0412200	conserved Plasmodium protein, unknown function	0.349696	2.60044	2.99651	0.0987711
PF3D7_1310500	ER membrane protein complex subunit 7, putative	-0.198402	5.11947	2.99606	0.0987951
PF3D7_0111400	conserved Plasmodium protein, unknown function	-0.29502	6.17958	2.99138	0.0990413
PF3D7_0307900	conserved Plasmodium protein, unknown function	-0.32739	5.52943	2.99077	0.0990731
PF3D7_0822700	thrombospondin-related protein 1, putative	0.229587	4.00278	2.98739	0.0992518
PF3D7_0618100	conserved Plasmodium protein, unknown function	-0.278165	5.17378	2.98596	0.0993273
PF3D7_0815600	eukaryotic translation initiation factor 3 subunit G, putative	0.129722	9.14943	2.98555	0.0993493
PF3D7_0921900	conserved Plasmodium protein, unknown function	-0.149648	8.30738	2.98411	0.0994252
PF3D7_0425900	rifin	-3.2694	-2.89685	3.05658	0.0994561
PF3D7_1020900	ADP-ribosylation factor	0.136946	8.12075	2.98346	0.0994598
PF3D7_1416800	lysine--tRNA ligase, putative	-0.2335	5.14188	2.98117	0.0995812
PF3D7_0403000	tRNA Asparagine	-3.64934	-2.99486	3.10542	0.0996949
PF3D7_0620400	merozoite surface protein 10	-0.290942	2.79436	2.9769	0.0998077
PF3D7_0806300	ferlin-like protein, putative	-0.238261	5.06434	2.97103	0.100121
PF3D7_0712100	Plasmodium RNA of unknown function RUF6	3.24537	-2.99558	3.04322	0.100138
PF3D7_0713900	conserved Plasmodium protein, unknown function	-0.160097	10.0262	2.97006	0.100172
PF3D7_1128900	conserved protein, unknown function	-0.285636	4.894	2.96992	0.10018
PF3D7_0517200	conserved Plasmodium protein, unknown function	0.22788	7.92129	2.96933	0.100211
PF3D7_0717700	serine--tRNA ligase, putative	0.133478	9.33112	2.96696	0.100338
PF3D7_1233300	pentatricopeptide repeat domain-containing protein, putative	-0.222048	6.85597	2.96026	0.100697
PF3D7_0728000	eukaryotic translation initiation factor 2 subunit alpha	0.131749	8.59149	2.96008	0.100707
PF3D7_1472100	protein transport protein YIP1, putative	-0.152721	6.82219	2.95389	0.10104
PF3D7_0713000	rifin	-3.27057	-3.0477	3.07249	0.101341
PF3D7_1318800	translocation protein SEC63, putative	0.13996	8.51666	2.94649	0.101441
PF3D7_0423400	apical asparagine-rich protein AARP	-0.259429	2.87278	2.9452	0.101511
PF3D7_1040300	rifin	-0.898147	-1.51195	2.94393	0.10158
PF3D7_0507800	conserved protein, unknown function	-0.163454	9.64537	2.94363	0.101596
PF3D7_0210000	secretory complex protein 61 gamma subunit SEC61 gamma	0.148599	7.18007	2.94252	0.101657
PF3D7_0422400	40S ribosomal protein S19	0.141887	9.78634	2.94197	0.101686
PF3D7_1205400	kelch domain-containing protein, putative	0.178127	6.35778	2.94156	0.101709
PF3D7_0523100	mitochondrial-processing peptidase subunit alpha, putative	0.180302	6.47291	2.94091	0.101744
PF3D7_1465300	ribonuclease Z, putative	-0.187933	6.44989	2.9399	0.101799
PF3D7_0415900	60S ribosomal protein L15, putative	0.145927	10.4967	2.93762	0.101923
PF3D7_1329600	conserved Plasmodium protein, unknown function	-0.156432	8.02512	2.93747	0.101931
PF3D7_0831100	surface-associated interspersed protein 8.1 (SURFIN 8.1)	-0.336362	2.52944	2.93603	0.10201
PF3D7_1421000	DIX domain-containing protein, putative	0.198318	4.22172	2.93359	0.102143
PF3D7_0623400	MEI2-like RNA-binding protein, putative	0.443524	2.36166	2.93309	0.10217
PF3D7_0932900	conserved Plasmodium protein, unknown function	-0.363534	1.5616	2.92928	0.102379
PF3D7_0706700	DNA mismatch repair protein MSH2, putative	0.367853	1.95005	2.92094	0.102837
PF3D7_0416900	conserved Plasmodium protein, unknown function	-0.147767	7.733	2.92086	0.102842
PF3D7_0401200	rifin	3.24401	-3.04792	3.03579	0.103214
PF3D7_1144000	40S ribosomal protein S21	0.15003	8.67112	2.91368	0.103238
PF3D7_1019600	conserved Plasmodium protein, unknown function	-0.231078	4.82301	2.91356	0.103245
PF3D7_1369000	glycosylphosphatidylinositol anchor attachment 1 protein, putative	0.219968	6.0229	2.91347	0.10325
PF3D7_1218500	dynamin-like protein, putative	0.144693	8.0795	2.91309	0.10327
PF3D7_0618300	60S ribosomal protein L27a, putative	0.133717	9.36216	2.91225	0.103317
PF3D7_API02600	apicoplast ribosomal protein S11	1.34243	-1.20984	2.90875	0.103511
PF3D7_1244300	ACEA small nucleolar RNA U3	0.421741	1.07618	2.90749	0.103581
PF3D7_1465900	40S ribosomal protein S3	0.133679	10.1952	2.90253	0.103858
PF3D7_0608500	proteasome subunit alpha type-2, putative	0.143556	8.0054	2.89825	0.104096
PF3D7_1206000	shewanella-like protein phosphatase 2	-0.262499	3.60879	2.89787	0.104117
PF3D7_1307600	DNA-directed RNA polymerase subunit alpha, putative	0.168102	6.83608	2.89612	0.104215
PF3D7_0509600	asparagine--tRNA ligase	0.156297	6.97128	2.89488	0.104285
PF3D7_1443200	heptatricopeptide repeat-containing protein, putative	0.27091	4.11414	2.89429	0.104317
PF3D7_0604700	glyoxalase I-like protein GILP	-0.273716	6.26474	2.89024	0.104545
PF3D7_0927400	conserved Plasmodium protein, unknown function	-0.523384	1.27468	2.88171	0.105025
PF3D7_0419600	ran-specific GTPase-activating protein 1, putative	-0.16769	9.96431	2.88044	0.105097
PF3D7_1401400	early transcribed membrane protein 14.1	0.200626	11.2802	2.87921	0.105166
PF3D7_1009300	conserved Plasmodium protein, unknown function	0.170818	5.14511	2.87812	0.105228
PF3D7_0725400	conserved Plasmodium protein, unknown function	-0.255665	6.08154	2.87623	0.105335
PF3D7_1328900	PUB domain-containing protein, putative	-0.20617	5.53775	2.87419	0.105451
PF3D7_1134500	alpha/beta hydrolase, putative	-0.163235	7.37104	2.87298	0.10552
PF3D7_1311400	AP-1 complex subunit mu-1	0.135466	7.85966	2.87027	0.105674
PF3D7_1364300	pre-mRNA-splicing factor ATP-dependent RNA helicase PRP16	0.139003	7.66984	2.86655	0.105886
PF3D7_1218600	arginine--tRNA ligase	0.140545	6.62581	2.86651	0.105888
PF3D7_0614400	pre-mRNA-splicing factor CWF7, putative	0.140919	7.45342	2.86505	0.105971
PF3D7_1015000	FAD synthetase, putative	-0.272859	3.6801	2.86348	0.10606
PF3D7_0505900	mediator of RNA polymerase II transcription subunit 11, putative	0.186875	5.84827	2.85762	0.106396
PF3D7_0821300	ATP-dependent RNA helicase DHX36, putative	0.150405	7.27443	2.85624	0.106475
PF3D7_1216900	DNA-binding chaperone, putative	-0.147654	10.6885	2.85022	0.106821
PF3D7_1336600	conserved protein, unknown function	-0.351125	4.57121	2.84467	0.107142
PF3D7_0907700	proteasome activator 28 subunit beta, putative	0.135578	8.78587	2.84372	0.107197
PF3D7_1004000	60S ribosomal protein L13, putative	0.141509	9.94542	2.84159	0.10732
PF3D7_0511700	EKC/KEOPS complex subunit CGI121	-0.212883	3.81563	2.83937	0.107448
PF3D7_0732000	stevor	-2.25835	-1.65599	2.83573	0.10766
PF3D7_0407500	mitochondrial carrier protein, putative	0.210104	4.8465	2.83151	0.107906
PF3D7_1443100	conserved Plasmodium protein, unknown function	-0.151949	7.05262	2.83139	0.107913
PF3D7_1456500	conserved Plasmodium protein, unknown function	-0.230729	7.82908	2.82536	0.108265
PF3D7_0512200	glutathione synthetase	0.192274	5.04959	2.82465	0.108306
PF3D7_1013200	conserved Plasmodium protein, unknown function	-0.153433	6.91995	2.81848	0.108668
PF3D7_0102300	Plasmodium exported protein, unknown function	-0.377702	6.43679	2.81437	0.108911
PF3D7_1040900	rifin	-3.26702	-2.94544	2.88027	0.108921
PF3D7_0921600	tetratricopeptide repeat protein, putative	-0.139986	7.25835	2.81409	0.108927
PF3D7_1323100	60S ribosomal protein L6, putative	0.146307	9.62213	2.81346	0.108964
PF3D7_0908900	conserved Plasmodium protein, unknown function	0.214263	4.57195	2.81218	0.10904
PF3D7_1405800	ribosome biogenesis protein BOP1, putative	-0.155689	9.46472	2.81186	0.109058
PF3D7_0812800	conserved protein, unknown function	0.331038	2.48374	2.80216	0.109633
PF3D7_1134600	zinc finger protein, putative	-0.199984	5.49706	2.80186	0.109651
PF3D7_0922800	conserved Plasmodium protein, unknown function	-0.141289	7.98779	2.79864	0.109842
PF3D7_0206900	merozoite surface protein 5	-0.250594	5.338	2.79812	0.109873
PF3D7_0411300	conserved Plasmodium protein, unknown function	-0.337807	4.43286	2.8046	0.11003
PF3D7_0415400	coatomer subunit zeta, putative	0.156979	6.65008	2.78436	0.110696
PF3D7_0709800	conserved protein, unknown function	-0.267143	3.09131	2.78435	0.110697
PF3D7_1002800	DnaJ protein, putative	-0.241368	5.454	2.78353	0.110746
PF3D7_1143800	oocyst capsule protein Cap93, putative	0.185581	7.59356	2.78155	0.110865
PF3D7_0936000	ring-exported protein 2	0.164718	9.59001	2.77694	0.111143
PF3D7_1109800	small nucleolar RNA snoR12	0.807736	-1.47676	2.77664	0.111161
PF3D7_1472900	dihydroorotase, putative	0.195282	5.08288	2.77415	0.111312
PF3D7_1239500	DNA gyrase subunit B	-0.298394	5.47946	2.77373	0.111337
PF3D7_0519700	FoP domain-containing protein, putative	0.130955	9.62169	2.77343	0.111355
PF3D7_0312100	E3 ubiquitin-protein ligase	-0.273405	6.0049	2.77075	0.111517
PF3D7_0705600	RNA helicase, putative	0.156367	6.00239	2.76675	0.11176
PF3D7_1244400	RNA-binding protein, putative	0.232851	8.54694	2.75858	0.112258
PF3D7_1338400	SprT-like domain-containing protein, putative	-0.331433	3.81721	2.75698	0.112356
PF3D7_1344400	conserved Plasmodium protein, unknown function	0.265627	4.22243	2.75413	0.11253
PF3D7_0417800	cdc2-related protein kinase 1	-0.193723	6.88324	2.75336	0.112577
PF3D7_0209400	conserved protein, unknown function	0.15955	6.2078	2.75296	0.112602
PF3D7_0902800	serine repeat antigen 9	-0.240694	7.70231	2.7503	0.112765
PF3D7_0601400	erythrocyte membrane protein 1 (PfEMP1), pseudogene	-0.934964	-1.96308	2.7779	0.112789
PF3D7_1133300	LEM3/CDC50 family protein, putative	-0.313453	3.34646	2.74389	0.113159
PF3D7_1011600	heptatricopeptide repeat-containing protein, putative	0.216458	4.39804	2.7433	0.113196
PF3D7_1329400	AMP deaminase, putative	0.17892	6.06245	2.73654	0.113614
PF3D7_0213900	RTR1 domain-containing protein, putative	-0.156572	7.4166	2.73487	0.113717
PF3D7_0906700	leucine-rich repeat protein	0.155271	6.25775	2.73359	0.113797
PF3D7_0904500	prefoldin subunit 4, putative	0.204621	4.37314	2.73336	0.113811
PF3D7_0626700	ATPase	0.138073	7.97835	2.73309	0.113828
PF3D7_0930500	diacylglycerol kinase, putative	-0.135139	7.76979	2.73125	0.113942
PF3D7_1370200	tRNA Glycine	1.80728	-2.71359	2.79401	0.113943
PF3D7_1402200	cytochrome c oxidase subunit ApiCOX19, putative	-0.172524	5.95232	2.72935	0.11406
PF3D7_0802800	serine/threonine protein phosphatase 2B catalytic subunit A	-0.25805	5.25329	2.72482	0.114343
PF3D7_0726400	conserved Plasmodium membrane protein, unknown function	-0.135964	8.48165	2.7229	0.114463
PF3D7_1359300	exosome complex exonuclease RRP44	0.13773	7.91705	2.71647	0.114865
PF3D7_0604200	mitochondrial ribosomal protein L41, putative	-1.06492	1.34612	2.71473	0.114975
PF3D7_1468700	eukaryotic initiation factor 4A	0.143306	11.4261	2.7147	0.114977
PF3D7_0307200	60S ribosomal protein L7, putative	0.130908	10.4336	2.71465	0.11498
PF3D7_1021600	deoxyribose-phosphate aldolase, putative	0.17302	6.04815	2.71317	0.115072
PF3D7_1413000	conserved Plasmodium protein, unknown function	-0.655613	-0.90278	2.71161	0.115171
PF3D7_1107200	conserved protein, unknown function	-0.16866	6.71098	2.71073	0.115226
PF3D7_1442100	replication factor A protein 3, putative	-0.381989	4.20197	2.71073	0.115227
PF3D7_1108800	conserved Plasmodium protein, unknown function	0.544025	0.219266	2.70981	0.115284
PF3D7_0315400	conserved Plasmodium protein, unknown function	-0.273457	5.64548	2.70977	0.115287
PF3D7_0804400	methionine aminopeptidase 1c, putative	-0.175012	6.16053	2.70801	0.115398
PF3D7_0313900	conserved Plasmodium protein, unknown function	-0.593537	1.19822	2.70756	0.115426
PF3D7_1120400	alpha/beta hydrolase fold domain containing protein, putative	0.156778	6.79414	2.70712	0.115454
PF3D7_1124200	thioredoxin-like protein, putative	0.193292	4.7726	2.70653	0.115491
PF3D7_0532100	early transcribed membrane protein 5	0.147647	10.8025	2.70578	0.115539
PF3D7_1102800	early transcribed membrane protein 11.2	0.210511	11.3861	2.70571	0.115543
PF3D7_1036400	liver stage antigen 1	0.267446	3.69604	2.70516	0.115578
PF3D7_1469600	acetyl-CoA carboxylase	0.216813	4.58886	2.70285	0.115724
PF3D7_1415700	serine palmitoyltransferase, putative	0.291716	2.32651	2.70074	0.115858
PF3D7_0918300	eukaryotic translation initiation factor 3 subunit F, putative	0.136892	7.6045	2.69995	0.115908
PF3D7_0606500	polypyrimidine tract-binding protein, putative	0.125703	7.76112	2.6989	0.115975
PF3D7_1225500	small subunit rRNA processing factor, putative	-0.181655	6.55172	2.68804	0.116666
PF3D7_1022900	CDGSH iron-sulfur domain-containing protein, putative	-0.339848	4.26915	2.68637	0.116773
PF3D7_0827400	conserved Plasmodium protein, unknown function	0.216123	3.77826	2.6823	0.117034
PF3D7_1468300	leucine-rich repeat protein	0.245411	3.0664	2.66759	0.117982
PF3D7_1032700	conserved Plasmodium protein, unknown function	-0.149847	7.22133	2.66385	0.118225
PF3D7_1126500	WD repeat-containing protein, putative	0.149569	7.78522	2.66375	0.118232
PF3D7_0103400	zinc-carboxypeptidase, putative	-0.189553	8.60909	2.66253	0.118311
PF3D7_0821700	60S ribosomal protein L22, putative	0.123377	8.96083	2.65762	0.118631
PF3D7_1019300	zinc finger protein, putative	0.170567	6.25377	2.65682	0.118682
PF3D7_1433100	HID1 domain-containing protein, putative	0.158619	5.47578	2.65566	0.118758
PF3D7_0821800	protein transport protein SEC61 subunit beta, putative	0.144656	6.6398	2.6519	0.119004
PF3D7_0522100	conserved Plasmodium protein, unknown function	-0.199121	4.46308	2.6512	0.11905
PF3D7_0421900	conserved Plasmodium protein, unknown function	-0.683355	-0.820237	2.67166	0.119426
PF3D7_1446300	conserved Plasmodium membrane protein, unknown function	0.180226	7.7491	2.64455	0.119486
PF3D7_0622400	conserved protein, unknown function	0.30503	4.0823	2.64168	0.119675
PF3D7_1412800	glycylpeptide N-tetradecanoyltransferase	0.12682	8.33893	2.63993	0.119791
PF3D7_1009400	zinc finger protein, putative	0.173012	5.32363	2.63704	0.119981
PF3D7_1304000	condensin complex subunit 2, putative	-0.284336	6.37721	2.63557	0.120078
PF3D7_0708500	heat shock protein 86 family protein	-0.144884	7.5642	2.63289	0.120256
PF3D7_0406000	conserved protein, unknown function	-0.149629	6.25877	2.62982	0.120459
PF3D7_1408900	tRNA-dihydrouridine synthase, putative	0.160017	5.13364	2.62936	0.12049
PF3D7_1222100	conserved Plasmodium protein, unknown function	0.211102	5.06626	2.62911	0.120507
PF3D7_0312300	26S proteasome regulatory subunit RPN12, putative	0.148813	5.83593	2.62724	0.120631
PF3D7_1443000	serine/threonine protein kinase	-0.249681	4.85041	2.62581	0.120726
PF3D7_0726200	serine/threonine protein kinase, FIKK family	0.212029	4.81554	2.62472	0.120799
PF3D7_0218300	rRNA methyltransferase, putative	-0.182	5.87553	2.62438	0.120821
PF3D7_0424300	erythrocyte binding antigen-165, pseudogene	-0.247392	5.16694	2.62262	0.120939
PF3D7_1355800	splicing factor 3B subunit 5, putative	-0.192684	5.10625	2.61356	0.121545
PF3D7_0706000	importin-7, putative	-0.124541	8.75829	2.61071	0.121736
PF3D7_0218900	Plasmodium RNA of unknown function RUF2	-0.583306	-0.234843	2.61007	0.12178
PF3D7_1246500	methyltransferase, putative	0.18357	4.35465	2.60832	0.121897
PF3D7_1203100	conserved Plasmodium protein, unknown function	-0.145111	6.29758	2.60425	0.122172
PF3D7_0824800	conserved Plasmodium membrane protein, unknown function	-0.135428	8.34601	2.60386	0.122198
PF3D7_0310000	50S ribosomal protein L9, apicoplast, putative	-0.32396	4.80799	2.60233	0.122302
PF3D7_1020000	RNA-binding protein 34, putative	-0.138067	7.14316	2.59805	0.122591
PF3D7_0311600	dolichyl-diphosphooligosaccharide--protein glycosyltransferase subunit OST1, putative	0.202234	5.11857	2.59696	0.122665
PF3D7_1423200	peptidyl-prolyl cis-trans isomerase	-0.161895	7.1715	2.59649	0.122697
PF3D7_0310500	ATP-dependent RNA helicase DHX57, putative	0.123659	8.31509	2.5962	0.122716
PF3D7_0920800	inosine-5'-monophosphate dehydrogenase	0.159001	8.22392	2.59609	0.122724
PF3D7_1474500	splicing factor 3A subunit 1, putative	0.140805	7.56531	2.59532	0.122776
PF3D7_0318900	conserved protein, unknown function	-0.138649	7.60056	2.59362	0.122892
PF3D7_1247000	DNA replication origin binding protein, putative	-0.338067	3.90268	2.58904	0.123204
PF3D7_0929200	RNA-binding protein, putative	0.13638	8.4013	2.58835	0.123251
PF3D7_0302500	cytoadherence linked asexual protein 3.1 CLAG3.1	-0.298628	7.33916	2.58734	0.12332
PF3D7_1452000	rhoptry neck protein 2	-0.268249	5.66713	2.58708	0.123338
PF3D7_0207200	iron-sulfur assembly protein, putative (ISCA)	-0.386421	1.86091	2.58686	0.123353
PF3D7_1367700	alanine--tRNA ligase	0.131205	8.98255	2.58421	0.123534
PF3D7_1133700	FHA domain-containing protein, putative	-0.18044	12.1657	2.58224	0.123669
PF3D7_1033800	plasmepsin VII	0.458363	0.662526	2.58026	0.123804
PF3D7_0417500	memo-like protein	-0.229295	6.15616	2.57633	0.124074
PF3D7_1465800	dynein beta chain, putative	-0.192147	5.09875	2.57437	0.12421
PF3D7_0914200	phospholipid or glycerol acyltransferase, putative	0.143099	6.14859	2.5703	0.12449
PF3D7_1012300	cytochrome b-c1 complex subunit 7, putative	-0.260364	5.13477	2.56727	0.124699
PF3D7_1010900	conserved Plasmodium protein, unknown function	-0.161425	4.96225	2.56708	0.124712
PF3D7_1234700	upregulated in late gametocytes ULG8	0.194429	3.86384	2.56687	0.124727
PF3D7_1232800	conserved Plasmodium protein, unknown function	-0.447496	2.06215	2.5666	0.124746
PF3D7_0213600	conserved Plasmodium protein, unknown function	-0.195155	4.52437	2.56468	0.124879
PF3D7_1349600	conserved Plasmodium protein, unknown function	-0.17167	5.52133	2.55939	0.125246
PF3D7_1339400	cytochrome c oxidase subunit ApiCOX14, putative	-0.2893	4.32418	2.55614	0.125472
PF3D7_1476200	Plasmodium exported protein (PHISTb), unknown function	-0.282606	6.91313	2.5552	0.125538
PF3D7_1362200	RuvB-like helicase 3	0.14547	6.86342	2.55409	0.125615
PF3D7_1247700	conserved Plasmodium protein, unknown function	-0.315053	1.75312	2.55366	0.125645
PF3D7_1034700	ADP-ribosylation factor, putative	-0.403805	3.84701	2.55311	0.125684
PF3D7_0517100	conserved protein, unknown function	0.224504	5.01741	2.546	0.126182
PF3D7_1453800	glucose-6-phosphate dehydrogenase-6-phosphogluconolactonase	0.145193	8.06905	2.54557	0.126212
PF3D7_1138900	unspecified product	-0.255351	2.94873	2.54452	0.126285
PF3D7_1347700	ethanolamine-phosphate cytidylyltransferase	0.115763	8.65211	2.54365	0.126347
PF3D7_1140000	carbonic anhydrase	-0.334974	0.929098	2.54224	0.126446
PF3D7_1229400	macrophage migration inhibitory factor	0.131228	9.18681	2.54167	0.126486
PF3D7_1371900	Plasmodium exported protein, unknown function	-0.445342	2.77612	2.54081	0.126546
PF3D7_0404700	dipeptidyl aminopeptidase 3	-0.226707	5.47579	2.53866	0.126698
PF3D7_0811700	conserved Plasmodium protein, unknown function	-0.440332	0.440724	2.53818	0.126731
PF3D7_1421700	unspecified product	0.527765	-0.301225	2.53768	0.126767
PF3D7_0523600	conserved protein, unknown function	-0.303728	4.44749	2.52884	0.127392
PF3D7_1110100	conserved Plasmodium protein, unknown function	-0.155475	5.27767	2.52745	0.127491
PF3D7_0530750	dolichol-phosphate mannosyltransferase subunit 3, putative	-0.586156	2.29777	2.51821	0.12815
PF3D7_1310400	conserved Plasmodium protein, unknown function	-0.13826	7.64565	2.51626	0.128289
PF3D7_1356400	phosphatase 2A regulatory subunit-related protein, putative	-0.349251	5.25824	2.51554	0.12834
PF3D7_1372000	Plasmodium exported protein (PHISTa), unknown function	0.208419	5.7762	2.50857	0.128841
PF3D7_1426100	transcription factor BTF3, putative	0.119934	8.94916	2.50333	0.129218
PF3D7_0408500	flap endonuclease 1	-0.238883	6.69074	2.49613	0.129739
PF3D7_1477100	Plasmodium exported protein (hyp6), unknown function	2.73367	-2.67676	2.51892	0.129808
PF3D7_1445000	prolyl hydroxylase-like protein, putative	0.194892	4.17231	2.48777	0.130347
PF3D7_1122700	conserved Plasmodium protein, unknown function	-0.412675	3.23772	2.48739	0.130375
PF3D7_0621000	conserved Plasmodium protein, unknown function	0.168973	6.27995	2.48594	0.130481
PF3D7_1119600	ATP-dependent zinc metalloprotease FTSH, putative	-0.161713	6.80995	2.48537	0.130523
PF3D7_0827500	ribosomal protein L21, apicoplast, putative	0.173244	5.99004	2.4848	0.130564
PF3D7_0514800	inositol polyphosphate multikinase, putative	0.161615	6.02981	2.47937	0.130962
PF3D7_1352800	vacuolar fusion protein MON1, putative	-0.143301	6.5888	2.47303	0.131428
PF3D7_1450200	conserved Plasmodium protein, unknown function	0.212723	4.05144	2.47053	0.131613
PF3D7_1248100	methyltransferase, putative	0.155099	6.12146	2.46819	0.131785
PF3D7_0101700	erythrocyte membrane protein 1 (PfEMP1), exon 2, pseudogene	3.24283	-3.04802	2.55783	0.131918
PF3D7_0920200	CS domain protein, putative	-0.186877	6.52751	2.46482	0.132035
PF3D7_1333000	20 kDa chaperonin	-0.157545	6.26709	2.46248	0.132208
PF3D7_0420200	holo-[acyl-carrier-protein] synthase, putative	0.22996	4.1705	2.45967	0.132416
PF3D7_1477600	surface-associated interspersed protein 14.1 (SURFIN 14.1)	-0.317102	1.93209	2.45341	0.132883
PF3D7_0723000	tRNAHis guanylyltransferase, putative	0.199256	3.92713	2.45194	0.132992
PF3D7_0904800	replication protein A1, small fragment	-0.21866	7.17566	2.45018	0.133124
PF3D7_1006400	heptatricopeptide repeat-containing protein, putative	0.317469	3.72276	2.44981	0.133151
PF3D7_0215200	conserved Plasmodium protein, unknown function	-0.259362	2.48474	2.44625	0.133418
PF3D7_1000100	erythrocyte membrane protein 1, PfEMP1	-0.283596	3.31471	2.44594	0.133441
PF3D7_1122300	conserved Plasmodium protein, unknown function	0.210602	4.83962	2.44278	0.133679
PF3D7_1425500	conserved Plasmodium protein, unknown function	-0.445608	0.651909	2.44199	0.133739
PF3D7_1012100	conserved protein, unknown function	-0.251831	5.13128	2.44146	0.133778
PF3D7_0413500	phosphoglucomutase-2	-0.254704	5.97084	2.44089	0.133821
PF3D7_1432300	conserved Plasmodium protein, unknown function	0.256086	3.61406	2.44063	0.13384
PF3D7_1145400	dynamin-like protein	0.122824	7.84878	2.43648	0.134154
PF3D7_1308100	CCAAT-binding transcription factor, putative	-0.24056	5.67324	2.43464	0.134292
PF3D7_1224700	conserved Plasmodium protein, unknown function	-0.14515	7.52994	2.4346	0.134295
PF3D7_0102900	aspartate--tRNA ligase	0.123021	8.96958	2.43267	0.134442
PF3D7_0204800	3'-5' exonuclease, putative	-0.293887	4.68453	2.51959	0.134528
PF3D7_1462300	GTP-binding protein, putative	0.114899	9.25775	2.4276	0.134826
PF3D7_1034800	conserved protein, unknown function	-0.306075	4.19606	2.42679	0.134887
PF3D7_1217200	multiple RNA-binding domain-containing protein 1, putative	-0.150943	8.83419	2.42568	0.134972
PF3D7_1359800	ADP-ribosylation factor, putative	-0.354045	1.19762	2.42526	0.135004
PF3D7_1364500	exosome complex component RRP45, putative	0.141573	5.91838	2.42518	0.13501
PF3D7_0818000	U4/U6.U5 small nuclear ribonucleoprotein, putative	0.137772	7.43308	2.4246	0.135054
PF3D7_1328800	transcriptional regulatory protein sir2a	0.171817	6.60775	2.42299	0.135176
PF3D7_1125800	kelch domain-containing protein, putative	-0.189332	6.20867	2.42151	0.135289
PF3D7_1121300	tyrosine kinase-like protein	-0.241732	6.61434	2.4205	0.135367
PF3D7_0615200	conserved protein, unknown function	-0.406677	2.04908	2.4197	0.135427
PF3D7_0527400	conserved Plasmodium protein, unknown function	0.141079	6.22129	2.41951	0.135442
PF3D7_1228500	RNA pseudouridylate synthase, putative	-0.233526	4.48113	2.41325	0.135921
PF3D7_1366500	nucleoside diphosphate kinase	0.236063	5.88858	2.41188	0.136026
PF3D7_0511000	translationally-controlled tumor protein homolog	0.128852	8.63467	2.41158	0.136049
PF3D7_0933500	gamma-tubulin complex component, putative	0.156645	6.60747	2.41074	0.136113
PF3D7_1011400	proteasome subunit beta type-5	0.13751	6.60925	2.40437	0.136604
PF3D7_1217300	GTP-binding protein EngA	-0.165837	8.03511	2.4029	0.136717
PF3D7_0628400	protease, putative	0.248909	2.89022	2.40244	0.136753
PF3D7_0403800	alpha/beta hydrolase, putative	-0.153143	6.22925	2.39991	0.136948
PF3D7_0215400	conserved Plasmodium protein, unknown function	-0.131731	8.23119	2.39853	0.137055
PF3D7_0603800	centrosomal protein CEP76, putative	-0.223641	5.79338	2.39812	0.137087
PF3D7_0419200	protein transport protein GOT1, putative	0.226288	3.51239	2.39654	0.137209
PF3D7_1466800	conserved Plasmodium protein, unknown function	0.150398	6.65042	2.39654	0.13721
PF3D7_1004400	RNA-binding protein, putative	-0.150636	8.22112	2.39589	0.13726
PF3D7_0908100	apicoplast integral membrane protein, putative	0.395941	2.74377	2.39587	0.137262
PF3D7_1400100	erythrocyte membrane protein 1 (PfEMP1), pseudogene	-0.992996	-1.86876	2.39518	0.137315
PF3D7_0931000	elongation factor Tu, putative	-0.138004	6.415	2.39515	0.137317
PF3D7_1450400	zinc finger protein, putative	-0.136594	8.37249	2.3901	0.13771
PF3D7_1476800	lysophospholipase, putative	-0.199468	4.39896	2.39002	0.137717
PF3D7_1303700	tetratricopeptide repeat protein, putative	-0.180326	5.06436	2.38709	0.137945
PF3D7_1023100	dynein heavy chain, putative	0.252171	2.99119	2.38693	0.137958
PF3D7_1430400	autophagy protein 5, putative	0.163996	7.02735	2.38617	0.138016
PF3D7_1026000	conserved Plasmodium protein, unknown function	-0.135198	8.42346	2.38403	0.138184
PF3D7_1329800	conserved Plasmodium protein, unknown function	-0.369875	3.28389	2.38302	0.138263
PF3D7_0112300	18S ribosomal RNA	1.48226	-2.04938	2.38291	0.138271
PF3D7_1453700	HSP90 co-chaperone p23	-0.143531	9.89216	2.38285	0.138276
PF3D7_1021300	apicoplast integral membrane protein, putative	-0.253002	4.99917	2.38157	0.138376
PF3D7_0621200	pyridoxine biosynthesis protein PDX1	0.155654	8.29327	2.38149	0.138382
PF3D7_1245100	kinesin-13, putative	0.201481	5.49703	2.37944	0.138543
PF3D7_1017100	rhoptry neck protein 12	-0.241626	4.95664	2.37783	0.13867
PF3D7_0824200	conserved Plasmodium protein, unknown function	-0.356812	5.12373	2.37667	0.138761
PF3D7_0506900	rhomboid protease ROM4	-0.169802	6.9202	2.3754	0.138861
PF3D7_0709100	Cg1 protein	-0.172128	7.45251	2.37059	0.13924
PF3D7_0716100	protein SDA1, putative	-0.149063	8.09259	2.36972	0.139309
PF3D7_0220800	cytoadherence linked asexual protein 2	-0.256024	5.38415	2.36507	0.139677
PF3D7_1034900	methionine--tRNA ligase	0.120431	9.26678	2.36486	0.139693
PF3D7_0207300	serine repeat antigen 8	-0.475279	0.632744	2.36477	0.1397
PF3D7_0726800	dolichyl-diphosphooligosaccharide--protein glycosyltransferase subunit OST2, putative	1.12724	1.69182	2.3637	0.139785
PF3D7_0522700	iron-sulfur assembly protein	-0.413538	3.83135	2.36357	0.139795
PF3D7_1249400	conserved Plasmodium protein, unknown function	-0.264457	4.52948	2.36085	0.140011
PF3D7_0723600	proteasome assembly chaperone 4, putative	0.147442	5.40481	2.35954	0.140116
PF3D7_1246800	signal recognition particle receptor subunit beta, putative	-0.174203	6.37168	2.35949	0.14012
PF3D7_1027000	conserved Plasmodium protein, unknown function	-0.245907	4.71194	2.35695	0.140322
PF3D7_1413600	conserved Plasmodium protein, unknown function	-0.498244	1.2397	2.35211	0.140708
PF3D7_1113500	GTP-binding protein, putative	0.140482	5.94915	2.34977	0.140895
PF3D7_1433200	conserved Plasmodium protein, unknown function	-0.370467	1.8172	2.34542	0.141244
PF3D7_1200400	erythrocyte membrane protein 1, PfEMP1	0.228999	2.68842	2.34434	0.14133
PF3D7_1404200	conserved Plasmodium protein, unknown function	-0.383951	0.907303	2.34372	0.141381
PF3D7_0930600	peptidyl-prolyl cis-trans isomerase	-0.129104	7.04079	2.34184	0.141532
PF3D7_0934900	conserved Plasmodium protein, unknown function	-0.219566	5.64078	2.3365	0.141963
PF3D7_1342800	phosphoenolpyruvate carboxykinase	0.215926	6.5154	2.33403	0.142162
PF3D7_0203700	protein MAK16, putative	-0.147257	8.23071	2.329	0.14257
PF3D7_1304400	PUB domain-containing protein, putative	0.126876	7.04381	2.32861	0.142602
PF3D7_1363500	CCR4 domain-containing protein 2, putative	-0.182767	5.35691	2.32778	0.142669
PF3D7_1036000	merozoite surface protein 11	-0.263153	5.14579	2.32737	0.142702
PF3D7_1444400	conserved Plasmodium protein, unknown function	0.178347	4.34847	2.3251	0.142887
PF3D7_0317500	kinesin-5	0.127964	8.27537	2.32362	0.143007
PF3D7_0923300	perforin-like protein 3	0.163591	4.61751	2.32335	0.14303
PF3D7_0922300	conserved protein, unknown function	-0.294076	2.12339	2.31918	0.14337
PF3D7_1420800	dynein light chain, putative	-0.713709	-0.405844	2.31679	0.143566
PF3D7_1007100	roadblock/LC7 domain-containing protein, putative	-0.609885	1.39376	2.31528	0.143689
PF3D7_1253100	Plasmodium exported protein (PHISTa), unknown function	0.138325	6.79324	2.31282	0.143891
PF3D7_0316000	microneme associated antigen	-0.265155	3.65911	2.31202	0.143957
PF3D7_1345800	conserved Plasmodium protein, unknown function	0.134227	6.64695	2.31066	0.144068
PF3D7_0924700	splicing factor 3A subunit 3, putative	-0.132571	6.93642	2.31	0.144123
PF3D7_1143700	conserved Plasmodium protein, unknown function	-0.337868	3.15742	2.30987	0.144134
PF3D7_1219200	rifin, pseudogene	0.249827	3.67507	2.30705	0.144366
PF3D7_1469700	mediator of RNA polymerase II transcription subunit 6, putative	-0.390895	4.06812	2.30589	0.144462
PF3D7_1015500	nucleotidyltransferase, putative	-0.383136	3.81192	2.30515	0.144522
PF3D7_0905500	conserved protein, unknown function	-0.314479	2.99956	2.30482	0.14455
PF3D7_0112100	conserved Plasmodium protein, unknown function	-0.31603	1.0506	2.302	0.144783
PF3D7_0707500	conserved Plasmodium protein, unknown function	0.16814	6.62399	2.30032	0.144922
PF3D7_1341900	V-type proton ATPase subunit D, putative	0.147411	7.04734	2.29484	0.145377
PF3D7_0512000	prefoldin subunit 6, putative	-0.148749	5.61035	2.29382	0.145462
PF3D7_0204500	aspartate transaminase	0.151517	6.31384	2.29343	0.145494
PF3D7_1144800	conserved Plasmodium protein, unknown function	-0.24587	4.49515	2.28917	0.145849
PF3D7_1214700	conserved protein, unknown function	-0.20117	3.67303	2.28738	0.145998
PF3D7_0911300	cysteine repeat modular protein 1	0.447955	2.16382	2.28616	0.146101
PF3D7_1400500	rifin	1.9617	-2.84843	2.30269	0.146427
PF3D7_1331700	glutamine--tRNA ligase, putative	0.138161	8.57688	2.28136	0.146502
PF3D7_1129900	apicomplexan amino acid transporter ApiAT4, putative	0.178151	5.05216	2.27757	0.146821
PF3D7_0802700	conserved Plasmodium protein, unknown function	-0.439333	1.60504	2.27115	0.147362
PF3D7_0907500	conserved protein, unknown function	-0.244968	3.3145	2.26541	0.147848
PF3D7_1435800	GTPase Era, putative	0.385327	3.30104	2.26496	0.147886
PF3D7_0213000	conserved protein, unknown function	-0.269683	5.03369	2.2587	0.148419
PF3D7_0721900	V-type ATPase V0 subunit e, putative	0.147016	5.75777	2.25113	0.149066
PF3D7_1145500	ABC transporter B family member 3 MDR3, putative	0.207778	5.63093	2.25078	0.149096
PF3D7_1439700	leucine carboxyl methyltransferase, putative	-0.235423	5.814	2.24997	0.149165
PF3D7_1023000	conserved Plasmodium membrane protein, unknown function	-0.194859	4.02407	2.2453	0.149567
PF3D7_1356200	mitochondrial import inner membrane translocase subunit TIM23, putative	-0.153728	5.01816	2.23911	0.1501
PF3D7_0311500	conserved protein, unknown function	0.17047	5.32468	2.23724	0.150262
PF3D7_1315100	serine/threonine protein kinase PK9	0.220161	2.79023	2.23694	0.150288
PF3D7_1019500	conserved Plasmodium membrane protein, unknown function	-0.2768	6.63315	2.23642	0.150333
PF3D7_1029300	conserved protein, unknown function	0.192333	5.64553	2.23523	0.150436
PF3D7_1330600	elongation factor Tu, putative	-0.260819	6.50084	2.23501	0.150455
PF3D7_1126200	40S ribosomal protein S18, putative	0.142516	9.66774	2.2324	0.150682
PF3D7_0514300	aspartate--tRNA ligase, putative	-0.148712	6.61394	2.23007	0.150884
PF3D7_1025600	cytochrome c oxidase copper chaperone, putative	-0.358451	4.79382	2.2263	0.151212
PF3D7_0628900	RAP protein, putative	-0.254778	5.09254	2.22175	0.15161
PF3D7_1464500	conserved Plasmodium membrane protein, unknown function	-0.131066	8.54023	2.21914	0.151838
PF3D7_1240300	erythrocyte membrane protein 1, PfEMP1	-0.205361	3.28421	2.21749	0.151983
PF3D7_0303000	N-ethylmaleimide-sensitive fusion protein	-0.151226	4.96446	2.21539	0.152167
PF3D7_1128500	Fe-S cluster assembly protein, putative	0.131499	6.24849	2.21362	0.152323
PF3D7_1336100	conserved protein, unknown function	-0.271754	2.79731	2.21361	0.152324
PF3D7_1010700	dolichyl-phosphate-mannose--protein mannosyltransferase, putative	0.133631	8.105	2.21348	0.152335
PF3D7_1327500	conserved protein, unknown function	-0.346333	2.09941	2.21305	0.152372
PF3D7_0526200	ADP-ribosylation factor GTPase-activating protein, putative	-0.175993	6.18667	2.21296	0.15238
PF3D7_0307400	ATP-dependent Clp protease proteolytic subunit	-0.236439	6.23522	2.20857	0.152767
PF3D7_0816700	trafficking protein particle complex subunit 2-like protein, putative	-0.338608	3.73113	2.20779	0.152836
PF3D7_0724400	mitochondrial import inner membrane translocase subunit TIM14, putative	0.12974	5.61332	2.20492	0.15309
[truncated: 3,710 more rows]

## Sheet: 6h high vs ctrl
gene_ID	Fasta_annotation	logFC	logCPM	F	PValue
PF3D7_1001000	Plasmodium exported protein (hyp12), unknown function	-0.836069	4.55776	50.9426	1.59445e-06
PF3D7_1240600	erythrocyte membrane protein 1, PfEMP1	-0.485392	6.41031	35.8703	1.42007e-05
PF3D7_0113000	glutamic acid-rich protein GARP	-0.742588	10.8571	27.5038	6.43735e-05
PF3D7_0530200	phosphoenolpyruvate/phosphate translocator	0.572912	6.31238	26.9647	7.16667e-05
PF3D7_1018900	conserved Plasmodium protein, unknown function	0.480882	4.66173	23.918	0.00013505
PF3D7_0303700	lipoamide acyltransferase component of branched-chain alpha-keto acid dehydrogenase complex	0.444883	6.70309	23.5815	0.000145278
PF3D7_1447300	mitochondrial ribosomal protein S14 precursor, putative	-0.671998	3.85972	23.4434	0.000149722
PF3D7_0505200	actin-like protein, putative	0.486641	5.13101	21.3019	0.000242417
PF3D7_0409500	NAD(P)-binding protein, putative	0.488877	6.3234	20.7229	0.000277508
PF3D7_0403900	SET domain protein, putative	0.481233	5.47841	20.4577	0.000295455
PF3D7_0403600	conserved Plasmodium protein, unknown function	0.415085	6.02878	20.4552	0.000295632
PF3D7_1325200	lactate dehydrogenase, putative	0.976866	0.914111	20.4311	0.000297324
PF3D7_0814200	DNA/RNA-binding protein Alba 1	-0.445958	11.5523	19.9447	0.000333978
PF3D7_1122200	JmjC domain-containing protein, putative	-0.372136	6.15495	19.9285	0.000335286
PF3D7_0810800	hydroxymethyldihydropterin pyrophosphokinase-dihydropteroate synthase	-0.316444	6.76802	19.5817	0.000364634
PF3D7_0603200	mitochondrial chaperone BCS1, putative	0.561569	6.14208	19.3813	0.000382909
PF3D7_1028700	merozoite TRAP-like protein	0.358725	6.87933	19.1098	0.000409315
PF3D7_1148700	Plasmodium exported protein (PHISTc), unknown function	-0.329472	9.56903	18.7997	0.000442004
PF3D7_1405900	RNA-binding protein, putative	-0.479141	8.0504	18.6108	0.000463345
PF3D7_1439500	oocyst rupture protein 2, putative	0.479057	5.68461	18.5202	0.000473986
PF3D7_1036400	liver stage antigen 1	0.536027	3.45606	18.1774	0.000516804
PF3D7_1147800	membrane associated erythrocyte binding-like protein	-0.664984	6.25563	17.7018	0.000583593
PF3D7_1332200	conserved protein, unknown function	0.341607	5.79809	17.2685	0.000652943
PF3D7_1320200	TBC domain protein, putative	0.576673	4.7945	17.249	0.000656275
PF3D7_0210800	conserved Plasmodium protein, unknown function	0.368955	6.17551	17.0905	0.000684069
PF3D7_0927200	zinc finger protein, putative	0.535727	4.09542	16.9242	0.000714657
PF3D7_0515600	conserved Plasmodium protein, unknown function	0.938714	3.04091	16.8933	0.000720518
PF3D7_0415800	RING zinc finger protein, putative	0.578243	3.55844	16.7425	0.000749844
PF3D7_1465300	ribonuclease Z, putative	-0.428631	6.50164	16.7151	0.000755336
PF3D7_1423500	conserved Plasmodium protein, unknown function	-0.39875	6.06435	16.6433	0.000769891
PF3D7_0403200	pre-mRNA splicing factor, putative	-0.517009	8.51829	16.642	0.000770142
PF3D7_0805400	N-acetyltransferase, GNAT family, putative	-0.431745	4.93488	16.5524	0.000788769
PF3D7_1337800	calcium-dependent protein kinase 5	0.383715	5.45434	16.481	0.000803962
PF3D7_0525800	inner membrane complex protein 1g, putative	0.339806	7.1614	16.4125	0.000818861
PF3D7_0311700	plasmepsin VI	0.752314	2.27671	16.3495	0.000832825
PF3D7_0507500	subtilisin-like protease 1	0.332793	6.10771	16.2259	0.000860992
PF3D7_1112300	conserved Plasmodium protein, unknown function	0.989265	3.8962	16.0823	0.000895082
PF3D7_0408400	conserved protein, unknown function	0.676285	4.7541	16.0816	0.000895252
PF3D7_0924100	conserved Plasmodium protein, unknown function	-0.386072	5.12345	15.9445	0.000929233
PF3D7_0929700	conserved Plasmodium protein, unknown function	1.08573	3.68303	15.8576	0.000951521
PF3D7_1120000	conserved protein, unknown function	-0.584752	9.69554	15.8495	0.000953641
PF3D7_0603100	RNA-binding protein, putative	0.893739	4.65259	15.4542	0.00106313
PF3D7_1329300	chromatin assembly factor 1 subunit B, putative	0.285715	6.32241	15.2591	0.00112232
PF3D7_1117100	ubiquitin carboxyl-terminal hydrolase UCH54	0.438463	6.20157	15.1969	0.00114197
PF3D7_0202400	translation-enhancing factor	-0.590784	8.39034	15.1892	0.00114443
PF3D7_1319800	conserved Plasmodium protein, unknown function	0.96614	0.871362	15.1192	0.00116704
PF3D7_0413700	lysine decarboxylase-like protein, putative	0.452139	7.20141	15.0614	0.00118611
PF3D7_1035800	probable protein, unknown function	-0.402481	5.15864	15.0526	0.00118905
PF3D7_1336600	conserved protein, unknown function	0.882663	4.60266	15.0345	0.00119511
PF3D7_1418100	liver specific protein 1, putative	1.36733	0.766626	14.941	0.00122694
PF3D7_0920700	CRAL/TRIO domain-containing protein, putative	0.417172	5.5204	14.9269	0.00123181
PF3D7_0314700	RING finger protein RNF1	0.501534	4.87863	14.868	0.00125247
PF3D7_0828800	GPI-anchored micronemal antigen	0.359917	5.38514	14.8133	0.001272
PF3D7_1471900	conserved Plasmodium protein, unknown function	-0.424501	6.89486	14.8068	0.00127432
PF3D7_0206200	pantothenate transporter	0.380445	4.92677	14.7412	0.00129824
PF3D7_0805700	serine/threonine protein kinase, FIKK family	0.370807	6.97934	14.5949	0.0013534
PF3D7_0406800	ribosomal protein L25, putative	-0.478358	4.49844	14.5856	0.00135696
PF3D7_1368400	ribosomal protein L1, putative	-0.34288	6.45798	14.5147	0.00138472
PF3D7_1450500	conserved Plasmodium protein, unknown function	0.382294	5.37711	14.4349	0.00141672
PF3D7_1362600	conserved protein, unknown function	0.619771	3.48459	14.2855	0.00147891
PF3D7_0927600	RNA-binding protein, putative	0.31823	7.38115	14.1977	0.00151684
PF3D7_1231200	conserved Plasmodium protein, unknown function	0.387986	4.7353	14.1957	0.00151773
PF3D7_1212900	bromodomain protein 2, putative	0.294074	9.43258	14.1576	0.00153457
PF3D7_1110600	mitochondrial ribosomal protein L11 precursor, putative	0.415482	5.76547	13.905	0.00165154
PF3D7_1030300	conserved Plasmodium protein, unknown function	0.331981	8.21315	13.8427	0.00168188
PF3D7_0935800	cytoadherence linked asexual protein 9	0.319921	6.92007	13.8116	0.00169727
PF3D7_0104200	StAR-related lipid transfer protein	0.320322	6.77401	13.8087	0.00169871
PF3D7_0919400	protein disulfide isomerase	0.423175	6.29125	13.7744	0.0017159
PF3D7_0526100	conserved Plasmodium membrane protein, unknown function	1.22036	3.73887	13.7438	0.00173141
PF3D7_1139600	conserved Plasmodium protein, unknown function	-0.472681	3.20913	13.7266	0.00174015
PF3D7_0809900	JmjC domain-containing protein, putative	0.285155	7.15926	13.7046	0.00175147
PF3D7_0705400	DNA replication licensing factor MCM7	0.315122	8.01851	13.6208	0.00179527
PF3D7_1034400	flavoprotein subunit of succinate dehydrogenase	0.430884	5.77546	13.6031	0.00180466
PF3D7_0311300	phosphatidylinositol 3- and 4-kinase, putative	0.311215	7.28312	13.433	0.00189795
PF3D7_1403700	translocation associated membrane protein, putative	0.962084	3.6222	13.4206	0.00190496
PF3D7_1224600	cytochrome c heme lyase, putative	-0.308217	4.9408	13.1708	0.00205251
PF3D7_1415300	RNA-binding protein Nova-1, putative	0.403525	5.07019	13.1096	0.00209059
PF3D7_0303600	plasmoredoxin	0.970225	2.372	13.109	0.00209099
PF3D7_0422300	alpha tubulin 2	0.362488	5.84724	13.0797	0.00210949
PF3D7_1231300	conserved Plasmodium protein, unknown function	0.465855	2.13878	13.0351	0.00213801
PF3D7_1021400	endomembrane protein 70, putative	-0.326857	7.13182	12.984	0.00217129
PF3D7_1107200	conserved protein, unknown function	-0.362062	6.69366	12.9397	0.00220057
PF3D7_0818100	zinc finger protein, putative	0.293105	5.15789	12.9214	0.00221277
PF3D7_0309900	conserved Plasmodium protein, unknown function	0.435554	5.5015	12.8949	0.00223064
PF3D7_1119600	ATP-dependent zinc metalloprotease FTSH, putative	-0.391053	6.84366	12.8805	0.0022404
PF3D7_1241300	ribosome-binding factor A, putative	0.840732	3.40444	12.8344	0.00227192
PF3D7_1011800	PRE-binding protein	-0.484794	11.7306	12.771	0.0023162
PF3D7_1037500	dynamin-like protein	0.427044	3.95854	12.694	0.00237123
PF3D7_1308500	conserved Plasmodium protein, unknown function	0.368342	6.50108	12.6456	0.00240655
PF3D7_0506400	conserved Plasmodium protein, unknown function	1.38521	0.0135376	12.6009	0.00243973
PF3D7_1336800	nuclear movement protein, putative	-0.240493	7.63589	12.6004	0.0024401
PF3D7_1425400	DEAD/DEAH box helicase, putative	0.409514	4.5849	12.5806	0.00245498
PF3D7_1339900	ABC transporter B family member 5 MDR5, putative	0.63107	5.11781	12.5516	0.00247696
PF3D7_1224000	GTP cyclohydrolase 1	-0.280964	7.87665	12.5386	0.00248685
PF3D7_1136900	subtilisin-like protease 2	0.356571	5.87277	12.4785	0.00253323
PF3D7_1222000	tRNA-splicing ligase RtcB, putative	0.788666	2.74018	12.4454	0.00255927
PF3D7_1426900	cytochrome b-c1 complex subunit 6, putative	0.448599	5.08251	12.434	0.00256826
PF3D7_1037100	pyruvate kinase 2	-0.288563	5.83336	12.425	0.0025754
PF3D7_1113900	mitogen-activated protein kinase 2	0.508721	2.30261	12.3303	0.00265188
PF3D7_1409400	conserved protein, unknown function	0.413501	6.13185	12.3229	0.00265799
PF3D7_1130900	conserved Plasmodium protein, unknown function	0.758428	4.20508	12.2694	0.00270248
PF3D7_1240300	erythrocyte membrane protein 1, PfEMP1	-0.424096	3.30692	12.1813	0.00277757
PF3D7_1365500	aminomethyltransferase, mitochondrial, putative	0.411843	5.8952	12.1789	0.00277962
PF3D7_1011700	DNA repair protein RAD23, putative	-0.290533	7.1706	12.1645	0.00279212
PF3D7_1235300	CCR4-NOT transcription complex subunit 4, putative	-0.560993	10.8225	12.1631	0.00279335
PF3D7_0829900	unspecified product	-0.624973	6.8339	12.1504	0.00280444
PF3D7_0530800	CPW-WPC family protein	-0.393306	4.03664	11.9783	0.00295964
PF3D7_0610000	mitochondrial ribosomal protein L19 precursor, putative	0.49559	4.98085	11.9742	0.00296339
PF3D7_0407900	AAA family ATPase, putative	0.273992	6.84861	11.9688	0.00296848
PF3D7_1342600	myosin A	0.262522	7.8591	11.9666	0.00297047
PF3D7_0707500	conserved Plasmodium protein, unknown function	0.345771	6.49239	11.8794	0.00305313
PF3D7_1114900	conserved protein, unknown function	0.348903	4.51695	11.8751	0.00305727
PF3D7_0217500	calcium-dependent protein kinase 1	0.356133	6.04806	11.8644	0.00306758
PF3D7_0811600	conserved protein, unknown function	0.339473	5.80185	11.8194	0.00311146
PF3D7_0508000	6-cysteine protein	0.404637	5.09195	11.7881	0.00314247
PF3D7_1471500	transmembrane protein 43, putative	0.921373	0.407173	11.7282	0.00320263
PF3D7_1232500	CG2-related protein, putative	0.306869	6.44158	11.683	0.00324889
PF3D7_0503600	myosin B	0.282193	5.65678	11.6536	0.0032794
PF3D7_1117900	conserved Plasmodium protein, unknown function	-0.407002	5.85522	11.637	0.00329679
PF3D7_1202700	conserved Plasmodium protein, unknown function	-0.29274	6.88154	11.6316	0.00330244
PF3D7_0402000	Plasmodium exported protein (PHISTa), unknown function	-0.397053	8.72438	11.6311	0.00330293
PF3D7_1344800	aspartate carbamoyltransferase	-0.256925	6.93265	11.6122	0.00332289
PF3D7_1206300	conserved Plasmodium protein, unknown function	-0.455293	6.37984	11.5737	0.00336394
PF3D7_0308300	conserved Plasmodium protein, unknown function	0.42651	3.1923	11.5094	0.00343379
PF3D7_0305300	conserved Plasmodium membrane protein, unknown function	0.232546	8.75605	11.4995	0.00344468
PF3D7_1306200	conserved protein, unknown function	0.493663	5.50022	13.7889	0.00354526
PF3D7_1220300	cell cycle associated protein, putative	0.316757	6.95334	11.3293	0.00363809
PF3D7_1110300	conserved Plasmodium protein, unknown function	-0.382253	6.80947	11.2733	0.00370444
PF3D7_0619100	conserved Plasmodium protein, unknown function	-0.38979	3.97405	11.2605	0.00371982
PF3D7_0727100	conserved protein, unknown function	0.416995	5.50268	11.241	0.00374331
PF3D7_1446300	conserved Plasmodium membrane protein, unknown function	0.234319	7.69334	11.233	0.00375298
PF3D7_1246200	actin I	0.299499	9.88249	11.1605	0.00384224
PF3D7_1218000	thrombospondin-related apical membrane protein	0.472173	3.59187	11.119	0.00389436
PF3D7_0210700	syntaxin, Qa-SNARE family	0.457853	3.15164	11.09	0.00393118
PF3D7_0321400	protein kinase, putative	0.393016	3.20587	10.9574	0.00410497
PF3D7_1037300	ADP/ATP transporter on adenylate translocase	-0.275138	9.01764	10.9356	0.00413448
PF3D7_1420600	pantothenate kinase 1, putative	0.310503	6.47676	10.9135	0.00416452
PF3D7_0423700	early transcribed membrane protein 4	0.442857	5.15978	10.9062	0.00417439
PF3D7_0813000	conserved protein, unknown function	0.234643	8.32461	10.898	0.00418563
PF3D7_0102200	ring-infected erythrocyte surface antigen	0.272431	11.3644	10.8774	0.00421409
PF3D7_0615400	ribonuclease, putative	-0.458655	10.1808	10.8677	0.00422752
PF3D7_1213500	integral membrane protein GPR180, putative	1.53844	-1.23157	10.8218	0.00429182
PF3D7_1451400	transcriptional regulatory protein sir2b	-0.329702	5.74134	10.8062	0.00431386
PF3D7_1421700	unspecified product	0.982429	-0.495193	10.7642	0.00437392
PF3D7_1341600	GPI mannosyltransferase 3	0.611827	4.17361	10.7409	0.00440777
PF3D7_1006900	PPPDE peptidase, putative	-0.293942	5.33242	10.6716	0.00450982
PF3D7_1232600	conserved Plasmodium protein, unknown function	0.469751	4.0713	10.6422	0.00455394
PF3D7_0909600	conserved protein, unknown function	0.323486	6.01361	10.6339	0.00456649
PF3D7_0215500	conserved Plasmodium protein, unknown function	-0.340174	6.36215	10.6178	0.00459101
PF3D7_1234300	DNA polymerase epsilon subunit B, putative	0.492703	4.93173	10.6062	0.00460867
PF3D7_0418600	regulator of chromosome condensation, putative	0.374091	6.01889	10.528	0.00473007
PF3D7_1213400	kelch domain-containing protein, putative	0.805921	0.111542	10.4326	0.00488308
PF3D7_0316400	conserved protein, unknown function	0.382796	7.42901	10.3377	0.00504091
PF3D7_0408500	flap endonuclease 1	0.339061	6.75585	10.332	0.00505052
PF3D7_0911300	cysteine repeat modular protein 1	1.07934	2.19727	10.3254	0.00506173
PF3D7_0936800	Plasmodium exported protein (PHISTc), unknown function	-0.259523	11.5228	10.288	0.00512577
PF3D7_1445200	ATP-dependent RNA helicase MAK5, putative	-0.26154	8.73738	10.2346	0.00521889
PF3D7_1310700	RNA-binding protein, putative	0.287089	6.1005	10.2338	0.00522022
PF3D7_0929400	high molecular weight rhoptry protein 2	0.266095	8.19836	10.2189	0.00524649
PF3D7_1338900	serine/threonine protein kinase, putative	0.266501	6.68782	10.2124	0.00525805
PF3D7_1368500	heptatricopeptide repeat-containing protein, putative	0.637301	2.55483	10.1674	0.00533858
PF3D7_1474000	conserved Plasmodium protein, unknown function	0.534255	5.66093	10.1292	0.00540804
PF3D7_1304700	cyclin	0.731005	3.12881	10.1274	0.0054113
PF3D7_1447200	conserved protein, unknown function	-0.266821	8.49746	10.1229	0.00541969
PF3D7_1133400	apical membrane antigen 1	0.288605	7.03454	10.0891	0.00548203
PF3D7_0816600	chaperone protein ClpB1	0.346022	7.37547	10.0536	0.00554864
PF3D7_1368200	ABC transporter E family member 1, putative	-0.250674	7.72476	10.0435	0.00556766
PF3D7_0918200	50S ribosomal protein L3, apicoplast, putative	0.275085	6.13779	10.0278	0.00559756
PF3D7_1412100	mini-chromosome maintenance complex-binding protein, putative	0.310721	6.5282	10.0274	0.00559818
PF3D7_1019600	conserved Plasmodium protein, unknown function	0.37009	4.78957	10.0228	0.00560704
PF3D7_0323400	Rh5 interacting protein	0.22795	6.15536	10.0123	0.00562717
PF3D7_1434300	Hsp70/Hsp90 organizing protein	-0.238695	9.22884	10.0015	0.00564784
PF3D7_1304300	conserved Plasmodium protein, unknown function	0.570196	2.48726	9.99717	0.00565618
PF3D7_1354900	conserved Plasmodium protein, unknown function	-0.215941	6.30252	9.98098	0.00568747
PF3D7_0312200	tetratricopeptide repeat protein, putative	0.474729	4.61034	9.96438	0.00571976
PF3D7_0521000	conserved Plasmodium protein, unknown function	-0.259042	7.48929	9.9213	0.00580453
PF3D7_0820500	protein transport protein YIF1, putative	0.227304	7.64028	9.9195	0.00580811
PF3D7_0831600	cytoadherence linked asexual protein 8	0.31327	4.76369	9.89703	0.00585291
PF3D7_1348700	WD repeat-containing protein 16, putative	0.942365	1.05627	9.87909	0.00588897
PF3D7_1020800	dihydrolipoamide acyltransferase component E2	-0.382599	5.00413	9.87785	0.00589147
PF3D7_1149200	ring-infected erythrocyte surface antigen	0.335381	11.3907	9.87601	0.00589518
PF3D7_1121100	conserved protein, unknown function	-0.386412	8.96656	9.86815	0.00591108
PF3D7_1418000	ubiquitin fusion degradation protein 1, putative	-0.287214	5.68505	9.8088	0.00603267
PF3D7_1107700	pescadillo homolog	-0.263407	7.42333	9.80472	0.00604113
PF3D7_0307300	microtubule-associated protein RP/EB family, putative	0.616515	0.754912	9.80237	0.00604602
PF3D7_0627200	myosin light chain, putative	-0.480652	3.46169	9.78351	0.00608533
PF3D7_0802100	AP2 domain transcription factor, putative	0.36314	8.10252	9.76293	0.00612859
PF3D7_1252100	rhoptry neck protein 3	0.287633	6.0865	9.75186	0.00615199
PF3D7_1329700	apicoplast calcium binding protein 1	0.652707	1.63392	9.75126	0.00615326
PF3D7_0911900	falstatin	-0.274371	9.41995	9.68356	0.00629861
PF3D7_1116100	serine esterase, putative	0.328179	8.54883	9.66855	0.00633137
PF3D7_0716200	PDCD2 domain-containing protein, putative	0.205193	9.17609	9.64595	0.00638106
PF3D7_1302100	gamete antigen 27/25	0.401411	4.73981	9.62784	0.00642117
PF3D7_1210100	syntaxin, Qa-SNARE family	0.36707	4.99942	9.62221	0.00643372
PF3D7_1245000	5-formyltetrahydrofolate cyclo-ligase, putative	0.566124	3.60772	9.61537	0.00644897
PF3D7_0620300	conserved Plasmodium protein, unknown function	0.401087	2.48325	9.58127	0.00652566
PF3D7_0921300	conserved protein, unknown function	-0.41908	4.07982	9.55765	0.00657941
PF3D7_0214800	conserved Plasmodium membrane protein, unknown function	0.251264	6.49568	9.54037	0.00661903
PF3D7_0704800	protein phosphatase PPM12, putative	0.315672	4.84154	9.49026	0.00673546
PF3D7_1468400	zinc finger protein, putative	0.356043	4.57542	9.4726	0.00677706
PF3D7_1215400	conserved Plasmodium protein, unknown function	0.306866	6.07764	9.46903	0.0067855
PF3D7_1015300	methionine aminopeptidase 1b, putative	-0.272556	6.93086	9.45924	0.00680871
PF3D7_1356100	conserved Plasmodium protein, unknown function	0.273993	7.27302	9.41619	0.00691185
PF3D7_0515900	NLI interacting factor-like phosphatase, putative	0.464763	4.49732	9.40029	0.00695038
PF3D7_0521200	conserved protein, unknown function	-0.614533	2.87307	9.37384	0.00701503
PF3D7_0925800	armadillo repeat protein, putative	-0.354429	7.24554	9.36691	0.00703208
PF3D7_0934300	ATP synthase-associated protein, putative	0.805705	3.57406	9.34476	0.00708688
PF3D7_0714600	conserved protein, unknown function	-0.265583	7.42667	9.33324	0.00711559
PF3D7_1350700	N6-adenine-specific methylase, putative	0.418917	5.2648	9.33262	0.00711712
PF3D7_0803700	tubulin gamma chain	0.51846	4.62198	9.33045	0.00712256
PF3D7_0808200	plasmepsin X	0.323102	5.63713	9.32907	0.00712601
PF3D7_0515700	glideosome-associated protein 40 GAP40, putative	0.271269	7.4496	9.32638	0.00713272
PF3D7_0921700	conserved protein, unknown function	-0.343622	7.25365	9.32181	0.00714418
PF3D7_1364100	6-cysteine protein	0.306233	7.40121	9.28028	0.00724922
PF3D7_1449000	gamete egress and sporozoite traversal protein, putative	0.624128	1.28006	9.26339	0.00729242
PF3D7_1229300	conserved Plasmodium protein, unknown function	0.232123	7.11261	9.24703	0.00733453
PF3D7_0910800	cytosolic Fe-S cluster assembly factor NBP35, putative	-0.237505	6.38681	9.24223	0.00734695
PF3D7_1127600	CRAL/TRIO domain-containing protein, putative	0.33022	5.84605	9.23146	0.00737491
PF3D7_0913100	heptatricopeptide repeat-containing protein, putative	0.443315	4.0988	9.22631	0.00738831
PF3D7_1239200	AP2 domain transcription factor, putative	0.369227	10.0183	9.21826	0.00740931
PF3D7_1370500	unspecified product	-0.739227	4.44653	9.16246	0.00755677
PF3D7_0805300	conserved Plasmodium protein, unknown function	0.294977	5.24296	9.15254	0.00758332
PF3D7_0903500	nucleoporin NUP138, putative	-0.296025	8.46985	9.14075	0.00761504
PF3D7_1236200	conserved Plasmodium protein, unknown function	0.414581	6.84174	9.13925	0.00761907
PF3D7_1143500	conserved Plasmodium protein, unknown function	0.473449	4.94302	9.12636	0.00765392
PF3D7_1205400	kelch domain-containing protein, putative	0.201587	6.32263	9.12508	0.00765741
PF3D7_1461000	conserved Plasmodium protein, unknown function	0.717648	4.21213	9.10495	0.00771222
PF3D7_1132800	aquaglyceroporin	0.30192	6.19596	9.08716	0.00776104
PF3D7_0607900	conserved Plasmodium protein, unknown function	0.437351	5.65398	9.08577	0.00776486
PF3D7_1453100	dynactin subunit 4, putative	0.645376	2.41157	9.07758	0.00778748
PF3D7_1430800	PhIL1 interacting protein PIP3	0.749644	1.49727	9.05878	0.00783962
PF3D7_0800900	Plasmodium exported protein (hyp7), unknown function, pseudogene	0.30558	4.09241	8.96278	0.00811227
PF3D7_0905900	coatomer subunit beta, putative	0.198296	7.41326	8.9582	0.00812554
PF3D7_0524700	mitochondrial import receptor subunit TOM22, putative	-0.303772	3.69558	8.92816	0.00821319
PF3D7_1475200	conserved protein, unknown function	0.322871	5.83313	8.92752	0.00821505
PF3D7_0214600	serine/threonine protein kinase, putative	0.289717	6.4254	8.89222	0.00831947
PF3D7_1472600	protein disulfide-isomerase	0.380482	4.39679	8.89054	0.00832448
PF3D7_1346500	conserved Plasmodium protein, unknown function	-0.279201	7.01328	8.85165	0.00844132
PF3D7_0217100	ATP synthase subunit alpha, mitochondrial	0.266544	6.96707	8.83172	0.0085019
PF3D7_0513800	ras-related protein Rab-1A	0.52197	6.21119	8.82249	0.00853012
PF3D7_1225300	conserved protein, unknown function	-0.243632	6.74193	8.7887	0.00863438
PF3D7_1121000	palmitoyltransferase DHHC3	0.577022	3.57909	8.77069	0.00869052
PF3D7_1142300	conserved Plasmodium membrane protein, unknown function	0.327862	7.32826	8.76048	0.00872255
PF3D7_0906500	arginase	0.244402	7.09239	8.72081	0.00884822
PF3D7_0323700	U4/U6.U5 tri-snRNP-associated protein 1, putative	-0.233647	7.97608	8.70334	0.0089042
PF3D7_0614900	conserved Plasmodium membrane protein, unknown function	0.271999	6.62249	8.67239	0.00900441
PF3D7_0111500	UMP-CMP kinase, putative	0.281779	6.62338	8.65583	0.00905853
PF3D7_0423500	glideosome associated protein with multiple membrane spans 2	0.350058	6.30346	8.5714	0.00934024
PF3D7_1322200	conserved Plasmodium protein, unknown function	0.338201	8.27209	8.55219	0.00940572
PF3D7_1203300	TBCC domain-containing protein, putative	0.282387	5.45302	8.52342	0.00950478
PF3D7_0829700	unspecified product	1.03436	3.04074	8.51184	0.00954497
PF3D7_1244400	RNA-binding protein, putative	0.341624	8.50468	8.50806	0.00955812
PF3D7_1311100	meiosis-specific nuclear structural protein 1, putative	-0.288644	4.49509	8.50093	0.00958299
PF3D7_1323900	protein BCP1, putative	-0.229775	7.3466	8.4682	0.00969818
PF3D7_1112900	conserved Plasmodium protein, unknown function	0.390516	2.09187	8.44799	0.00977006
PF3D7_1367500	NADH-cytochrome b5 reductase, putative	-0.336003	5.83858	8.44154	0.00979314
PF3D7_0104800	apicomplexan amino acid transporter ApiAT8, putative	0.381953	4.26547	8.42126	0.00986607
PF3D7_0619200	conserved Plasmodium protein, unknown function	-0.276098	8.14623	8.39954	0.00994488
PF3D7_1321500	3',5'-cyclic nucleotide phosphodiesterase beta, unspecified product	0.270532	6.71309	8.39948	0.0099451
PF3D7_0203300	ERCC1 nucleotide excision repair protein, putative	0.404546	4.46226	8.3976	0.00995197
PF3D7_1135300	conserved Plasmodium membrane protein, unknown function	-0.353213	3.44386	8.39662	0.00995555
PF3D7_0717600	conserved Plasmodium protein, unknown function	0.245702	6.79501	8.3861	0.009994
PF3D7_1250100	osmiophilic body protein G377	0.498878	1.56675	8.37909	0.0100197
PF3D7_1414400	serine/threonine protein phosphatase PP1	0.251588	7.78903	8.37864	0.0100214
PF3D7_0309700	SECIS-binding protein 2, putative	-0.222433	6.68674	8.35638	0.0101036
PF3D7_1140700	conserved Plasmodium protein, unknown function	-0.3599	8.82072	8.35379	0.0101132
PF3D7_0906600	zinc finger protein, putative	0.229466	9.99971	8.34906	0.0101308
PF3D7_0708800	heat shock protein 110	-0.264091	10.7287	8.3463	0.0101411
PF3D7_0717000	conserved Plasmodium membrane protein, unknown function	0.438113	4.64786	8.31448	0.0102604
PF3D7_1229800	myosin J, putative	0.259917	5.63447	8.30715	0.0102881
PF3D7_0107100	conserved protein, unknown function	0.698917	4.09098	8.30694	0.0102889
PF3D7_1131400	conserved Plasmodium protein, unknown function	0.505169	5.07485	8.3047	0.0102974
PF3D7_0710000	conserved Plasmodium protein, unknown function	0.335955	7.39253	8.28623	0.0103677
PF3D7_0710200	conserved Plasmodium protein, unknown function	-0.437598	9.32229	8.26005	0.0104683
PF3D7_0316100	mitochondrial ribosomal protein L27 precursor, putative	0.370728	4.80751	8.25504	0.0104877
PF3D7_0220700	Plasmodium exported protein (hyp9), unknown function	0.214533	7.26745	8.22301	0.0106125
PF3D7_1227600	conserved Plasmodium protein, unknown function	0.314959	7.37242	8.20733	0.0106742
PF3D7_1421400	DNA-directed RNA polymerase III subunit RPC6, putative	-0.21654	6.08018	8.19846	0.0107093
PF3D7_0522300	18S rRNA (guanine-N(7))-methyltransferase, putative	-0.227785	6.02932	8.19548	0.0107211
PF3D7_1461400	MORN repeat protein, putative	0.329183	4.26283	8.17789	0.0107912
PF3D7_0819800	conserved Plasmodium protein, unknown function	-0.324042	5.70488	8.1736	0.0108083
PF3D7_1462700	cytochrome c1 precursor, putative	0.347632	6.366	8.15987	0.0108635
PF3D7_1225200	conserved Plasmodium protein, unknown function	-0.30329	7.49266	8.15484	0.0108837
PF3D7_0103400	zinc-carboxypeptidase, putative	0.334814	8.61721	8.1292	0.0109878
PF3D7_0614200	cytosolic Fe-S cluster assembly factor NAR1, putative	0.222465	6.14414	8.12247	0.0110153
PF3D7_1223100	cAMP-dependent protein kinase regulatory subunit	0.230616	7.25718	8.1065	0.0110809
PF3D7_1233300	pentatricopeptide repeat domain-containing protein, putative	0.456765	6.943	8.05927	0.0112774
PF3D7_0727900	conserved Plasmodium protein, unknown function	0.198193	7.35303	8.04974	0.0113175
PF3D7_1446000	U5 spliceosomal RNA	0.620922	0.704338	8.03852	0.0113649
PF3D7_0707200	conserved Plasmodium protein, unknown function	0.307836	6.57526	8.03376	0.0113851
PF3D7_1325600	mitochondrial fission 1 protein, putative	0.667217	3.02959	8.03248	0.0113906
PF3D7_0525400	7-helix-1 protein	0.363574	4.62843	8.03149	0.0113948
PF3D7_1455300	conserved protein, unknown function	0.320106	4.76569	8.02948	0.0114033
PF3D7_1234100	bromodomain protein, putative	-0.388249	9.83458	8.02614	0.0114176
PF3D7_0824900	conserved Plasmodium protein, unknown function	-0.260118	6.69597	8.02127	0.0114383
PF3D7_1146200	conserved Plasmodium protein, unknown function	-0.395298	2.15732	8.00905	0.0114906
PF3D7_1145800	conserved Plasmodium protein, unknown function	-0.219835	6.01744	7.98969	0.0115741
PF3D7_1003400	conserved Plasmodium protein, unknown function	0.28518	5.63788	7.97375	0.0116433
PF3D7_0602000	zinc finger protein, putative	0.27673	5.99761	7.96663	0.0116743
PF3D7_0715800	drug/metabolite transporter DMT1, putative	0.464444	6.17698	7.94553	0.0117669
PF3D7_0604100	AP2 domain transcription factor SIP2	0.285572	6.80812	7.93811	0.0117997
PF3D7_0724900	kinesin-19, putative	0.391603	5.05302	7.93322	0.0118214
PF3D7_1105300	conserved Plasmodium protein, unknown function	0.241478	5.65553	7.92953	0.0118377
PF3D7_0318000	conserved Plasmodium protein, unknown function	0.701723	1.32809	7.92632	0.011852
PF3D7_0814400	phospholipase DDHD1, putative	0.340079	4.80821	7.92487	0.0118585
PF3D7_0725400	conserved Plasmodium protein, unknown function	0.333489	5.72474	7.89924	0.0119731
PF3D7_0411100	mediator of RNA polymerase II transcription subunit 8, putative	0.896898	3.32908	7.87132	0.0120994
PF3D7_0103100	vacuolar protein sorting-associated protein 51, putative	0.271928	6.57587	7.86879	0.0121109
PF3D7_0604500	conserved Plasmodium protein, unknown function	-0.463275	11.3677	7.866	0.0121236
PF3D7_1441700	mitochondrial inner membrane protease ATP23, putative	0.961847	2.90036	8.01338	0.0121475
PF3D7_1344300	zinc finger protein, putative	0.293914	5.92755	7.85493	0.0121742
PF3D7_1335300	reticulocyte binding protein 2 homologue b	0.296117	6.24638	7.85369	0.0121799
PF3D7_0625700	conserved protein, unknown function	-0.356735	4.15573	7.83732	0.0122552
PF3D7_1414200	conserved Plasmodium protein, unknown function	0.246392	6.94032	7.83433	0.0122691
PF3D7_0500800	mature parasite-infected erythrocyte surface antigen	-0.641522	7.39092	7.82467	0.0123138
PF3D7_1243000	syntaxin, Qa-SNARE family	0.377338	4.94904	7.81025	0.012381
PF3D7_0827500	ribosomal protein L21, apicoplast, putative	0.342391	6.00771	7.80646	0.0123986
PF3D7_0303000	N-ethylmaleimide-sensitive fusion protein	-0.256238	4.96877	7.80096	0.0124244
PF3D7_0522200	transcription initiation factor TFIID subunit 10, putative	-0.317565	5.23698	7.78556	0.0124969
PF3D7_0803900	C/D small nucleolar RNA	0.96813	-0.934548	7.78198	0.0125138
PF3D7_0501600	rhoptry-associated protein 2	0.351143	4.99639	7.77359	0.0125535
PF3D7_0614000	thiamine-phosphate synthase, putative	0.250045	6.5011	7.7381	0.0127232
PF3D7_0206900	merozoite surface protein 5	0.293862	5.14761	7.72756	0.0127741
PF3D7_1319000	conserved Plasmodium protein, unknown function	0.477127	4.3392	7.70281	0.0128945
PF3D7_0103500	conserved Plasmodium protein, unknown function	0.520499	5.21956	7.68053	0.013004
PF3D7_0829800	unspecified product	-0.679616	6.16172	7.67707	0.0130211
PF3D7_0903700	alpha tubulin 1	0.364518	8.05827	7.67011	0.0130555
PF3D7_1440200	stromal-processing peptidase, putative	0.348951	6.85635	7.63445	0.0132338
PF3D7_0724200	type 2A phosphatase-associated protein 42, putative	-0.211492	5.63102	7.62684	0.0132722
PF3D7_1438800	OST-HTH associated domain protein, putative	0.705794	2.59629	7.60248	0.0133959
PF3D7_0727500	mTERF domain-containing protein, putative	0.451271	5.04081	7.59215	0.0134488
PF3D7_1238900	protein kinase 2	0.336088	4.63935	7.58594	0.0134807
PF3D7_0629300	phospholipase, putative	0.310473	3.96939	7.58147	0.0135037
PF3D7_0507300	subtilisin-like ookinete protein SOPT	0.370773	2.85863	7.58052	0.0135086
PF3D7_1460600	inner membrane complex sub-compartment protein 3	0.492543	2.87166	7.57681	0.0135278
PF3D7_0716300	conserved protein, unknown function	0.231398	9.54704	7.56911	0.0135676
PF3D7_1008700	tubulin beta chain	0.321526	8.62103	7.56901	0.0135681
PF3D7_1006300	conserved Plasmodium protein, unknown function	0.911446	0.439509	7.56812	0.0135727
PF3D7_1346700	6-cysteine protein	0.64925	2.17407	7.56414	0.0135934
PF3D7_1143800	oocyst capsule protein Cap93, putative	0.192404	7.54308	7.5583	0.0136238
PF3D7_1472700	DNA-directed RNA polymerase, alpha subunit, putative	0.322708	5.5373	7.55087	0.0136625
PF3D7_0508100	SET domain protein, putative	0.274558	6.54114	7.54782	0.0136784
PF3D7_0529200	sugar transporter, putative	0.741124	2.85805	7.54377	0.0136996
PF3D7_0618000	conserved Plasmodium membrane protein, unknown function	0.231191	5.24618	7.53972	0.0137209
PF3D7_0209700	RING zinc finger protein, putative	0.185038	8.22459	7.51788	0.013836
PF3D7_1133000	conserved Plasmodium protein, unknown function	0.931932	0.748137	7.50886	0.0138839
PF3D7_0931200	selenoprotein	0.259209	5.05179	7.49966	0.0139329
PF3D7_1340300	nucleolar complex protein 2, putative	-0.261009	8.798	7.49937	0.0139345
PF3D7_1341500	inner membrane complex suture component, putative	0.366937	2.57878	7.48984	0.0139854
PF3D7_0622000	conserved Plasmodium protein, unknown function	0.459768	3.463	7.45066	0.0141974
PF3D7_0611000	SNARE associated Golgi protein, putative	0.808152	3.32401	7.43943	0.0142588
PF3D7_1333000	20 kDa chaperonin	-0.249044	6.21997	7.43653	0.0142747
PF3D7_1239900	vacuolar protein sorting-associated protein 16, putative	-0.206556	6.71188	7.43195	0.0142998
PF3D7_1461100	conserved Plasmodium protein, unknown function	0.441554	4.77447	7.42019	0.0143647
PF3D7_0404700	dipeptidyl aminopeptidase 3	0.289907	5.24495	7.41529	0.0143918
PF3D7_0931300	conserved Plasmodium protein, unknown function	-0.385497	3.40492	7.40326	0.0144586
PF3D7_0207100	conserved Plasmodium protein, unknown function	0.250143	7.64935	7.40202	0.0144655
PF3D7_0731500	erythrocyte binding antigen-175	0.26142	9.42023	7.39149	0.0145244
PF3D7_1406300	glycerophosphodiester phosphodiesterase	0.238404	6.69738	7.37935	0.0145925
PF3D7_0630900	ATP-dependent RNA helicase HAS1	-0.190684	7.24751	7.3709	0.0146402
PF3D7_1457100	conserved Plasmodium protein, unknown function	-0.205817	6.06525	7.36844	0.014654
PF3D7_0508400	conserved protein, unknown function	-0.403332	4.40643	7.34305	0.0147984
PF3D7_0212300	peptide chain release factor subunit 1, putative	-0.223627	8.52622	7.32099	0.0149251
PF3D7_0111400	conserved Plasmodium protein, unknown function	0.359632	6.23788	7.31482	0.0149608
PF3D7_1319900	conserved Plasmodium protein, unknown function	0.417139	3.28532	7.29877	0.015054
PF3D7_1331500	conserved Plasmodium protein, unknown function	0.3062	4.91234	7.27963	0.0151661
PF3D7_1371900	Plasmodium exported protein, unknown function	-0.628433	2.70361	7.2757	0.0151892
PF3D7_1212700	eukaryotic translation initiation factor 3 subunit A, putative	-0.351022	11.8973	7.26246	0.0152674
PF3D7_1310500	ER membrane protein complex subunit 7, putative	-0.286778	5.10455	7.25612	0.0153051
PF3D7_0606200	ubiquitin-conjugating enzyme E2 PEX4, putative	-0.220149	5.51653	7.23835	0.015411
PF3D7_0322300	diacylglycerol O-acyltransferase	0.289848	6.93828	7.227	0.0154791
PF3D7_0911000	phosphatidylinositol N-acetylglucosaminyltransferase, putative	0.382817	4.89448	7.19133	0.0156955
PF3D7_1358500	zinc finger protein, putative	-0.200973	5.4365	7.18474	0.0157358
PF3D7_1238600	sphingomyelin phosphodiesterase	0.270177	5.26296	7.18288	0.0157472
PF3D7_0715600	GTP-binding translation elongation factor tu family protein, putative	0.325661	6.59464	7.17973	0.0157666
PF3D7_0307400	ATP-dependent Clp protease proteolytic subunit	0.308034	6.23446	7.17575	0.015791
PF3D7_1019800	tRNA methyltransferase, putative	0.26916	6.06591	7.16155	0.0158787
PF3D7_1246400	myosin A tail domain interacting protein	0.223395	6.1518	7.15098	0.0159443
PF3D7_1362800	conserved Plasmodium protein, unknown function	0.286594	4.54818	7.1505	0.0159473
PF3D7_0102700	merozoite-associated tryptophan-rich antigen	0.293911	5.57058	7.12708	0.0160939
PF3D7_0415100	conserved protein, unknown function	0.300624	4.48211	7.11857	0.0161475
PF3D7_0821000	conserved Plasmodium protein, unknown function	0.275821	6.50814	7.11265	0.0161849
PF3D7_1363900	unspecified product	0.441699	6.00811	7.10821	0.0162131
PF3D7_1442600	TRAP-like protein	-0.421651	5.72882	7.10723	0.0162193
PF3D7_1369000	glycosylphosphatidylinositol anchor attachment 1 protein, putative	0.229111	5.96129	7.07772	0.0164077
PF3D7_0933300	conserved Plasmodium protein, unknown function	0.372942	6.15633	7.06229	0.0165072
PF3D7_1217100	meiotic recombination protein SPO11, putative	0.486469	3.40965	7.05519	0.0165533
PF3D7_1310800	tetratricopeptide repeat protein, putative	-0.279913	7.00697	7.04267	0.0166348
PF3D7_1322600	conserved Plasmodium protein, unknown function	0.442678	2.65429	7.02674	0.0167392
PF3D7_1252400	reticulocyte binding protein homologue 3, pseudogene	0.24633	6.68698	7.02511	0.0167499
PF3D7_0608000	diphthine methyltransferase, putative	-0.224752	5.30867	7.02183	0.0167715
PF3D7_1423800	vacuolar protein sorting-associated protein 3, putative	-0.228172	8.06483	7.01738	0.0168009
PF3D7_0212000	GDP-fructose:GMP antiporter, putative	-0.526565	4.37759	6.97915	0.017058
PF3D7_0720000	exosome complex component CSL4, putative	-0.253194	5.43301	6.97536	0.0170811
PF3D7_0618800	heptatricopeptide repeat-containing protein, putative	0.605963	3.9789	6.9746	0.0170862
PF3D7_0810300	protein phosphatase PPM5, putative	0.253052	7.63801	6.96693	0.0171379
PF3D7_1328200	conserved Plasmodium protein, unknown function	-0.338299	7.02496	6.96637	0.0171416
PF3D7_1029900	conserved Plasmodium protein, unknown function	0.297236	7.2227	6.95944	0.0171886
PF3D7_1439900	triosephosphate isomerase	-0.192501	8.98917	6.94374	0.0172954
PF3D7_1016900	early transcribed membrane protein 10.3	0.329188	6.05439	6.92718	0.0174087
PF3D7_1124600	ethanolamine kinase	0.235321	8.10786	6.91824	0.0174704
PF3D7_1209400	cytosolic iron-sulfur protein assembly protein 1, putative	0.225243	5.69723	6.88655	0.0176907
PF3D7_1242000	sulfhydryl oxidase, putative	0.542286	3.94593	6.88354	0.0177118
PF3D7_1023000	conserved Plasmodium membrane protein, unknown function	0.343325	3.82054	6.88192	0.0177232
PF3D7_0613400	50S ribosomal protein L18, apicoplast, putative	0.388914	6.4762	6.87895	0.017744
PF3D7_0113200	Plasmodium exported protein, unknown function	0.278377	6.11655	6.87762	0.0177534
PF3D7_0623900	ribonuclease H2 subunit A, putative	0.252058	5.67024	6.87492	0.0177724
PF3D7_0304100	inner membrane complex protein 1e, putative	0.359379	3.58526	6.84868	0.0179582
PF3D7_0610200	RNA-binding protein 25, putative	-0.292857	8.61219	6.84833	0.0179607
PF3D7_0902200	serine/threonine protein kinase, FIKK family	0.209993	7.00724	6.8449	0.0179852
PF3D7_0323600	conserved Plasmodium protein, unknown function	-0.19701	6.09905	6.83205	0.0180771
PF3D7_0802800	serine/threonine protein phosphatase 2B catalytic subunit A	0.221035	5.18952	6.83128	0.0180826
PF3D7_0107700	dolichyl-diphosphooligosaccharide--protein glycosyltransferase subunit OST3/OST6, putative	0.575956	4.26626	6.82845	0.0181029
PF3D7_1302600	deoxyhypusine hydroxylase	0.198812	6.69363	6.81123	0.0182272
PF3D7_0715200	conserved Plasmodium protein, unknown function	0.304795	7.3806	6.80373	0.0182816
PF3D7_0423400	apical asparagine-rich protein AARP	0.445374	2.4363	6.79375	0.0183544
PF3D7_0301800	Plasmodium exported protein, unknown function	0.172807	7.98004	6.77636	0.0184819
PF3D7_0314900	conserved Plasmodium membrane protein, unknown function	0.299711	4.98296	6.77452	0.0184954
PF3D7_1147500	protein farnesyltransferase subunit beta	-0.264702	3.92125	6.77113	0.0185204
PF3D7_0817100	tRNA modification GTPase, putative	0.518748	4.44545	6.77026	0.0185268
PF3D7_0826300	SPRY domain, putative	0.371602	5.83969	6.73823	0.0187649
PF3D7_0312400	glycogen synthase kinase 3	0.25809	7.60225	6.71938	0.0189067
PF3D7_1031300	conserved Plasmodium protein, unknown function	0.283878	5.93196	6.70652	0.0190041
PF3D7_0319900	conserved protein, unknown function	0.252728	4.82292	6.70105	0.0190458
PF3D7_0818600	BEM46-like protein, putative	-0.324204	5.94715	6.69543	0.0190886
PF3D7_1406800	glideosome associated protein with multiple membrane spans 3	0.347098	6.76267	6.67543	0.019242
PF3D7_1465500	potassium channel K2	0.279106	4.53226	6.67106	0.0192757
PF3D7_0316500	kinetochore protein NUF2, putative	0.253109	5.79868	6.66153	0.0193495
PF3D7_0908300	conserved protein, unknown function	0.435624	5.42113	6.66099	0.0193537
PF3D7_0218300	rRNA methyltransferase, putative	-0.273096	5.86284	6.659	0.0193691
PF3D7_0214500	conserved Plasmodium protein, unknown function	0.498368	1.19537	6.6535	0.0194119
PF3D7_1031400	OTU-like cysteine protease	0.3518	4.81202	6.65097	0.0194316
PF3D7_1226700	U3 small nucleolar RNA-interacting protein 2, putative	-0.169904	7.27918	6.64622	0.0194686
PF3D7_0708900	protein SCO1, putative	0.204589	6.44762	6.6414	0.0195063
PF3D7_1246000	conserved Plasmodium protein, unknown function	-0.409838	3.41589	6.63574	0.0195506
PF3D7_0725200	mago nashi protein homologue, putative	-0.228208	5.62021	6.61421	0.0197204
PF3D7_1428600	peptide chain release factor 1	0.350226	4.95804	6.61356	0.0197256
PF3D7_1463900	EF-hand calcium-binding domain-containing protein, putative	0.225676	5.40313	6.60993	0.0197543
PF3D7_0417200	bifunctional dihydrofolate reductase-thymidylate synthase	0.332012	6.75152	6.6089	0.0197625
PF3D7_0215000	acyl-CoA synthetase	0.309228	6.04276	6.59418	0.0198798
PF3D7_1303600	conserved Plasmodium protein, unknown function	0.445125	2.72102	6.58931	0.0199188
PF3D7_0827300	conserved Plasmodium protein, unknown function	0.166481	7.87884	6.5829	0.0199703
PF3D7_0316000	microneme associated antigen	0.326874	3.46881	6.58085	0.0199867
PF3D7_1127100	deoxyuridine 5'-triphosphate nucleotidohydrolase	0.30785	7.13634	6.57726	0.0200157
PF3D7_1138800	WD repeat-containing protein, putative	-0.261941	8.86104	6.57461	0.0200371
PF3D7_1036300	duffy binding-like merozoite surface protein 2	0.338219	3.34145	6.57041	0.020071
PF3D7_1252800	Plasmodium exported protein (PHISTb), unknown function	0.198917	7.11322	6.56618	0.0201052
PF3D7_1114300	unspecified product	0.679874	-0.468541	6.56534	0.020112
PF3D7_1406900	radical SAM protein, putative	0.497894	3.42521	6.55267	0.020215
PF3D7_0501700	anaphase-promoting complex subunit 3, putative	1.15051	0.297775	7.01567	0.0203144
PF3D7_1003600	inner membrane complex protein 1c, putative	0.233068	6.85567	6.51965	0.0204861
PF3D7_1111900	Josephin domain-containing protein, putative	0.778745	2.90854	6.51477	0.0205266
PF3D7_0603800	centrosomal protein CEP76, putative	0.276621	5.8068	6.50816	0.0205815
PF3D7_0908900	conserved Plasmodium protein, unknown function	0.354724	4.54179	6.49508	0.0206907
PF3D7_1352800	vacuolar fusion protein MON1, putative	-0.184003	6.55452	6.48972	0.0207356
PF3D7_0808600	erythrocyte membrane protein 1, PfEMP1	-0.290599	4.11199	6.45777	0.0210056
PF3D7_0532400	lysine-rich membrane-associated PHISTb protein	-0.230576	9.08741	6.44578	0.021108
PF3D7_1361800	glideosome-associated connector	0.279613	7.6594	6.44389	0.0211242
PF3D7_0615700	RNA and export factor binding protein, putative	-0.232107	6.0719	6.43563	0.0211951
PF3D7_0630100	conserved Plasmodium protein, unknown function	0.383558	2.48033	6.42883	0.0212537
PF3D7_1416400	conserved protein, unknown function	0.24759	5.54635	6.42595	0.0212786
PF3D7_0915000	type II NADH:ubiquinone oxidoreductase	0.258842	5.79608	6.42489	0.0212877
PF3D7_1304400	PUB domain-containing protein, putative	0.205003	7.02621	6.42475	0.0212889
PF3D7_0922100	ubiquitin-like protein, putative	-0.289163	10.6856	6.42157	0.0213164
PF3D7_0920000	long chain fatty acid elongation enzyme, putative	0.467512	3.3857	6.41414	0.0213809
PF3D7_1468600	aminophospholipid transporter ATP11, putative	1.04016	2.64725	6.40587	0.0214529
PF3D7_0628300	choline/ethanolaminephosphotransferase, putative	0.185586	8.65728	6.39131	0.0215803
PF3D7_1222700	glideosome-associated protein 45	0.240144	6.31957	6.38464	0.0216389
PF3D7_1415800	ribosomal RNA small subunit methyltransferase A1	-0.194551	6.37927	6.34743	0.0219695
PF3D7_1416500	NADP-specific glutamate dehydrogenase	0.265312	6.68755	6.34362	0.0220037
PF3D7_1310400	conserved Plasmodium protein, unknown function	-0.228681	7.64602	6.33395	0.0220906
PF3D7_0522800	pre-mRNA-splicing factor BUD31, putative	-0.195455	5.95893	6.30725	0.022333
PF3D7_0525900	NIMA related kinase 2	0.699249	-0.184778	6.30444	0.0223586
PF3D7_1314900	general transcription factor IIH subunit 2	-0.191362	7.36062	6.301	0.0223901
PF3D7_1421500	mitochondrial import inner membrane translocase subunit TIM8, putative	-0.373953	3.72714	6.29783	0.0224192
PF3D7_0908100	apicoplast integral membrane protein, putative	0.586519	2.79117	6.28531	0.0225343
PF3D7_1458100	protein PET117, putative	0.300451	3.93738	6.27775	0.0226041
PF3D7_1015000	FAD synthetase, putative	0.388464	3.52976	6.27045	0.0226718
PF3D7_0313800	conserved Plasmodium protein, unknown function	0.436709	5.86082	6.25148	0.0228488
PF3D7_1138600	beta-catenin-like protein 1, putative	-0.177882	6.16626	6.24739	0.0228872
PF3D7_1476500	probable protein, unknown function	0.385344	2.27279	6.24415	0.0229176
PF3D7_0819200	perforin-like protein 5	0.257217	3.98737	6.23163	0.0230357
PF3D7_1448400	ubiquitin-protein ligase, putative	0.349676	6.68699	6.23072	0.0230443
PF3D7_0503400	actin-depolymerizing factor 1	0.275162	8.26413	6.22877	0.0230628
PF3D7_0817600	conserved protein, unknown function	0.206855	5.93292	6.20829	0.0232577
PF3D7_1133600	conserved Plasmodium protein, unknown function	0.227352	5.25764	6.19262	0.023408
PF3D7_0801900	lysine-specific histone demethylase, putative	-0.497591	8.60136	6.17435	0.0235848
PF3D7_0413500	phosphoglucomutase-2	0.315144	5.97472	6.17271	0.0236008
PF3D7_0702600	chitinase precursor fragment, truncated	0.47343	0.321904	6.16783	0.0236483
PF3D7_0523400	DnaJ protein, putative	0.179433	7.24294	6.16314	0.0236941
PF3D7_0109100	LCCL domain-containing protein	0.296007	2.78034	6.16312	0.0236942
PF3D7_0817200	conserved protein, unknown function	0.172407	6.79304	6.15938	0.0237308
PF3D7_1241600	mitochondrial carrier protein, putative	0.683512	3.48545	6.15767	0.0237475
PF3D7_1140900	conserved Plasmodium protein, unknown function	0.39148	4.89433	6.15053	0.0238175
PF3D7_0820300	conserved Plasmodium protein, unknown function	0.164964	8.19571	6.11934	0.0241263
PF3D7_0414500	RNA-binding protein, putative	0.571576	1.75411	6.11813	0.0241383
PF3D7_1345600	inner membrane complex protein	0.273454	4.3639	6.11465	0.0241731
PF3D7_1108100	conserved Plasmodium protein, unknown function	0.285754	4.76579	6.09858	0.0243343
PF3D7_1324800	dihydrofolate synthase/folylpolyglutamate synthase	-0.200785	6.97905	6.09585	0.0243618
PF3D7_0520400	single-stranded DNA-binding protein, putative	-0.244901	5.44997	6.09412	0.0243793
PF3D7_0932300	M18 aspartyl aminopeptidase	-0.171192	7.07974	6.09074	0.0244134
PF3D7_1366600	signal recognition particle receptor subunit alpha, putative	-0.173733	7.98006	6.09018	0.0244191
PF3D7_1145500	ABC transporter B family member 3 MDR3, putative	0.369035	5.61422	6.08168	0.0245052
PF3D7_1131800	oxysterol-binding protein, putative	0.322556	7.29999	6.07831	0.0245394
PF3D7_0304600	circumsporozoite (CS) protein	-0.394334	3.54198	6.0748	0.0245751
PF3D7_1229900	conserved Plasmodium protein, unknown function	0.234513	5.48604	6.07354	0.024588
PF3D7_1247800	dipeptidyl aminopeptidase 2	0.407866	2.39948	6.06044	0.0247219
PF3D7_0620700	DnaJ protein, putative	0.407319	3.9786	6.05729	0.0247541
PF3D7_0629500	amino acid transporter AAT1	-0.196534	7.07133	6.05617	0.0247657
PF3D7_1015400	conserved Plasmodium protein, unknown function	-0.273573	6.4266	6.05349	0.0247933
PF3D7_1227900	RNA pseudouridylate synthase, putative	0.198966	5.75365	6.05317	0.0247965
PF3D7_0207000	merozoite surface protein 4	0.273884	7.53862	6.0487	0.0248426
PF3D7_0708200	conserved Plasmodium protein, unknown function	0.327345	2.99062	6.03878	0.024945
PF3D7_1036500	conserved Plasmodium protein, unknown function	0.218426	5.26271	6.03694	0.0249641
PF3D7_1358600	zinc finger protein, putative	0.285758	4.61159	6.03451	0.0249894
PF3D7_1028900	inner membrane complex protein 1m, putative	0.342946	2.37353	6.03188	0.0250166
PF3D7_1126100	autophagy-related protein 7, putative	0.299393	5.02783	6.0165	0.0251771
PF3D7_1251200	coronin	0.253126	7.05188	6.01298	0.025214
PF3D7_1213900	conserved Plasmodium protein, unknown function	0.167727	7.99988	6.01276	0.0252163
PF3D7_1445000	prolyl hydroxylase-like protein, putative	0.311304	4.16097	6.00957	0.0252497
PF3D7_0724100	conserved Plasmodium protein, unknown function	-0.351108	9.55117	6.00174	0.0253321
PF3D7_0822600	protein transport protein SEC23	-0.185413	8.51275	6.00139	0.0253358
PF3D7_0301200	serine/threonine protein kinase, FIKK family	0.190215	6.34421	5.99093	0.0254463
PF3D7_0417300	LETM1-like protein, putative	-0.166555	7.79815	5.97236	0.0256441
PF3D7_1131000	RNA-binding protein s1, putative	0.703682	3.85517	5.97138	0.0256545
PF3D7_0204000	condensin-2 complex subunit H2, putative	0.473808	4.34301	5.96548	0.0257177
PF3D7_0221200	Plasmodium exported protein (hyp15), unknown function	-0.273227	4.60006	5.96472	0.0257259
PF3D7_1362100	14-3-3 protein	-0.43973	3.59815	5.96195	0.0257555
PF3D7_1006700	conserved Plasmodium protein, unknown function	-0.171146	7.23128	5.96021	0.0257742
PF3D7_1352200	U3 small nucleolar RNA-associated protein 15, putative	-0.208072	7.27866	5.95162	0.0258668
PF3D7_0628100	HECT-domain (ubiquitin-transferase), putative	0.252648	7.65957	5.94941	0.0258907
PF3D7_0509500	ERCC4 domain-containing protein, putative	0.231284	4.52116	5.94903	0.0258948
PF3D7_1244600	ADP-ribosylation factor GTPase-activating protein	-0.198513	5.91321	5.94833	0.0259024
PF3D7_0219600	replication factor C subunit 1, putative	0.228499	6.74002	5.94322	0.0259577
PF3D7_1450800	conserved protein, unknown function	0.274191	4.42977	5.93984	0.0259944
PF3D7_1245100	kinesin-13, putative	0.299988	5.47723	5.93131	0.0260872
PF3D7_0723300	conserved protein, unknown function	0.204377	5.42789	5.92379	0.0261693
PF3D7_1217300	GTP-binding protein EngA	-0.263108	8.0775	5.92159	0.0261934
PF3D7_0902100	serine/threonine protein kinase, FIKK family	0.31886	2.273	5.919	0.0262218
PF3D7_1405700	RING zinc finger protein, putative	0.193569	5.53464	5.91822	0.0262303
PF3D7_1441400	FACT complex subunit SSRP1, putative	-0.181734	6.73728	5.91487	0.026267
PF3D7_0607000	translation initiation factor IF-2, putative	-0.309001	10.8858	5.91447	0.0262715
PF3D7_1211300	DNA helicase MCM8, putative	-0.596149	6.55535	5.91015	0.0263191
PF3D7_1028000	methyltransferase, putative	-0.16485	6.97751	5.90963	0.0263247
PF3D7_1435600	conserved Plasmodium protein, unknown function	0.225468	6.21009	5.90593	0.0263655
PF3D7_0818400	rRNA-processing protein FCF1, putative	-0.20262	7.49173	5.89797	0.0264535
PF3D7_1117800	DNA mismatch repair protein MLH	0.197226	6.47991	5.89534	0.0264827
PF3D7_0506500	conserved Plasmodium protein, unknown function	-0.334362	8.40861	5.89383	0.0264995
PF3D7_1302700	ATP-dependent RNA helicase DHR1, putative	-0.228659	8.61295	5.88929	0.0265498
PF3D7_1227500	protein SOC2, putative	0.268454	8.11873	5.88862	0.0265573
PF3D7_0310300	phosphoglycerate mutase, putative	-0.199135	8.46349	5.8791	0.0266635
PF3D7_1457300	MA3 domain-containing protein, putative	0.172979	8.63981	5.87746	0.0266818
PF3D7_1005100	U3 small nucleolar RNA-associated protein 25, putative	-0.225942	7.32632	5.86762	0.0267921
PF3D7_1149900	stevor	-2.24477	-1.24816	5.86416	0.0268311
PF3D7_1472100	protein transport protein YIP1, putative	-0.208444	6.81409	5.8607	0.02687
PF3D7_1341800	inner membrane complex protein 1k, putative	0.390326	2.51703	5.84501	0.0270476
PF3D7_1472300	conserved protein, unknown function	0.189963	5.98291	5.83448	0.0271676
PF3D7_0722500	pre-mRNA-splicing factor CWC15, putative	-0.215804	7.68328	5.82194	0.0273112
PF3D7_1106800	protein kinase, putative	-0.387696	6.12738	5.81886	0.0273467
PF3D7_0525300	conserved protein, unknown function	0.451858	2.65484	5.81546	0.0273858
PF3D7_1450300	NADPH--cytochrome P450 reductase, putative	0.18506	7.06468	5.81382	0.0274046
PF3D7_1323800	vacuolar protein sorting-associated protein 52, putative	-0.197925	6.89374	5.81069	0.0274408
PF3D7_0707300	rhoptry-associated membrane antigen	0.233154	8.59173	5.80948	0.0274548
PF3D7_1106900	conserved Plasmodium protein, unknown function	-0.338261	3.42092	5.80074	0.027556
PF3D7_0101200	exported protein family 3	-4.05263	-3.12891	6.13315	0.0276369
PF3D7_1474500	splicing factor 3A subunit 1, putative	0.161888	7.53787	5.79296	0.0276464
PF3D7_0502600	conserved Plasmodium protein, unknown function	0.258486	5.8992	5.79268	0.0276497
PF3D7_0526400	conserved Plasmodium protein, unknown function	0.458991	3.65528	5.79048	0.0276754
PF3D7_0617200	conserved protein, unknown function	-0.199094	10.4022	5.78984	0.0276829
PF3D7_1342100	aconitate hydratase	0.198153	7.44534	5.78962	0.0276854
PF3D7_1121300	tyrosine kinase-like protein	0.247017	6.68449	5.78886	0.0276943
PF3D7_1415100	conserved protein, unknown function	0.372141	3.03982	5.78415	0.0277493
PF3D7_0911800	conserved Plasmodium protein, unknown function	-0.26466	5.5942	5.7805	0.027792
PF3D7_1218200	conserved Plasmodium protein, unknown function	0.204846	7.71829	5.76577	0.0279652
PF3D7_1355400	tRNA Threonine	0.924927	-0.949636	5.75229	0.0281249
PF3D7_0306500	cytochrome c oxidase subunit ApiCOX35, putative	0.25964	5.47103	5.74981	0.0281544
PF3D7_1450400	zinc finger protein, putative	-0.255256	8.38335	5.73816	0.0282933
PF3D7_0814700	conserved Plasmodium protein, unknown function	0.445457	2.27138	5.73555	0.0283246
PF3D7_1353900	proteasome subunit alpha type-7, putative	-0.193096	7.77527	5.72879	0.0284057
PF3D7_1100300	rifin	-2.61959	-2.90589	5.71376	0.0285869
PF3D7_0812900	conserved Plasmodium protein, unknown function	0.348299	2.86845	5.71168	0.0286122
PF3D7_0611400	SWIB/MDM2 domain-containing protein	-0.241435	5.98593	5.7013	0.0287382
PF3D7_0522100	conserved Plasmodium protein, unknown function	0.248443	4.3142	5.68701	0.0289129
PF3D7_0609300	conserved Plasmodium protein, unknown function	0.359682	5.55983	5.68083	0.0289887
PF3D7_0415400	coatomer subunit zeta, putative	0.210455	6.58316	5.68023	0.0289961
PF3D7_1400500	rifin	4.09722	-3.12877	6.00613	0.0290144
PF3D7_1401000	GBPH protein	-1.44005	-1.88175	5.65902	0.0292584
PF3D7_0210600	conserved protein, unknown function	0.279185	5.0591	5.65822	0.0292683
PF3D7_0111600	conserved Plasmodium protein, unknown function	0.488496	2.39306	5.6492	0.0293807
PF3D7_0414900	armadillo-domain containing rhoptry protein	0.210173	5.1934	5.64727	0.0294048
PF3D7_1452000	rhoptry neck protein 2	0.210098	5.48416	5.64277	0.0294612
PF3D7_1104300	conserved Plasmodium protein, unknown function	0.225895	7.51224	5.64216	0.0294688
PF3D7_1118500	nucleolar protein 56, putative	-0.178313	8.80235	5.64055	0.029489
PF3D7_1127900	conserved Plasmodium protein, unknown function	0.229051	5.20745	5.63652	0.0295395
PF3D7_0928700	conserved Plasmodium protein, unknown function	0.508698	4.91479	5.61896	0.0297612
PF3D7_1313400	DEAD box helicase, putative	0.321196	5.64259	5.61505	0.0298108
PF3D7_0918000	glideosome-associated protein 50	0.187819	8.76274	5.6146	0.0298165
PF3D7_1446600	centrin-2	0.351048	6.645	5.60403	0.0299511
PF3D7_1451500	pre-mRNA-splicing factor CWF18, putative	-0.292386	4.11799	5.59652	0.0300472
PF3D7_1334300	MSP7-like protein	0.338887	5.55163	5.55588	0.0305731
PF3D7_0515400	conserved protein, unknown function	0.250468	4.22699	5.5524	0.0306186
PF3D7_1419600	conserved Plasmodium protein, unknown function	0.188381	6.07468	5.54257	0.0307477
PF3D7_1345700	isocitrate dehydrogenase [NADP], mitochondrial	-0.176823	7.35025	5.54206	0.0307544
PF3D7_1475100	conserved Plasmodium protein, unknown function	0.231252	6.21427	5.53879	0.0307974
PF3D7_0912700	conserved Plasmodium protein, unknown function	0.628489	2.17971	5.53596	0.0308348
PF3D7_0505300	UDP-N-acetylglucosamine transporter, putative	0.517406	2.47589	5.52972	0.0309173
PF3D7_0818000	U4/U6.U5 small nuclear ribonucleoprotein, putative	0.171399	7.41535	5.52764	0.0309448
PF3D7_1022700	phospholipid scramblase, putative	0.278004	3.05832	5.52144	0.0310271
PF3D7_0318500	conserved Plasmodium protein, unknown function	0.327625	5.60817	5.51226	0.0311494
PF3D7_0510200	peptidyl-prolyl cis-trans isomerase	-0.166357	6.74103	5.511	0.0311662
PF3D7_0728800	conserved Plasmodium protein, unknown function	0.358981	5.95217	5.5081	0.031205
PF3D7_1306300	SAM dependent methyltransferase, putative	0.50801	4.58017	5.49684	0.0313561
PF3D7_1456100	serine hydroxymethyltransferase	2.51653	1.14084	5.48902	0.0314614
PF3D7_0719400	conserved Plasmodium protein, unknown function	0.237203	7.37065	5.48669	0.0314929
PF3D7_0623400	MEI2-like RNA-binding protein, putative	0.60768	2.33853	5.47816	0.0316085
PF3D7_1201500	GPN-loop GTPase, putative	-0.188222	7.22978	5.47134	0.0317014
PF3D7_1035300	glutamate-rich protein GLURP	0.278717	6.44686	5.4693	0.0317292
PF3D7_0102400	lysophospholipase, putative, pseudogene	0.4296	4.11964	5.45452	0.0319315
PF3D7_1321400	palmitoyltransferase DHHC8, putative	-0.308453	3.97852	5.45268	0.0319568
PF3D7_1308600	conserved Plasmodium protein, unknown function	0.411399	5.50994	5.45063	0.0319849
PF3D7_1320800	dihydrolipoyllysine-residue succinyltransferase component of 2-oxoglutarate dehydrogenase complex	0.239631	6.221	5.44624	0.0320454
PF3D7_1013500	phosphoinositide-specific phospholipase C	0.175081	6.97822	5.44469	0.0320668
PF3D7_1113000	conserved Plasmodium protein, unknown function	0.266579	4.52368	5.43176	0.0322458
PF3D7_0514500	conserved Plasmodium membrane protein, unknown function	0.620706	0.759716	5.42632	0.0323215
PF3D7_1424700	small nucleolar RNA snoR29	0.655504	0.824034	5.41588	0.0324673
PF3D7_0828500	translation initiation factor eIF-2B subunit alpha, putative	0.391167	5.04754	5.4144	0.0324881
PF3D7_0505500	DNA mismatch repair protein MSH6, putative	0.238785	7.94541	5.41329	0.0325037
PF3D7_1450700	conserved Plasmodium protein, unknown function	-0.272489	8.82242	5.40644	0.0325999
PF3D7_1424100	60S ribosomal protein L5, putative	-0.231769	10.6794	5.40304	0.0326477
PF3D7_0713600	mitochondrial ribosomal protein S5 precursor, putative	-0.291003	5.47229	5.39551	0.032754
PF3D7_1461800	conserved Plasmodium protein, unknown function	0.303496	5.37511	5.39526	0.0327576
PF3D7_0731800	alpha/beta hydrolase, putative	0.300948	5.30141	5.38018	0.0329717
PF3D7_0705800	cysteine-rich secretory protein, putative	-0.469127	2.58991	5.37668	0.0330217
PF3D7_0914800	GINS complex subunit Psf3, putative	0.437912	4.3495	5.36975	0.0331207
PF3D7_1432000	syntaxin, Qa-SNARE family	0.204885	5.92357	5.36783	0.0331483
PF3D7_0221700	Plasmodium exported protein, unknown function	-0.241887	4.51737	5.36689	0.0331618
PF3D7_1013800	conserved Plasmodium protein, unknown function	-0.229345	4.86723	5.36496	0.0331895
PF3D7_0106000	conserved protein, unknown function	0.196017	6.07125	5.35478	0.033336
PF3D7_1245600	kinesin, putative	0.397921	2.10613	5.35317	0.0333593
PF3D7_0904600	ubiquitin specific protease, putative	-0.226918	8.90381	5.35158	0.0333823
PF3D7_1245200	conserved Plasmodium membrane protein, unknown function	0.628361	4.16696	5.34831	0.0334296
PF3D7_0932200	profilin	0.332084	7.44458	5.34766	0.0334389
PF3D7_0203400	conserved Plasmodium protein, unknown function	0.406423	6.37695	5.3432	0.0335037
PF3D7_1409600	conserved Plasmodium protein, unknown function	0.171393	6.73615	5.343	0.0335066
PF3D7_1455700	conserved Plasmodium protein, unknown function	0.261666	6.2377	5.34139	0.03353
PF3D7_1357800	T-complex protein 1 subunit delta	-0.18292	9.08584	5.32471	0.0337733
PF3D7_0622700	conserved Plasmodium membrane protein, unknown function	0.297167	3.50357	5.32121	0.0338246
PF3D7_0413900	ubiquitin carboxyl-terminal hydrolase 13, putative	-0.182969	7.59131	5.31081	0.0339776
PF3D7_0801400	conserved Plasmodium protein, unknown function	0.653917	-0.930583	5.30439	0.0340724
PF3D7_1010400	MORN repeat protein, putative	0.368377	1.98255	5.30332	0.0340883
PF3D7_1211600	lysine-specific histone demethylase 1, putative	-0.262327	8.53433	5.29714	0.03418
PF3D7_1423200	peptidyl-prolyl cis-trans isomerase	-0.165791	7.1393	5.29677	0.0341856
PF3D7_1002000	Plasmodium exported protein (hyp2), unknown function	0.153291	7.54395	5.28479	0.034364
PF3D7_0418100	protein SOC1, putative	0.196548	7.63629	5.28308	0.0343896
PF3D7_0112800	Plasmodium exported protein (hyp11), unknown function	0.193817	4.37932	5.27879	0.0344538
PF3D7_0718300	cysteine repeat modular protein 2	0.553257	0.234804	5.24213	0.0350084
PF3D7_0619600	conserved Plasmodium protein, unknown function	-0.616763	3.69544	5.24059	0.0350319
PF3D7_0812500	RNA-binding protein, putative	-0.206092	9.84311	5.23449	0.0351253
PF3D7_1249600	leucine-rich repeat protein	0.380583	4.42063	5.21577	0.0354135
PF3D7_1115300	cysteine proteinase falcipain 2b	-0.164843	5.65722	5.19723	0.0357016
PF3D7_1138000	conserved Plasmodium protein, unknown function	0.29159	6.44477	5.19465	0.035742
PF3D7_1207500	RNA-binding protein, putative	-0.42908	3.8726	5.40861	0.0357624
PF3D7_0919200	PPPDE peptidase, putative	0.248474	3.16378	5.19182	0.0357861
PF3D7_0404600	conserved Plasmodium membrane protein, unknown function	-0.27397	9.09999	5.1896	0.035821
PF3D7_1429800	coatomer subunit beta, putative	-0.239824	8.82455	5.18273	0.0359289
PF3D7_1471600	conserved Plasmodium protein, unknown function	0.43093	1.8869	5.18207	0.0359393
PF3D7_1110400	RNA-binding protein, putative	-0.269311	11.3097	5.17651	0.0360269
PF3D7_1144600	transcription initiation factor IIF subunit beta, putative	-0.185467	6.73242	5.17459	0.0360571
PF3D7_1027100	U3 small nucleolar ribonucleoprotein protein MPP10, putative	-0.208468	8.57907	5.1634	0.0362343
PF3D7_1451000	conserved Plasmodium protein, unknown function	0.154236	8.39099	5.16227	0.0362523
PF3D7_0520100	protein phosphatase PPM9, putative	-0.186414	6.34392	5.15839	0.036314
PF3D7_0402400	Plasmodium exported protein, unknown function	0.162525	9.00188	5.15835	0.0363147
PF3D7_1415000	uracil-DNA glycosylase	0.385442	5.66806	5.15274	0.0364042
PF3D7_0713800	negative elongation factor A, putative	-0.240669	4.88753	5.15227	0.0364117
PF3D7_0416500	repressor of RNA polymerase III transcription MAF1	0.330295	4.53033	5.15208	0.0364146
PF3D7_1035500	merozoite surface protein 6	0.23319	7.26376	5.14737	0.0364901
PF3D7_1216500	male development gene 1	0.322129	4.24338	5.12607	0.0368328
PF3D7_1235800	conserved Plasmodium protein, unknown function	0.267564	3.77014	5.1161	0.0369946
PF3D7_1103500	CPW-WPC family protein	0.473375	1.4901	5.11457	0.0370195
PF3D7_0726600	conserved Plasmodium protein, unknown function	0.242854	5.25882	5.10766	0.0371322
PF3D7_0818800	U3 small nucleolar ribonucleoprotein protein IMP4, putative	0.185024	6.26819	5.10252	0.0372163
PF3D7_1427400	conserved Plasmodium membrane protein, unknown function	-0.26047	4.8607	5.09251	0.0373807
PF3D7_1474900	trailer hitch homolog, putative	0.437147	4.04509	5.08952	0.0374299
PF3D7_0807000	YEATS domain-containing protein, putative	-0.177744	5.56188	5.08222	0.0375504
PF3D7_1411000	conserved Plasmodium protein, unknown function	0.245063	6.30828	5.08104	0.0375701
PF3D7_0105700	asparagine-rich antigen Pfa35-2	0.304696	8.04633	5.07844	0.0376131
PF3D7_1254200	rifin	-3.75244	-2.82735	5.18464	0.037737
PF3D7_1371800	Plasmodium exported protein, unknown function	0.374793	6.29907	5.06698	0.0378036
PF3D7_1405400	DNA mismatch repair protein, putative	-0.280616	5.36928	5.06453	0.0378445
PF3D7_1344500	U6 snRNA phosphodiesterase, putative	0.348067	3.86501	5.06269	0.0378753
PF3D7_1467300	1-deoxy-D-xylulose 5-phosphate reductoisomerase	-0.256259	5.93925	5.05994	0.0379213
PF3D7_1461700	conserved Plasmodium protein, unknown function	0.610231	1.33372	5.05588	0.0379892
PF3D7_1336700	parasitophorous vacuolar protein 3, putative	0.176083	7.31611	5.05364	0.0380268
PF3D7_0907900	peptide deformylase	0.287986	6.08632	5.04615	0.0381527
PF3D7_0816300	conserved Plasmodium protein, unknown function	-0.251525	3.56396	5.0363	0.0383192
PF3D7_1232400	CWC16 domain-containing protein, putative	0.170664	6.27276	5.03479	0.0383448
PF3D7_0820800	conserved Plasmodium protein, unknown function	-0.298302	5.07867	5.02639	0.0384874
PF3D7_1016300	GBP130 protein	-0.273898	12.413	5.0236	0.0385351
PF3D7_0808100	AP-3 complex subunit delta, putative	-0.254099	5.7466	5.02031	0.0385912
PF3D7_0322200	conserved Plasmodium protein, unknown function	-0.405521	3.05437	5.01693	0.0386488
PF3D7_1348500	TBC domain protein, putative	0.283095	5.95679	5.01098	0.0387509
PF3D7_0616700	ras GTPAse, putative	0.297533	4.41407	4.99791	0.0389758
PF3D7_0311000	conserved Plasmodium protein, unknown function	0.973843	-0.719623	5.25974	0.0389881
PF3D7_1352300	conserved Plasmodium protein, unknown function	0.226801	4.97838	4.9883	0.0391422
PF3D7_1115200	histone-lysine N-methyltransferase SET7	-0.196698	8.01361	4.9813	0.0392638
PF3D7_0514200	conserved Plasmodium protein, unknown function	0.174232	5.51083	4.97786	0.0393239
PF3D7_0311500	conserved protein, unknown function	0.309294	5.18131	4.96298	0.0395846
PF3D7_0607800	GTP-binding protein, putative	0.413076	4.50265	4.95907	0.0396532
PF3D7_1253400	acyl-CoA synthetase	0.942419	2.6449	4.95282	0.0397636
PF3D7_0214900	rhoptry neck protein 6	-0.286278	6.28967	4.94218	0.0399522
PF3D7_0302000	pre-mRNA-splicing factor PRP46, putative	-0.162808	7.16619	4.93949	0.04
PF3D7_0905500	conserved protein, unknown function	0.403649	2.74616	4.93047	0.0401608
PF3D7_1212100	peripheral plastid protein 1, putative	-0.212668	6.06552	4.92726	0.0402183
PF3D7_1428500	protein kinase, putative	0.198685	7.12528	4.90782	0.0405682
PF3D7_1343100	conserved Plasmodium protein, unknown function	0.306713	6.03097	4.88373	0.0410065
PF3D7_1212000	glutathione peroxidase-like thioredoxin peroxidase	-0.220635	6.02921	4.86536	0.0413445
PF3D7_0924000	patatin-like phospholipase, putative	0.184994	8.44069	4.86437	0.0413628
PF3D7_0310100	calcium-dependent protein kinase 3	0.55519	2.61069	4.85973	0.0414487
PF3D7_1139700	adrenodoxin reductase, putative	0.249508	4.42933	4.85461	0.0415437
PF3D7_0517100	conserved protein, unknown function	0.228691	4.98723	4.85201	0.0415922
PF3D7_1324100	conserved Plasmodium membrane protein, unknown function	0.286801	5.49524	4.85056	0.0416191
PF3D7_0423800	cysteine-rich protective antigen	0.301262	4.13608	4.84747	0.0416768
PF3D7_0511700	EKC/KEOPS complex subunit CGI121	-0.266424	3.71719	4.83982	0.0418197
PF3D7_1350300	conserved protein, unknown function	-0.193343	6.76963	4.82908	0.0420215
PF3D7_1034000	Sec1 family protein, putative	0.157961	6.23983	4.82217	0.0421519
PF3D7_1323700	glideosome associated protein with multiple membrane spans 1	0.298744	6.07961	4.81142	0.0423556
PF3D7_1412700	AAA family ATPase, putative	-0.200766	6.88711	4.80766	0.042427
PF3D7_1216400	conserved Plasmodium membrane protein, unknown function	0.171136	8.295	4.80728	0.0424342
PF3D7_0514800	inositol polyphosphate multikinase, putative	0.178664	6.02417	4.80683	0.0424429
PF3D7_1024700	conserved protein, unknown function	0.386405	5.30004	5.8627	0.0424597
PF3D7_1423300	serine/threonine protein phosphatase 7	0.200601	5.18342	4.80146	0.0425453
PF3D7_0320500	nicotinamidase, putative	0.258882	6.04136	4.80092	0.0425557
PF3D7_1406200	transcription elongation factor SPT6, putative	-0.284743	10.4003	4.8006	0.0425617
PF3D7_0812200	trypsin-like serine protease, putative	-0.704832	2.78921	5.04754	0.0427281
PF3D7_1410400	rhoptry-associated protein 1	0.168918	7.40304	4.7898	0.0427688
PF3D7_1362900	conserved Plasmodium protein, unknown function	0.325128	4.33973	4.78734	0.0428161
PF3D7_1214100	GPI ethanolamine phosphate transferase 3, putative	0.200473	6.85031	4.77839	0.0429887
PF3D7_0914100	conserved Plasmodium protein, unknown function	0.205982	6.05483	4.75885	0.0433684
PF3D7_0603000	conserved Plasmodium protein, unknown function	-0.177836	6.0744	4.75529	0.043438
PF3D7_1403800	nuclear formin-like protein MISFIT, putative	0.257322	4.39128	4.75107	0.0435207
PF3D7_1226500	heptatricopeptide repeat and RAP domain-containing protein, putative	0.29989	4.99404	4.75102	0.0435216
PF3D7_1449500	AP2 domain transcription factor AP2-O5, putative	-0.159829	6.73753	4.75051	0.0435316
PF3D7_1432300	conserved Plasmodium protein, unknown function	0.312639	3.57072	4.74957	0.04355
PF3D7_1355100	DNA replication licensing factor MCM6	0.198851	8.27896	4.73905	0.0437571
PF3D7_0403100	regulator of chromosome condensation, putative	0.226693	4.81725	4.73591	0.0438191
PF3D7_1120300	CorA-like Mg2+ transporter protein, putative	-0.19571	5.53707	4.72446	0.0440461
PF3D7_1210400	general transcription factor 3C polypeptide 5, putative	-0.163553	6.76159	4.71488	0.044237
PF3D7_0821400	conserved Plasmodium protein, unknown function	0.271466	6.70433	4.71071	0.0443204
PF3D7_1128600	CCR4-NOT transcription complex subunit 2, putative	0.482438	2.41782	4.70909	0.044353
PF3D7_0804900	GTPase-activating protein, putative	0.145177	6.78911	4.70059	0.0445236
PF3D7_1230900	serine/threonine protein kinase RIO1, putative	-0.201595	9.17122	4.696	0.0446161
PF3D7_0109000	photosensitized INA-labeled protein PhIL1	0.267817	4.70707	4.69567	0.0446229
PF3D7_1318400	structural maintenance of chromosomes protein 2, putative	-0.260673	8.01486	4.68802	0.0447775
PF3D7_1327400	conserved Plasmodium protein, unknown function	0.236683	5.68565	4.68512	0.0448364
PF3D7_1216200	glycerol-3-phosphate dehydrogenase [NAD(+)], putative	-0.169586	7.49901	4.68201	0.0448995
PF3D7_0803500	AAA family ATPase, putative	0.303893	6.33626	4.67171	0.0451096
PF3D7_1311200	alternative splicing regulator, putative	-0.18724	5.73565	4.66838	0.0451776
PF3D7_0626000	conserved Plasmodium protein, unknown function	-0.302667	6.93813	4.66467	0.0452537
PF3D7_1443500	poly(A)-specific ribonuclease PARN, putative	-0.339794	5.41556	4.65852	0.0453801
PF3D7_1131500	conserved Plasmodium protein, unknown function	0.694258	0.328892	4.65759	0.0453992
PF3D7_1035000	U2 snRNA/tRNA pseudouridine synthase, putative	-0.196332	5.25624	4.64472	0.045665
PF3D7_0220300	Plasmodium exported protein, unknown function	-0.398305	3.28	4.64107	0.0457409
PF3D7_1128900	conserved protein, unknown function	0.21181	4.83057	4.64106	0.0457409
PF3D7_1330800	RNA-binding protein, putative	-0.17548	9.79194	4.63377	0.0458928
PF3D7_1343700	kelch protein K13	0.171199	8.64719	4.63366	0.0458951
PF3D7_0930200	leucine-rich repeat protein	0.246386	4.15013	4.63311	0.0459064
PF3D7_1418900	ATP-dependent RNA helicase DBP4, putative	-0.161124	8.03995	4.62741	0.0460255
PF3D7_0921900	conserved Plasmodium protein, unknown function	-0.187835	8.2845	4.62218	0.0461351
PF3D7_0602800	JmjC domain-containing protein, putative	-0.225617	4.16677	4.62208	0.0461371
PF3D7_1243700	ubiquitin-conjugating enzyme E2, putative	0.181498	5.88543	4.61502	0.0462856
PF3D7_1014100	merozoite surface protein MSA180, putative	0.23481	5.10258	4.61419	0.0463031
PF3D7_0628700	conserved Plasmodium protein, unknown function	0.233956	5.18425	4.61019	0.0463873
PF3D7_0934600	conserved Plasmodium protein, unknown function	0.321055	2.31121	4.60337	0.0465315
PF3D7_1324700	SNARE protein, putative	-0.201218	5.63252	4.59449	0.04672
PF3D7_0530000	conserved Plasmodium protein, unknown function	0.171541	6.16772	4.59374	0.046736
PF3D7_1027900	palmitoyltransferase DHHC10, putative	0.351589	3.12257	4.58508	0.0469208
PF3D7_1039400	erythrocyte membrane protein 1 (PfEMP1), pseudogene	3.79707	-3.22808	4.99043	0.0469399
PF3D7_0212800	multidrug efflux pump, putative	0.431199	4.44179	4.57621	0.0471111
PF3D7_1360400	conserved Plasmodium protein, unknown function	0.203519	5.46143	4.56939	0.0472578
PF3D7_0934900	conserved Plasmodium protein, unknown function	-0.300077	5.6548	4.56059	0.0474481
PF3D7_0303500	spindle pole body protein, putative	0.234335	6.97891	4.55827	0.0474983
PF3D7_0830900	Plasmodium exported protein, unknown function	-0.272468	4.13204	4.55596	0.0475485
PF3D7_1404000	DNA-directed RNA polymerase II subunit RPB4, putative	0.388056	2.96309	4.55493	0.0475709
PF3D7_1230800	pre-mRNA-splicing regulator, putative	-0.163346	8.30936	4.54378	0.0478138
PF3D7_0511300	MORN repeat protein, putative	0.293957	5.53626	4.53828	0.0479343
PF3D7_0924500	conserved Plasmodium membrane protein, unknown function	0.213373	4.84811	4.53683	0.0479661
PF3D7_1470800	conserved Plasmodium protein, unknown function	0.204089	6.46378	4.53306	0.048049
PF3D7_1351900	conserved protein, unknown function	-0.196021	7.31731	4.5277	0.048167
PF3D7_1029000	conserved Plasmodium protein, unknown function, pseudogene	-0.891401	2.22356	4.5228	0.048275
PF3D7_1019500	conserved Plasmodium membrane protein, unknown function	0.192008	6.64289	4.51746	0.0483933
PF3D7_0505400	conserved protein, unknown function	0.219217	6.31258	4.51642	0.0484163
PF3D7_0315200	circumsporozoite- and TRAP-related protein	0.230248	5.43917	4.50712	0.0486231
PF3D7_0528300	conserved protein, unknown function	0.36208	1.79553	4.50649	0.0486371
PF3D7_0923800	thioredoxin reductase	0.162157	7.52316	4.50339	0.0487064
PF3D7_1102300	Plasmodium exported protein, unknown function	-0.27209	3.76607	4.4969	0.0488515
PF3D7_0724600	protein kinase, putative	-0.328762	6.19339	4.49537	0.0488857
PF3D7_0112700	28S ribosomal RNA	0.567869	1.8302	4.49468	0.0489012
PF3D7_1477700	Plasmodium exported protein (PHISTa), unknown function	-0.597253	-0.421228	4.4849	0.0491213
PF3D7_1141200	ATP synthase-associated protein, putative	0.760401	2.43755	4.48156	0.0491965
PF3D7_0917800	conserved Plasmodium protein, unknown function	0.38048	3.49803	4.47115	0.0494325
PF3D7_1146800	conserved Plasmodium protein, unknown function	0.364965	3.52985	4.46947	0.0494706
PF3D7_1028100	protoporphyrinogen oxidase	-0.357215	2.25937	4.46535	0.0495645
PF3D7_0628800	glutamyl-tRNA(Gln) amidotransferase subunit B	0.370596	5.68453	4.46215	0.0496374
PF3D7_1441100	conserved Plasmodium protein, unknown function	0.200489	10.3958	4.45115	0.0498894
PF3D7_1463100	conserved Plasmodium protein, unknown function, pseudogene	-4.05307	-2.67873	4.53268	0.0500848
PF3D7_0627400	mitochondrial import inner membrane translocase subunit TIM22, putative	-0.293426	4.05561	4.43854	0.0501796
PF3D7_0416400	histone acetyltransferase, putative	0.224155	9.00475	4.43399	0.0502851
PF3D7_1234600	protein TOC75, putative	0.302455	6.78064	4.41252	0.0507854
PF3D7_0403800	alpha/beta hydrolase, putative	0.172006	6.04233	4.41173	0.0508039
PF3D7_1036800	acetyl-CoA transporter, putative	0.294451	4.9986	4.40731	0.0509077
PF3D7_0109700	rRNA biogenesis protein RRP36, putative	-0.199159	6.14391	4.40333	0.0510013
PF3D7_0509100	structural maintenance of chromosomes protein 4, putative	-0.258443	9.00851	4.37966	0.0515625
PF3D7_0422600	conserved Plasmodium protein, unknown function	0.455818	2.24113	4.37549	0.0516621
PF3D7_1214300	geranylgeranyl transferase type-2 subunit beta, putative	0.197955	6.56939	4.36432	0.0519299
PF3D7_0912000	conserved Plasmodium protein, unknown function	0.164005	7.47222	4.36097	0.0520104
PF3D7_0930400	zinc finger protein, putative	-0.182537	8.70835	4.35498	0.0521549
PF3D7_0514100	ATP-dependent DNA helicase UvrD	0.217207	6.32556	4.3486	0.0523095
PF3D7_0830800	surface-associated interspersed protein 8.2 (SURFIN 8.2)	-0.253515	6.7276	4.34249	0.0524578
PF3D7_1423400	conserved Plasmodium membrane protein, unknown function	-0.42074	1.21271	4.33958	0.0525289
PF3D7_1035600	merozoite surface protein	0.315574	3.26978	4.33734	0.0525833
PF3D7_1445700	conserved Plasmodium protein, unknown function	-0.161047	8.59279	4.33534	0.0526322
PF3D7_1125200	conserved Plasmodium protein, unknown function	-0.215355	4.65802	4.3297	0.0527702
PF3D7_1436500	GTP-binding protein, putative	0.230932	4.47236	4.32845	0.0528008
PF3D7_1421900	copper transporter, putative	0.244841	6.12691	4.3278	0.0528167
PF3D7_0706000	importin-7, putative	-0.181775	8.75213	4.32572	0.0528679
PF3D7_0626400	CRAL/TRIO domain-containing protein, putative	0.213633	6.44561	4.31465	0.0531404
PF3D7_0819500	conserved protein, unknown function	-0.2881	3.92586	4.31116	0.0532267
PF3D7_0823600	lipoate-protein ligase B	-0.203995	4.46268	4.30649	0.0533424
PF3D7_0618100	conserved Plasmodium protein, unknown function	0.246326	5.16363	4.3063	0.0533473
PF3D7_0221100	Plasmodium exported protein, unknown function, pseudogene	1.88895	-0.42159	4.30462	0.0533889
PF3D7_1456900	conserved protein, unknown function	-0.195913	6.17135	4.29764	0.0535626
PF3D7_1335000	MSP7-like protein	0.666746	-0.484184	4.28715	0.0538249
PF3D7_0513200	conserved Plasmodium protein, unknown function	-0.229304	9.01425	4.28633	0.0538453
PF3D7_1004700	conserved protein, unknown function	0.55777	3.26729	4.2777	0.0540624
PF3D7_1027300	peroxiredoxin	-0.266328	10.2623	4.27505	0.054129
PF3D7_0718700	conserved Plasmodium membrane protein, unknown function	0.658953	3.89514	4.59601	0.0541763
PF3D7_1350400	ubiquitin-activating enzyme E1, putative	-0.256864	4.43201	4.26863	0.0542913
PF3D7_1305600	site-2 protease S2P, putative	0.40927	5.07548	4.26802	0.0543068
PF3D7_1136500	casein kinase 1	-0.15341	9.41468	4.26663	0.054342
PF3D7_0623700	ATP-dependent RNA helicase SUV3, putative	0.172472	6.15814	4.2656	0.0543681
PF3D7_0105300	cyclase-associated protein	0.204322	5.57352	4.26489	0.0543863
PF3D7_1406400	pentatricopeptide repeat domain-containing protein, putative	0.430095	4.85515	4.25874	0.0545425
PF3D7_1330100	conserved Plasmodium protein, unknown function	-0.218995	5.21047	4.25663	0.0545961
PF3D7_1126300	DnaJ protein, putative	0.165379	6.04654	4.25524	0.0546316
PF3D7_1316000	protein kinase, putative	0.506367	0.272971	4.23801	0.0550733
PF3D7_1206500	Tat binding protein 1(TBP-1)-interacting protein, putative	-0.353654	2.77248	4.23771	0.055081
PF3D7_0932600	apicoplast ribosomal protein S6, putative	0.433304	4.57802	4.23727	0.0550922
PF3D7_1207700	blood stage antigen 41-3 precursor	0.387531	1.84724	4.22903	0.0553051
PF3D7_0105600	conserved Plasmodium protein, unknown function	0.143862	6.63973	4.22415	0.0554313
PF3D7_1019900	autophagy-related protein 8	0.509384	3.07577	4.22043	0.0555281
PF3D7_1239800	conserved Plasmodium protein, unknown function	0.228425	9.05001	4.21678	0.0556229
PF3D7_1437400	pantothenate kinase 2, putative	-0.207349	6.283	4.21488	0.0556724
PF3D7_0409700	peptide chain release factor 2	0.428288	3.5917	4.20499	0.055931
PF3D7_0624400	conserved protein, unknown function	0.154892	6.1148	4.20315	0.0559792
PF3D7_0715400	secreted ookinete protein, putative	0.485121	4.74563	4.20013	0.0560585
PF3D7_1231500	mitosis protein dim1, putative	-0.196692	4.59187	4.19372	0.0562273
PF3D7_0624300	CPW-WPC family protein	0.543267	2.25681	4.19334	0.0562374
PF3D7_1309400	HORMA domain protein, putative	0.189149	7.31398	4.18828	0.056371
PF3D7_1227200	potassium channel K1	0.163638	8.13598	4.18802	0.0563779
PF3D7_1304600	conserved Plasmodium protein, unknown function	0.491484	5.34787	4.18584	0.0564355
PF3D7_1238000	COPI associated protein, putative	0.300938	2.27634	4.17733	0.0566615
PF3D7_1018800	conserved protein, unknown function	-0.20969	5.40505	4.17502	0.0567229
PF3D7_1433200	conserved Plasmodium protein, unknown function	0.531425	1.67886	4.16985	0.0568609
PF3D7_0308600	pre-mRNA-processing factor 19, putative	-0.173459	7.53821	4.16724	0.0569308
PF3D7_1456500	conserved Plasmodium protein, unknown function	0.247922	7.87274	4.16557	0.0569754
PF3D7_1016700	Plasmodium exported protein (PHISTc), unknown function	0.174717	8.02743	4.16	0.0571248
PF3D7_0815500	conserved Plasmodium protein, unknown function	0.240906	5.90636	4.15252	0.0573261
PF3D7_1411300	DnaJ protein, putative	-0.156181	5.90253	4.15111	0.0573642
PF3D7_1452200	aminomethyltransferase, putative	0.256895	2.94324	4.14822	0.0574422
PF3D7_0319100	E3 ubiquitin-protein ligase RBX1, putative	-0.220663	5.67621	4.14425	0.0575498
PF3D7_0730300	AP2 domain transcription factor AP2-L, putative	0.196067	11.621	4.14087	0.0576414
PF3D7_1133500	conserved Plasmodium protein, unknown function	0.587456	2.16788	4.13938	0.0576818
PF3D7_0209000	6-cysteine protein P230	0.424601	1.10959	4.13774	0.0577264
PF3D7_1106600	DEAD/DEAH box helicase, putative	0.302321	5.66877	4.13124	0.0579034
PF3D7_0212600	secreted protein with altered thrombospondin repeat domain	0.202978	4.67791	4.12756	0.058004
PF3D7_1026300	conserved Plasmodium protein, unknown function	0.284309	6.22617	4.12656	0.0580314
PF3D7_1133200	conserved Plasmodium protein, unknown function	-0.272904	9.5661	4.12571	0.0580547
PF3D7_1313600	conserved protein, unknown function	0.285256	3.07115	4.12445	0.058089
PF3D7_1128500	Fe-S cluster assembly protein, putative	0.151154	6.17164	4.12063	0.0581938
PF3D7_0929800	conserved Plasmodium protein, unknown function	4.09787	-0.42444	4.19809	0.0582321
PF3D7_0204300	conserved Plasmodium protein, unknown function	-0.146356	8.09322	4.10546	0.058612
PF3D7_0706700	DNA mismatch repair protein MSH2, putative	0.454454	1.87539	4.08928	0.0590619
PF3D7_1476200	Plasmodium exported protein (PHISTb), unknown function	-0.231707	6.84198	4.08911	0.0590666
PF3D7_0421700	conserved Plasmodium protein, unknown function	0.535367	-0.0864853	4.08836	0.0590874
PF3D7_1001600	exported lipase 2	0.174684	8.90616	4.08319	0.0592321
PF3D7_1225600	conserved Plasmodium protein, unknown function	-0.153713	8.45898	4.08197	0.0592661
PF3D7_1430600	endonuclease/exonuclease/phosphatase family protein, putative	0.192436	5.33554	4.08066	0.059303
PF3D7_0500900	serine/threonine protein kinase, FIKK family	0.413121	1.47297	4.07984	0.0593259
PF3D7_1139100	RNA-binding protein, putative	-0.246143	8.44032	4.06587	0.0597196
PF3D7_1142800	ATP synthase-associated protein, putative	0.220595	5.09273	4.06504	0.0597431
PF3D7_0901500	rifin	1.40463	-2.03009	4.06256	0.0598132
PF3D7_1233100	conserved protein, unknown function	-0.185967	6.14385	4.0531	0.060082
PF3D7_1330000	PITH domain-containing protein, putative	-0.222848	4.44202	4.04767	0.0602369
PF3D7_0805200	gamete release protein, putative	0.230439	4.98705	4.04745	0.0602434
PF3D7_1224900	splicing factor 3B subunit 6, putative	-0.234631	4.80379	4.04715	0.0602518
PF3D7_1228200	conserved Plasmodium protein, unknown function	0.59569	3.22132	4.04662	0.0602669
PF3D7_1304200	CorA-like Mg2+ transporter protein, putative	0.331263	2.24115	4.04153	0.0604127
PF3D7_0206300	pentafunctional AROM polypeptide, putative, pseudogene	-0.26244	9.29352	4.03796	0.0605151
PF3D7_1117500	tyrosine--tRNA ligase	0.282533	5.16968	4.03293	0.0606597
PF3D7_1477000	Plasmodium exported protein (hyp17), unknown function, pseudogene	-0.246104	4.50906	4.02836	0.0607916
PF3D7_1225900	conserved Plasmodium protein, unknown function	0.315999	5.39542	4.02013	0.0610297
PF3D7_0507400	conserved Plasmodium protein, unknown function	0.335339	2.24737	4.01038	0.0613134
PF3D7_0711000	AAA family ATPase, CDC48 subfamily	0.145395	8.51766	4.01033	0.0613148
PF3D7_0607300	uroporphyrinogen III decarboxylase	0.470691	3.79548	3.99836	0.061665
PF3D7_0520700	CDC73 domain-containing protein, putative	0.157373	5.73152	3.99687	0.061709
PF3D7_1133300	LEM3/CDC50 family protein, putative	0.286024	3.29748	3.98994	0.0619129
PF3D7_1463200	replication factor C subunit 3, putative	0.203871	6.48834	3.98138	0.062166
PF3D7_0723400	conserved Plasmodium protein, unknown function	-0.22886	9.88536	3.98105	0.0621758
PF3D7_1475600	bromodomain protein, putative	0.13124	7.69101	3.97908	0.0622342
PF3D7_1338100	26S proteasome regulatory subunit RPN3, putative	-0.142153	8.23502	3.97896	0.0622377
PF3D7_0504700	centrosomal protein CEP120, putative	-0.699163	6.52341	3.97253	0.062429
PF3D7_1215600	conserved protein, unknown function	0.380568	3.59096	3.96852	0.0625485
PF3D7_0604800	RAP protein, putative	0.343493	4.03354	3.95933	0.0628234
PF3D7_0302100	serine/threonine protein kinase	-0.194809	8.37336	3.95464	0.0629644
PF3D7_1148500	unspecified product	-0.818008	2.63128	3.94847	0.0631503
PF3D7_1417000	inner membrane complex protein 1l	0.488855	0.0416552	3.94713	0.0631907
PF3D7_0609400	mitochondrial cardiolipin synthase, putative	-0.261768	4.61371	3.94706	0.0631928
PF3D7_1454200	conserved Plasmodium protein, unknown function	0.148867	6.79463	3.94307	0.0633134
PF3D7_0820200	phosphatidylglycerophosphate synthase	-0.134133	7.24528	3.93707	0.0634956
PF3D7_1116500	folate transporter 2	0.194293	5.211	3.93658	0.0635103
PF3D7_1120500	tRNA nucleotidyltransferase, putative	-0.140139	7.48556	3.93133	0.06367
PF3D7_0402900	probable protein, unknown function	0.27363	2.19868	3.93022	0.0637038
PF3D7_1235000	PIH1 domain-containing protein, putative	0.399265	2.75103	3.92516	0.0638586
PF3D7_1027400	DNA-directed RNA polymerase II subunit RPB7, putative	-0.230031	5.72819	3.92094	0.0639876
PF3D7_1025700	conserved protein, unknown function	0.303028	5.61542	3.91305	0.0642301
PF3D7_0916700	RNA-binding protein musashi, putative	0.174932	10.2235	3.91176	0.0642697
PF3D7_1113600	conserved Plasmodium protein, unknown function	-0.153379	6.66007	3.90972	0.0643325
PF3D7_0618500	malate dehydrogenase	0.320926	4.77868	3.89667	0.0647365
PF3D7_0523500	dynein light chain Tctex-type, putative	-1.07541	2.3027	3.89663	0.0647378
PF3D7_1027000	conserved Plasmodium protein, unknown function	-0.303087	4.72792	3.89501	0.0647881
PF3D7_1445300	mitochondrial ribosomal protein S29 precursor, putative	-0.232937	5.71538	3.88325	0.065155
PF3D7_1020000	RNA-binding protein 34, putative	-0.130281	7.10038	3.8783	0.0653104
PF3D7_0109850	phosphatidate cytidylyltransferase, putative	0.345293	3.42323	3.87725	0.0653433
PF3D7_1325100	phosphoribosylpyrophosphate synthetase	-0.147713	9.37057	3.87443	0.065432
PF3D7_1129850	UNC-50 protein, putative, pseudogene	0.594393	0.615051	3.87405	0.0654439
PF3D7_1363700	protein AMR1	0.281663	5.9741	3.87082	0.0655457
PF3D7_1460200	conserved protein, unknown function	0.229499	4.08393	3.87043	0.065558
PF3D7_0920600	conserved Plasmodium protein, unknown function	0.222735	6.26902	3.86934	0.0655923
PF3D7_1304800	small nucleolar RNA snoR16	0.385305	1.275	3.86661	0.0656785
PF3D7_1357700	U3 small nucleolar RNA-associated protein 21, putative	-0.188375	8.53521	3.86291	0.0657956
PF3D7_1143000	alpha/beta hydrolase, putative	0.392598	4.0481	3.92298	0.0658022
PF3D7_1139500	AAA family ATPase, putative, unspecified product	-0.451331	1.37886	3.85928	0.0659107
PF3D7_0714200	conserved Plasmodium protein, unknown function	0.133808	8.12383	3.85814	0.0659469
PF3D7_1405800	ribosome biogenesis protein BOP1, putative	-0.167658	9.42848	3.85161	0.0661545
PF3D7_1324200	micro-fibrillar-associated protein, putative	-0.181368	8.25858	3.85132	0.0661638
PF3D7_0422000	steroid dehydrogenase, putative	0.294086	3.96046	3.85008	0.0662033
PF3D7_1235600	serine hydroxymethyltransferase	0.249709	7.92214	3.84195	0.0664632
PF3D7_1304500	small heat shock protein, putative	0.375172	6.4935	3.84129	0.0664842
PF3D7_1034800	conserved protein, unknown function	0.372541	4.19505	3.83995	0.0665272
PF3D7_0916000	major facilitator superfamily domain-containing protein, putative	0.164761	5.45399	3.83928	0.0665487
PF3D7_1038700	Plasmodium exported protein, unknown function	-0.251287	3.5016	3.83754	0.0666046
PF3D7_1431800	apyrase, putative	-0.269145	4.8349	3.83133	0.0668045
PF3D7_0507800	conserved protein, unknown function	-0.232274	9.65505	3.82958	0.0668606
PF3D7_1236300	conserved protein, unknown function	0.370432	3.62836	3.82471	0.067018
PF3D7_1017600	conserved Plasmodium protein, unknown function	-0.216185	9.72365	3.82279	0.0670803
PF3D7_0930100	heptatricopeptide repeat-containing protein, putative	0.222428	5.89076	3.81789	0.067239
PF3D7_0110600	phosphatidylinositol-4-phosphate 5-kinase	0.14713	9.61194	3.81574	0.067309
PF3D7_0830100	unspecified product	0.300935	5.18788	3.81066	0.0674745
PF3D7_1219300	erythrocyte membrane protein 1, PfEMP1	-0.187498	8.11171	3.80845	0.0675466
PF3D7_0220400	DnaJ protein, putative, pseudogene	0.243601	3.69813	3.80122	0.0677829
PF3D7_0612400	conserved Plasmodium protein, unknown function	0.717406	2.78509	3.80061	0.0678032
PF3D7_1125100	ATP synthase F0 subunit b-like protein, putative	0.420399	4.92739	3.79344	0.0680388
PF3D7_1343000	phosphoethanolamine N-methyltransferase	-0.159865	11.7427	3.79176	0.0680941
PF3D7_0935900	ring-exported protein 1	-0.215108	13.5071	3.79056	0.0681336
PF3D7_0936300	ring-exported protein 3	-0.172061	11.0006	3.79045	0.0681371
PF3D7_0303100	CLP1 P-loop domain-containing protein, putative	0.275833	4.3568	3.78624	0.0682762
PF3D7_1431500	mitogen-activated protein kinase 1	0.210625	7.3997	3.78035	0.0684711
PF3D7_0903600	conserved protein, unknown function, unspecified product	-0.19687	6.34765	3.77624	0.0686078
PF3D7_1143100	AP2 domain transcription factor AP2-O, putative	0.191189	6.86002	3.77588	0.0686197
PF3D7_1200100	erythrocyte membrane protein 1, PfEMP1	-0.260486	1.92562	3.76019	0.0691439
PF3D7_1031200	MORN repeat-containing protein 1	0.395206	1.89641	3.75985	0.0691552
PF3D7_1141800	EELM2 domain-containing protein, putative	0.303192	3.48704	3.74947	0.0695045
PF3D7_1410100	alpha/beta hydrolase, putative	-0.317299	2.49056	3.74704	0.0695868
PF3D7_0529400	conserved Plasmodium protein, unknown function	0.179022	8.70434	3.73491	0.069998
PF3D7_1130000	phosphoacetylglucosamine mutase, putative	-0.192412	7.10976	3.73161	0.0701103
PF3D7_0728900	RNA-binding protein, putative	0.133256	7.48878	3.72855	0.0702149
PF3D7_0518100	protein AMR2	-0.247613	6.03733	3.725	0.0703363
PF3D7_0626500	conserved Plasmodium protein, unknown function	0.434546	2.61915	3.72395	0.0703723
PF3D7_1419100	ATP-dependent rRNA helicase SPB4, putative	-0.159085	7.91983	3.71599	0.0706454
PF3D7_1116400	guanine nucleotide-exchange factor SEC12	0.134165	7.51156	3.71188	0.070787
PF3D7_1350800	conserved Plasmodium protein, unknown function	0.610015	1.38178	3.71058	0.0708319
PF3D7_1366100	DIP13 homolog, putative	0.189683	4.78928	3.70727	0.0709464
PF3D7_1358000	patatin-like phospholipase, putative	-0.218553	6.10166	3.70562	0.0710035
PF3D7_0808800	rifin	-0.355617	4.0112	3.70284	0.0710995
PF3D7_0501500	rhoptry-associated protein 3	0.255934	4.38219	3.69049	0.0715293
PF3D7_0817700	rhoptry neck protein 5	0.152024	5.14347	3.68558	0.071701
PF3D7_0716500	conserved Plasmodium protein, unknown function	0.222975	5.45442	3.68055	0.0718771
PF3D7_0813600	translation initiation factor SUI1, putative	-0.153728	7.73101	3.67779	0.0719741
PF3D7_1369300	conserved Plasmodium protein, unknown function	-0.335425	1.46121	3.67318	0.0721365
PF3D7_1136600	conserved Plasmodium protein, unknown function	-0.211669	9.36528	3.67208	0.0721751
PF3D7_1345400	conserved Plasmodium protein, unknown function	0.215333	8.25086	3.67197	0.072179
PF3D7_0114000	exported protein family 1	-0.312247	5.22568	3.6709	0.0722168
PF3D7_1015100	CWC16 domain-containing protein, putative	-0.183261	6.07712	3.66885	0.0722892
PF3D7_1251300	thymidylate kinase	0.352211	4.95268	3.66369	0.0724721
PF3D7_1107300	polyadenylate-binding protein-interacting protein 1, putative	-0.299167	11.864	3.65558	0.07276
PF3D7_0600300	rifin	3.41568	-3.28085	3.92423	0.0728536
PF3D7_0516700	ubiquitin carboxyl-terminal hydrolase 2, putative	0.144477	8.53744	3.65138	0.0729098
PF3D7_1455800	LCCL domain-containing protein	0.55159	0.729976	3.64896	0.0729962
PF3D7_1409700	conserved protein, unknown function	0.491043	4.17927	3.64304	0.0732083
PF3D7_0527000	DNA replication licensing factor MCM3, putative	0.150316	9.26099	3.63565	0.073474
PF3D7_1131300	conserved Plasmodium protein, unknown function	0.778105	2.71473	3.63448	0.0735159
PF3D7_0609600	conserved Plasmodium protein, unknown function	0.539568	1.49796	3.63107	0.073639
PF3D7_0810400	aquaporin AQP2, putative	0.303722	4.77839	3.63105	0.0736398
PF3D7_1335100	merozoite surface protein 7	0.203953	7.2082	3.62924	0.0737053
PF3D7_1409300	DNA damage-inducible protein 1, putative	0.183995	6.04859	3.62645	0.0738064
PF3D7_0203800	conserved Plasmodium protein, unknown function	0.396026	3.96182	3.61827	0.074103
PF3D7_1023900	chromodomain-helicase-DNA-binding protein 1 homolog, putative	-0.294135	12.3625	3.61436	0.0742456
PF3D7_1116000	rhoptry neck protein 4	0.246503	6.37358	3.61146	0.0743514
PF3D7_0211900	pseudouridine synthase, putative	0.245224	5.87968	3.92739	0.0743928
PF3D7_1331100	DNA polymerase theta, putative	-0.158909	6.33483	3.61017	0.0743985
PF3D7_1250400	conserved Plasmodium protein, unknown function	0.359862	5.01466	3.60978	0.0744128
PF3D7_0606300	conserved Plasmodium protein, unknown function	-1.16845	-1.04265	3.60406	0.0746221
PF3D7_0625800	conserved Plasmodium protein, unknown function	-0.219818	4.05195	3.60201	0.0746975
PF3D7_1132300	nucleic acid binding protein, putative	0.149416	6.46009	3.597	0.0748817
PF3D7_1242400	GAS8-like protein, putative	0.299831	4.71777	3.59665	0.0748945
PF3D7_0828300	conserved protein, unknown function	-0.211535	6.61339	3.59369	0.0750037
PF3D7_0630000	CPW-WPC family protein	1.67139	-2.17722	3.59	0.0751402
PF3D7_0510100	conserved protein, unknown function	0.177969	9.37635	3.58209	0.0754331
PF3D7_0930800	conserved Plasmodium membrane protein, unknown function	0.198049	8.2588	3.57979	0.0755187
PF3D7_0933500	gamma-tubulin complex component, putative	0.198111	6.66201	3.57863	0.0755619
PF3D7_0305200	conserved Plasmodium protein, unknown function	-0.172567	8.10833	3.57694	0.0756249
PF3D7_1024500	conserved Plasmodium protein, unknown function	0.332498	4.7401	3.57693	0.0756253
PF3D7_0527600	conserved Plasmodium protein, unknown function	-0.141172	6.47135	3.57139	0.0758321
PF3D7_1347000	WD repeat-containing protein 92, putative	0.417233	2.3365	3.56635	0.0760207
PF3D7_1016000	conserved Plasmodium protein, unknown function	0.265792	3.54085	3.55805	0.0763327
PF3D7_0811500	histone-arginine methyltransferase CARM1, putative	-0.198205	6.91589	3.55377	0.0764938
PF3D7_0323100	conserved Plasmodium protein, unknown function	0.17742	7.37091	3.55123	0.0765901
PF3D7_0213900	RTR1 domain-containing protein, putative	-0.136526	7.38345	3.54942	0.0766585
PF3D7_0512000	prefoldin subunit 6, putative	-0.165293	5.59019	3.54586	0.0767934
PF3D7_1251400	conserved Plasmodium protein, unknown function	0.322713	2.53449	3.54178	0.0769482
PF3D7_1107000	U6 snRNA-associated Sm-like protein LSm4, putative	-0.210517	4.62074	3.54074	0.076988
PF3D7_1147100	dynein light chain, putative	2.30498	-2.99081	3.60128	0.0769894
PF3D7_1410000	ER membrane protein complex subunit 2, putative	0.178528	6.73405	3.53677	0.0771392
PF3D7_1120900	heat shock factor-binding protein 1	0.399112	4.53761	3.53443	0.0772284
PF3D7_0624500	anaphase-promoting complex subunit 11, putative	0.343783	5.24757	3.52845	0.077457
PF3D7_1471400	diacylglycerol kinase, putative	0.178129	5.64497	3.52476	0.0775986
PF3D7_0531100	conserved Plasmodium protein, unknown function	-0.295499	4.62361	3.5241	0.0776241
PF3D7_1369500	conserved protein, unknown function	-0.153653	7.66013	3.5199	0.0777856
PF3D7_0309600	60S acidic ribosomal protein P2	0.179613	9.61602	3.51667	0.0779101
PF3D7_1469300	pre-rRNA-processing protein PNO1, putative	-0.149407	6.12168	3.51621	0.0779279
PF3D7_1125800	kelch domain-containing protein, putative	0.150539	5.97362	3.51461	0.0779896
PF3D7_1032000	ribosome maturation factor RimM, putative	0.192931	6.00735	3.51428	0.0780025
PF3D7_1460400	ubiquitin carboxyl-terminal hydrolase isozyme L3	0.211015	6.01129	3.51313	0.0780469
PF3D7_0424100	reticulocyte binding protein homologue 5	0.266879	4.28961	3.51193	0.0780934
PF3D7_1101600	exported protein family 3	3.79655	-3.12936	3.6458	0.0783116
PF3D7_0905400	high molecular weight rhoptry protein 3 RhopH3	0.181203	8.50689	3.50416	0.0783947
PF3D7_1223700	vacuolar iron transporter VIT	0.217063	6.19981	3.5041	0.0783971
PF3D7_0319000	P-type ATPase 7 ATP7, putative	0.177494	7.61566	3.50386	0.0784064
PF3D7_1118200	heat shock protein 90, putative	-0.188635	7.54177	3.50374	0.078411
PF3D7_0616400	conserved Plasmodium protein, unknown function	0.144459	5.69613	3.50241	0.0784629
PF3D7_0935100	protein kish, putative	-0.198974	4.74015	3.50018	0.0785495
PF3D7_0112300	18S ribosomal RNA	1.93769	-2.12752	3.49947	0.0785772
PF3D7_0204100	Sel1 repeat-containing protein, putative	0.187156	7.07947	3.49474	0.0787618
PF3D7_1014000	GDP-L-fucose synthase	0.443565	3.08084	3.49354	0.0788087
PF3D7_0507200	subtilisin-like protease 3	0.268308	3.48805	3.4931	0.0788258
PF3D7_0406000	conserved protein, unknown function	-0.160573	6.21854	3.4929	0.0788335
PF3D7_1457000	signal peptide peptidase	-0.148954	8.40273	3.48847	0.0790071
PF3D7_0910500	DNA repair protein REV1, putative	0.155472	7.51808	3.4867	0.0790767
PF3D7_0710700	conserved Plasmodium protein, unknown function	-0.180459	7.97889	3.47917	0.0793729
PF3D7_0607200	RING zinc finger protein, putative	0.357869	5.0229	3.47619	0.0794908
PF3D7_1314000	conserved protein, unknown function	0.586783	3.86492	3.47507	0.0795348
PF3D7_1200300	rifin	-1.00142	-2.24824	3.61188	0.0795546
PF3D7_0111300	P-loop containing nucleoside triphosphate hydrolase, putative	0.227534	7.53808	3.47328	0.0796056
PF3D7_1105700	tRNA-splicing ligase RtcB, putative	-0.135661	7.20163	3.47045	0.0797176
PF3D7_1200900	Plasmodium exported protein (PHISTc), unknown function	0.14677	6.82491	3.4691	0.0797714
PF3D7_1463000	mediator of RNA polymerase II transcription subunit 20, putative	0.172892	5.16862	3.4671	0.0798506
PF3D7_0906200	conserved Plasmodium protein, unknown function	0.195492	4.50532	3.46017	0.0801263
PF3D7_1312800	conserved Plasmodium protein, unknown function	0.193672	8.08336	3.45449	0.0803535
PF3D7_1473300	CKK domain-containing protein, putative	0.283438	3.17159	3.45327	0.0804021
PF3D7_0211200	ras-related protein Rab-5A	0.367839	4.47975	3.45322	0.0804041
PF3D7_1147200	tubulin--tyrosine ligase, putative	0.346144	2.13912	3.45249	0.0804332
PF3D7_0813800	GDP-mannose 4,6-dehydratase	0.334999	2.28001	3.45149	0.0804736
PF3D7_1430400	autophagy protein 5, putative	0.133282	6.99131	3.44328	0.0808033
PF3D7_0516500	major facilitator superfamily domain-containing protein, putative	0.385796	1.43266	3.43954	0.0809542
PF3D7_0508600	conserved protein, unknown function	0.154616	6.65957	3.43773	0.081027
PF3D7_1039600	exported protein family 1, pseudogene	1.47398	-2.60578	3.57178	0.081055
PF3D7_1476300	Plasmodium exported protein (PHISTb), unknown function	0.201052	4.96968	3.43285	0.0812247
PF3D7_0706600	conserved Plasmodium protein, unknown function	0.448082	1.94764	3.43202	0.0812583
PF3D7_1449200	conserved Plasmodium protein, unknown function	0.273434	5.90109	3.43172	0.0812702
PF3D7_0613800	AP2 domain transcription factor, putative	0.228091	9.36987	3.42801	0.0814209
PF3D7_1138400	guanylyl cyclase alpha	0.176042	6.75143	3.42717	0.0814553
PF3D7_0208400	conserved Plasmodium protein, unknown function	-0.173987	8.15935	3.42363	0.0815994
PF3D7_1333100	conserved Plasmodium protein, unknown function	-0.482709	1.02892	3.41934	0.0817741
PF3D7_0831500	Plasmodium exported protein (PHIST), unknown function	0.129488	8.73046	3.41803	0.0818277
PF3D7_1017700	conserved Plasmodium protein, unknown function	-0.273604	4.28925	3.41681	0.0818774
PF3D7_1466600	enkurin domain-containing protein, putative	-0.198284	4.5567	3.41327	0.0820225
PF3D7_1467500	DNA/RNA-binding protein KIN17, putative	-0.157183	7.32885	3.41078	0.0821247
PF3D7_0110000	conserved Plasmodium protein, unknown function	0.265999	5.35751	3.40809	0.082235
PF3D7_1234900	conserved Plasmodium protein, unknown function	0.196314	6.13649	3.40773	0.08225
PF3D7_1200700	acyl-CoA synthetase	0.14661	11.7418	3.40549	0.0823422
PF3D7_0424500	serine/threonine protein kinase, FIKK family	0.128594	8.86916	3.40214	0.0824802
PF3D7_1136300	tudor staphylococcal nuclease	-0.173863	9.886	3.39573	0.0827453
PF3D7_0502400	merozoite surface protein 8	0.143537	8.97522	3.39192	0.0829033
PF3D7_1442000	ADP-ribosylation factor, putative	0.420342	3.18093	3.39074	0.0829521
PF3D7_1326400	translation initiation factor eIF-2B subunit gamma, putative	-0.147459	6.52921	3.38936	0.0830093
PF3D7_1336000	conserved Plasmodium protein, unknown function	-0.175438	6.0092	3.38074	0.0833687
PF3D7_1321100	conserved Plasmodium protein, unknown function	0.190226	5.5217	3.37196	0.0837365
PF3D7_1358100	Sas10 domain-containing protein, putative	-0.211248	9.15216	3.36521	0.0840206
PF3D7_0937000	Plasmodium exported protein (PHISTb), unknown function	-0.584083	-0.761882	3.36519	0.0840214
PF3D7_0216000	DEAD/DEAH box helicase, putative	0.281019	5.3632	3.35858	0.0843006
PF3D7_0528400	palmitoyltransferase DHHC7	0.255707	4.38737	3.35744	0.0843487
PF3D7_1144800	conserved Plasmodium protein, unknown function	-0.243714	4.53219	3.35698	0.0843686
PF3D7_1023300	conserved protein, unknown function	0.580834	3.27594	3.35082	0.0846301
PF3D7_0616000	pyridoxal kinase	0.265335	4.80677	3.34778	0.0847595
PF3D7_1436800	ATP-dependent Clp protease proteolytic subunit	0.535746	2.75722	3.3462	0.0848269
PF3D7_0608200	conserved Plasmodium protein, unknown function	0.825283	2.32969	3.34454	0.0848974
PF3D7_1433800	conserved Plasmodium protein, unknown function	0.213245	6.78005	3.34305	0.0849612
PF3D7_1345800	conserved Plasmodium protein, unknown function	-0.154248	6.67203	3.34003	0.0850901
PF3D7_0719100	ATP synthase F0 subunit a-like protein, putative	0.398188	4.78458	3.33968	0.0851053
PF3D7_0625500	conserved Plasmodium membrane protein, unknown function	0.201627	3.90856	3.33966	0.0851063
PF3D7_1420200	myosin-specific chaperone UNC, putative	0.158003	5.04076	3.33851	0.0851554
PF3D7_0209200	exosome complex component MTR3, putative	-0.143109	6.02608	3.33252	0.0854124
PF3D7_0727800	cation transporting ATPase ATP10, putative	0.177666	8.12074	3.32952	0.0855415
PF3D7_0420000	zinc finger protein, putative	-0.239013	10.1118	3.32454	0.0857561
PF3D7_1434400	conserved protein, unknown function	0.228333	3.47982	3.32418	0.0857716
PF3D7_0531200	ribosomal protein S16, mitochondrial, putative	0.561733	2.84894	3.32295	0.0858249
PF3D7_1455200	methyltransferase, putative, unspecified product	-0.36843	5.34004	3.32009	0.0859487
PF3D7_1221200	conserved Plasmodium protein, unknown function	0.211497	4.287	3.31705	0.0860803
PF3D7_1434600	methionine aminopeptidase 2	-0.129794	8.55104	3.3165	0.0861042
PF3D7_1344200	heat shock protein 110, putative	-0.150613	10.12	3.31508	0.0861659
PF3D7_1412900	ubiquitin-conjugating enzyme E2, putative	-0.16038	7.01363	3.31507	0.0861664
PF3D7_1223900	50S ribosomal protein L24, putative	0.272465	4.64611	3.31061	0.0863604
PF3D7_0803100	U3 small nucleolar RNA-associated protein 14, putative	-0.213458	8.9253	3.3086	0.086448
PF3D7_0923300	perforin-like protein 3	-0.266435	4.73282	3.30646	0.0865416
PF3D7_0208000	serine repeat antigen 1	0.194519	5.42358	3.30501	0.0866049
PF3D7_0509000	alpha-soluble NSF attachment protein, putative	-0.159189	6.26266	3.305	0.0866049
PF3D7_1417800	DNA replication licensing factor MCM2	0.160377	8.5109	3.29966	0.0868391
PF3D7_0719500	LEM3/CDC50 family protein, putative	-0.176612	5.76283	3.29694	0.0869583
PF3D7_0711500	regulator of chromosome condensation, putative	-0.148157	7.70609	3.2956	0.087017
PF3D7_1348600	conserved Plasmodium protein, unknown function	0.252798	3.69759	3.29027	0.0872516
PF3D7_1307000	exosome complex component RRP40, putative	-0.153748	6.04077	3.28678	0.0874058
PF3D7_0620200	conserved Plasmodium protein, unknown function	0.553897	-0.0755638	3.28144	0.0876418
PF3D7_1324600	conserved Plasmodium protein, unknown function	0.246251	5.79947	3.28128	0.0876491
PF3D7_1308900	mRNA-decapping enzyme 2, putative	0.153299	9.00276	3.28101	0.0876609
PF3D7_1446200	M17 leucyl aminopeptidase	-0.146209	9.94256	3.27914	0.087744
PF3D7_1027700	centrin-3	0.313587	5.51938	3.27826	0.087783
PF3D7_0911600	conserved Plasmodium protein, unknown function	0.229483	5.59952	3.27739	0.0878214
PF3D7_0324900	erythrocyte membrane protein 1, PfEMP1	-0.279072	2.54981	3.27406	0.0879696
PF3D7_0614300	major facilitator superfamily-related transporter, putative	-0.148682	9.43696	3.27383	0.0879799
PF3D7_0924300	thiamine pyrophosphokinase	0.212114	4.6993	3.27362	0.0879892
PF3D7_0305400	conserved protein, unknown function	0.260123	3.33682	3.27212	0.0880562
PF3D7_1107500	prefoldin, putative	-0.188395	4.53652	3.27152	0.0880827
PF3D7_1402700	U2 snRNP-associated SURP motif-containing protein, putative	0.125558	7.86164	3.26699	0.088285
PF3D7_0406900	conserved Plasmodium protein, unknown function	-0.191701	4.77057	3.26667	0.0882993
PF3D7_0802400	conserved Plasmodium protein, unknown function	0.113904	7.18633	3.26445	0.0883985
PF3D7_0302500	cytoadherence linked asexual protein 3.1 CLAG3.1	0.133139	7.13266	3.26439	0.0884014
PF3D7_0220600	Plasmodium exported protein (hyp9), unknown function	-0.212047	5.31904	3.26429	0.088406
PF3D7_0303800	IBR domain protein, putative	-0.300821	4.76355	3.26428	0.0884063
PF3D7_0806600	kinesin-like protein, putative	0.124059	7.27442	3.26192	0.0885122
PF3D7_1019200	conserved Plasmodium protein, unknown function	1.02809	-1.8229	3.2593	0.0886294
PF3D7_0525000	zinc finger protein, putative	0.315453	6.14025	3.25791	0.0886919
PF3D7_1323600	conserved protein, unknown function	0.242943	5.23873	3.2529	0.0889174
PF3D7_1340400	conserved Plasmodium protein, unknown function	-0.733128	-1.2204	3.25272	0.0889257
PF3D7_0531400	conserved Plasmodium protein, unknown function	-0.159119	5.94435	3.25134	0.0889881
PF3D7_0617000	mitochondrial import receptor subunit TOM40, putative	-0.167466	5.1966	3.2489	0.0890979
PF3D7_0717100	conserved Plasmodium protein, unknown function	0.163946	6.62043	3.24771	0.0891516
PF3D7_0102300	Plasmodium exported protein, unknown function	0.277737	6.34021	3.24738	0.0891669
PF3D7_0517600	F-actin-capping protein subunit beta, putative	0.231577	3.21928	3.24697	0.0891855
PF3D7_0600400	erythrocyte membrane protein 1, PfEMP1	3.41477	-3.17779	3.29685	0.0892859
PF3D7_1443000	serine/threonine protein kinase	0.221288	4.82206	3.23767	0.089607
PF3D7_1419700	conserved Plasmodium protein, unknown function	-0.164477	9.52892	3.2357	0.0896968
PF3D7_0518200	SWIB/MDM2 domain-containing protein	-0.279659	5.35484	3.23565	0.0896991
PF3D7_1032300	conserved protein, unknown function	0.17682	4.63675	3.23545	0.0897082
PF3D7_1113800	conserved Plasmodium membrane protein, unknown function	0.237309	6.0707	3.23519	0.0897199
PF3D7_1308000	conserved Plasmodium membrane protein, unknown function	0.145319	6.91264	3.23293	0.0898232
PF3D7_0615500	cdc2-related protein kinase 5	0.19055	6.75942	3.23052	0.0899333
PF3D7_1201600	NIMA related kinase 3	0.682962	1.72167	3.23027	0.0899446
PF3D7_0319300	ubiquitin-conjugating enzyme E2, putative	-0.184298	5.20374	3.22959	0.0899757
PF3D7_1021500	ATP-dependent RNA helicase ROK1, putative	-0.150344	7.00941	3.22528	0.090173
PF3D7_0217900	conserved Plasmodium protein, unknown function	0.218087	6.54214	3.2213	0.0903554
PF3D7_1247500	serine/threonine protein kinase, putative	0.218873	4.78478	3.2203	0.0904014
PF3D7_1354300	large subunit rRNA methyltransferase, putative	-0.171301	9.34443	3.2196	0.0904335
PF3D7_0728300	conserved protein, unknown function	0.506176	3.55604	3.21592	0.0906031
PF3D7_1009600	protein phosphatase PPM10, putative	0.330528	4.28716	3.21038	0.0908587
PF3D7_0306200	activator of Hsp90 ATPase	-0.152356	6.40534	3.2074	0.0909967
PF3D7_0208700	conserved Plasmodium protein, unknown function, unspecified product	-0.19272	6.01824	3.20625	0.0910501
PF3D7_0602100	ATP-dependent RNA helicase, putative	-0.146214	7.96541	3.1999	0.0913452
PF3D7_1368800	DNA repair endonuclease XPF, putative	0.203087	6.72731	3.19793	0.0914365
PF3D7_1332100	conserved protein, unknown function	0.422175	1.11218	3.18523	0.0920308
PF3D7_1347500	DNA/RNA-binding protein Alba 4	-0.144654	11.5507	3.17916	0.092316
PF3D7_0927100	conserved protein, unknown function	0.510997	3.34835	3.17858	0.0923436
PF3D7_1202900	high mobility group protein B1	0.220649	8.58684	3.17681	0.092427
PF3D7_0626200	conserved Plasmodium protein, unknown function	0.241881	3.34225	3.17631	0.0924506
PF3D7_0312300	26S proteasome regulatory subunit RPN12, putative	0.193086	5.79758	3.17515	0.0925051
PF3D7_1033900	ubiquitin-conjugating enzyme E2, putative	0.227786	5.43106	3.17095	0.0927042
PF3D7_1317100	DNA replication licensing factor MCM4	0.167301	8.5028	3.16493	0.0929897
PF3D7_1112400	nucleic acid binding protein, putative	0.539503	4.59442	3.1611	0.0931716
PF3D7_1130500	conserved oligomeric Golgi complex subunit 2, putative	0.175161	6.05174	3.16079	0.0931865
PF3D7_0914400	conserved protein, unknown function	0.292	3.86128	3.16075	0.0931886
PF3D7_1032700	conserved Plasmodium protein, unknown function	-0.138484	7.22247	3.15902	0.0932707
PF3D7_1147300	conserved Plasmodium protein, unknown function	0.181091	8.46539	3.15417	0.0935024
PF3D7_1445900	ATP-dependent RNA helicase DDX5, putative	-0.133057	9.4009	3.15349	0.0935351
PF3D7_1325700	conserved Plasmodium protein, unknown function	-0.585994	3.16472	3.17496	0.0936251
PF3D7_1470200	conserved Plasmodium protein, unknown function	-0.136948	5.20527	3.15016	0.0936949
PF3D7_1461200	U3 small nucleolar ribonucleoprotein protein IMP3, putative	-0.200127	5.275	3.15009	0.0936981
PF3D7_1228800	WD repeat-containing protein, putative	-0.209606	9.83039	3.14798	0.0937993
PF3D7_0627800	acetyl-CoA synthetase, putative	0.117881	7.7718	3.14263	0.0940567
PF3D7_1356800	serine/threonine protein kinase, putative	0.198994	7.13795	3.14037	0.0941653
PF3D7_0305800	P-loop containing nucleoside triphosphate hydrolase, putative	-0.291454	2.74088	3.13823	0.0942687
PF3D7_0707600	mediator of RNA polymerase II transcription subunit 10, putative	0.182904	5.18413	3.13431	0.0944585
PF3D7_1141400	phosphatidylinositol N-acetylglucosaminyltransferase subunit H, putative	0.226095	6.18453	3.13421	0.0944634
PF3D7_1216600	cell traversal protein for ookinetes and sporozoites	0.532619	-0.0411579	3.13402	0.0944726
PF3D7_0730400	IMP1-like protein, putative	0.186873	4.46752	3.10783	0.0957506
PF3D7_0814500	conserved protein, unknown function	0.17889	6.43517	3.10762	0.0957612
PF3D7_1032500	DER1-like protein, putative	0.190825	5.10822	3.10057	0.0961088
PF3D7_1411100	conserved Plasmodium membrane protein, unknown function, unspecified product	-0.178016	4.5355	3.09772	0.09625
PF3D7_0913000	conserved protein, unknown function	-0.161959	7.05656	3.09419	0.0964247
PF3D7_1413800	diphthamide biosynthesis protein 1, putative	0.144522	6.52872	3.0941	0.0964293
PF3D7_0509300	conserved Plasmodium protein, unknown function	-0.171197	5.08237	3.09077	0.0965946
PF3D7_1206200	eukaryotic translation initiation factor 3 subunit C, putative	-0.156626	10.2056	3.08888	0.0966885
PF3D7_0712100	Plasmodium RNA of unknown function RUF6	3.41659	-3.22844	3.197	0.0968697
PF3D7_0917200	conserved protein, unknown function	0.950707	-1.43881	3.07513	0.0973758
PF3D7_1036900	conserved Plasmodium protein, unknown function	-0.187932	11.2865	3.07445	0.0974099
PF3D7_1422300	DnaJ protein, putative	0.147209	5.01081	3.07079	0.0975938
PF3D7_1404700	conserved Plasmodium protein, unknown function	0.212054	3.56494	3.06621	0.0978247
PF3D7_1241700	replication factor C subunit 4, putative	0.242222	6.70508	3.06575	0.0978478
PF3D7_0923400	conserved Plasmodium protein, unknown function	-0.146872	7.92766	3.0634	0.0979669
PF3D7_0917500	conserved protein, unknown function	0.180722	6.63342	3.06161	0.0980573
PF3D7_1373500	erythrocyte membrane protein 1, PfEMP1	1.68337	-2.42012	3.06027	0.0981249
PF3D7_0602900	conserved Plasmodium protein, unknown function	0.122094	6.01808	3.04897	0.0986993
PF3D7_0924900	alpha-tubulin N-acetyltransferase, putative	0.701621	-0.59471	3.04563	0.0988699
PF3D7_1468800	splicing factor U2AF large subunit, putative	-0.124157	8.37963	3.04525	0.0988896
PF3D7_1143600	conserved Plasmodium protein, unknown function	0.366573	0.881105	3.04341	0.0989835
PF3D7_0605900	long chain polyunsaturated fatty acid elongation enzyme, putative	0.142228	5.92778	3.04204	0.0990537
PF3D7_1144200	conserved Plasmodium protein, unknown function	-0.20213	4.11394	3.04154	0.0990793
PF3D7_1250200	CSC1-like protein, putative	0.132426	8.40368	3.03926	0.099196
PF3D7_1225500	small subunit rRNA processing factor, putative	-0.135284	6.47363	3.03873	0.0992233
PF3D7_1228100	leucine-rich repeat protein	0.380128	3.27921	3.3719	0.0992277
PF3D7_0211300	ubiquinol-cytochrome-c reductase complex assembly factor 1, putative	0.435205	3.7052	3.03804	0.0992588
PF3D7_0516100	cation-transporting ATPase 1 ATP1	0.2827	6.00188	3.03562	0.0993832
PF3D7_1131600	kelch domain-containing protein, putative	0.493027	4.00861	3.03391	0.0994711
PF3D7_1239600	hydroxyethylthiazole kinase	0.351797	4.85557	3.0333	0.0995025
PF3D7_1234200	helicase, putative, pseudogene	-0.174084	7.11202	3.02414	0.0999759
PF3D7_0721500	conserved Plasmodium membrane protein, unknown function	0.320697	3.98766	3.024	0.0999828
PF3D7_1307600	DNA-directed RNA polymerase subunit alpha, putative	0.156541	6.84847	3.02123	0.100126
PF3D7_0102500	erythrocyte binding antigen-181	0.213503	8.60368	3.02079	0.100149
PF3D7_1413300	conserved Plasmodium protein, unknown function	2.04878	0.129536	3.0138	0.100513
PF3D7_0401200	rifin	3.41548	-3.28087	3.20454	0.100654
PF3D7_1361200	conserved Plasmodium protein, unknown function	-0.175789	8.88707	3.00889	0.100769
PF3D7_1304000	condensin complex subunit 2, putative	0.156993	6.3154	3.00623	0.100908
PF3D7_0107800	double-strand break repair protein MRE11	-0.217418	6.55757	3.00594	0.100923
PF3D7_0623100	nuclear polyadenylated RNA-binding protein NAB2, putative	-0.142752	9.55324	3.00517	0.100964
PF3D7_0923500	cyclin-dependent kinases regulatory subunit, putative	-0.359524	3.9861	2.99944	0.101265
PF3D7_0705300	origin recognition complex subunit 2	0.205013	6.87682	2.99434	0.101533
PF3D7_0305900	conserved Plasmodium protein, unknown function	0.770901	2.20402	2.99391	0.101556
PF3D7_1032600	conserved protein, unknown function	0.311321	2.4014	2.99161	0.101677
PF3D7_1305100	protein AMR3	0.233997	5.61096	2.9859	0.10198
PF3D7_1217600	anaphase-promoting complex subunit 10, putative	0.314843	1.52957	2.98015	0.102285
PF3D7_1448900	conserved protein, unknown function	0.922673	2.94547	2.97824	0.102387
PF3D7_1361900	proliferating cell nuclear antigen 1	0.177339	8.65381	2.97577	0.102518
PF3D7_0831800	histidine-rich protein II	3.41639	-3.28078	3.15885	0.102829
PF3D7_0904800	replication protein A1, small fragment	0.174478	7.11533	2.96588	0.103048
PF3D7_0114900	Plasmodium exported protein, unknown function, pseudogene	-3.3722	-3.22814	3.067	0.103214
PF3D7_1213600	dynein light chain 1, putative	0.430639	5.39016	2.96064	0.103329
PF3D7_0924700	splicing factor 3A subunit 3, putative	-0.126191	6.905	2.95945	0.103393
PF3D7_1207100	small subunit rRNA processing factor, putative	-0.142432	9.0241	2.95935	0.103399
PF3D7_1041300	erythrocyte membrane protein 1, PfEMP1	-0.34685	0.237636	2.95391	0.103692
PF3D7_1031800	conserved protein, unknown function	0.210094	4.7456	2.95309	0.103737
PF3D7_1430900	cytochrome c oxidase subunit 2, putative	0.286713	4.81575	2.95202	0.103795
PF3D7_1007200	rho GTPase-activating protein, putative	0.167637	4.90741	2.95159	0.103818
PF3D7_1434000	CCR4-associated factor 16, putative	0.129074	6.2394	2.94893	0.103962
PF3D7_1220600	conserved Plasmodium protein, unknown function	-0.197563	4.59305	2.9484	0.103991
PF3D7_0626100	oxidoreductase, short-chain dehydrogenase family, putative	-0.209318	5.44269	2.94185	0.104348
PF3D7_0525700	conserved protein, unknown function	0.416285	3.8719	2.94038	0.104428
PF3D7_0905600	WD repeat-containing protein 66, putative	0.578558	-0.532948	2.93876	0.104516
PF3D7_0909200	GDP-fucose protein O-fucosyltransferase 2	0.417666	0.980168	2.93749	0.104585
PF3D7_0213100	protein SIS1	0.168798	7.46976	2.93733	0.104594
PF3D7_1439400	cytochrome b-c1 complex subunit Rieske, putative	0.205368	6.0617	2.9357	0.104683
PF3D7_0805100	conserved protein, unknown function	0.266021	1.97352	2.9353	0.104705
PF3D7_1326600	conserved Plasmodium protein, unknown function	0.233595	8.46249	2.93468	0.104739
PF3D7_0725000	exonuclease I, putative	-0.214507	7.0195	2.9342	0.104765
PF3D7_1226900	parasitophorous vacuolar protein 2	0.383064	4.44505	2.92866	0.105069
PF3D7_0928300	conserved Plasmodium protein, unknown function	-0.213589	3.60809	2.92672	0.105175
PF3D7_1118400	haloacid dehalogenase-like hydrolase, putative	0.161077	5.38691	2.92042	0.105523
PF3D7_0708600	inner membrane complex protein 1d, putative	0.241463	3.05357	2.91954	0.105571
PF3D7_1032100	mRNA-decapping enzyme subunit 1, putative	0.141355	8.88327	2.91848	0.10563
PF3D7_1036000	merozoite surface protein 11	0.220183	4.86632	2.91508	0.105818
PF3D7_1339100	tRNA Methionine	3.41587	-2.61101	2.95801	0.105841
PF3D7_0710100	conserved protein, unknown function	0.115504	6.50207	2.91271	0.10595
PF3D7_0204500	aspartate transaminase	-0.163053	6.37176	2.91147	0.106018
PF3D7_0902500	serine/threonine protein kinase, FIKK family	0.118189	9.05126	2.90861	0.106177
PF3D7_1423000	nucleolar GTP-binding protein 2, putative	-0.12577	7.7438	2.90662	0.106288
PF3D7_0205300	conserved Plasmodium protein, unknown function	0.57229	1.06328	2.94366	0.106333
PF3D7_0214200	ribosomal protein L13, mitochondrial	0.307643	5.49438	2.90529	0.106362
PF3D7_0925300	proline--tRNA ligase, putative	0.216227	6.14786	2.90449	0.106407
PF3D7_1236400	conserved Plasmodium protein, unknown function	-0.145751	7.44395	2.903	0.10649
PF3D7_0422700	eukaryotic initiation factor 4A-III, putative	0.127909	6.84373	2.90211	0.10654
PF3D7_1437600	conserved protein, unknown function	0.737525	1.94993	2.90042	0.106634
PF3D7_1447100	conserved Plasmodium protein, unknown function	-0.160916	6.67755	2.9003	0.106641
PF3D7_0628900	RAP protein, putative	0.318672	5.09626	2.89813	0.106762
PF3D7_1425200	enoyl-CoA hydratase, putative	0.491275	3.84353	2.89603	0.10688
PF3D7_1129400	rRNA (cytosine-C(5))-methyltransferase, putative	-0.130602	7.52952	2.89147	0.107136
PF3D7_1314400	conserved protein, unknown function	-0.276887	3.3636	2.8796	0.107806
PF3D7_1018400	conserved Plasmodium protein, unknown function	0.250422	2.98291	2.87906	0.107836
PF3D7_1337500	conserved Plasmodium protein, unknown function	-0.246248	9.99102	2.87647	0.107984
PF3D7_1356000	conserved Plasmodium protein, unknown function	-0.22824	3.07969	2.87334	0.108161
PF3D7_0923000	DNA-directed RNA polymerase II subunit RPB3, putative	-0.149865	5.99814	2.8731	0.108175
PF3D7_0912900	26S proteasome regulatory subunit RPN8, putative	-0.128316	7.85107	2.87181	0.108249
PF3D7_1452100	leucine-rich repeat protein	0.23658	3.11012	2.86691	0.108528
PF3D7_1253800	Plasmodium exported protein (PHISTa), unknown function	-3.37265	-3.28092	3.04351	0.108584
PF3D7_1010900	conserved Plasmodium protein, unknown function	-0.14741	4.93903	2.86288	0.108758
PF3D7_1436600	cGMP-dependent protein kinase	0.133969	5.36472	2.8551	0.109205
PF3D7_0711300	conserved Plasmodium protein, unknown function	-0.183907	4.93775	2.85461	0.109233
PF3D7_1253300	Plasmodium exported protein (PHISTa), unknown function, pseudogene	0.144027	6.37922	2.85291	0.109331
PF3D7_1463300	DNA polymerase alpha subunit B, putative	-0.315504	4.80701	2.85269	0.109344
PF3D7_1463400	DNA-directed RNA polymerase III subunit RPC4, putative	-0.146483	7.18506	2.84653	0.109699
PF3D7_1444700	shikimate dehydrogenase, putative	0.282147	4.62314	2.84602	0.109729
PF3D7_0532300	Plasmodium exported protein (PHISTb), unknown function	-0.13968	10.2669	2.84495	0.10979
PF3D7_0218700	pre-mRNA-processing protein 45, putative	-0.134697	7.83174	2.84107	0.110016
PF3D7_1432700	protein-L-isoaspartate(D-aspartate) O-methyltransferase, putative	0.240264	6.0098	2.8404	0.110054
PF3D7_1462900	conserved Plasmodium protein, unknown function	-0.167297	4.69669	2.8358	0.110322
PF3D7_1307400	conserved Plasmodium protein, unknown function	0.629569	-0.527778	2.83322	0.110472
PF3D7_0809300	unspecified product	0.225196	5.77127	2.83034	0.11064
PF3D7_1328900	PUB domain-containing protein, putative	-0.145961	5.51268	2.82677	0.110849
PF3D7_0501800	chromatin assembly factor 1 subunit A	0.15337	8.0072	2.82362	0.111034
PF3D7_1020300	cytoplasmic dynein intermediate chain, putative	0.348885	1.71461	2.82023	0.111233
PF3D7_1367800	secreted ookinete protein, putative	-0.478162	0.484386	2.81894	0.111309
PF3D7_1309600	ribosomal RNA methyltransferase, putative	0.165739	4.78783	2.81707	0.111419
PF3D7_0208300	conserved Plasmodium protein, unknown function	0.161185	5.89689	2.81202	0.111717
PF3D7_1454500	iron sulfur cluster assembly protein, putative (ISCU)	-0.182058	6.03112	2.81078	0.11179
PF3D7_0318700	conserved Plasmodium protein, unknown function	0.251533	3.20119	2.80666	0.112034
PF3D7_0502000	vacuolar protein sorting-associated protein 11, putative	-0.196203	6.85041	2.80582	0.112084
PF3D7_1017500	myosin essential light chain ELC	0.198413	4.85274	2.80561	0.112097
PF3D7_0902900	conserved Plasmodium protein, unknown function	2.30294	-2.6784	2.8053	0.112115
PF3D7_0914000	pseudouridylate synthase, putative	-0.15095	5.84619	2.80246	0.112284
PF3D7_1231800	asparagine-rich protein, putative	0.174013	9.32671	2.79696	0.112612
PF3D7_1368300	conserved Plasmodium protein, unknown function	0.265516	4.56529	2.7967	0.112627
PF3D7_1361400	actin-depolymerizing factor 2	0.247243	2.12328	2.79071	0.112985
PF3D7_1224300	polyadenylate-binding protein 1, putative	-0.208951	12.1678	2.78948	0.113059
PF3D7_0407700	conserved Plasmodium protein, unknown function	-0.179421	6.36693	2.7867	0.113226
PF3D7_1028600	conserved Plasmodium protein, unknown function	0.227271	4.97848	2.78543	0.113302
PF3D7_1204300	eukaryotic translation initiation factor 5A	-0.188221	10.1106	2.78512	0.113321
PF3D7_0606100	RNA-binding protein, putative	-0.124444	8.92669	2.78492	0.113333
PF3D7_1338800	CPW-WPC family protein	0.330082	4.14373	2.78438	0.113365
PF3D7_1349900	conserved Plasmodium protein, unknown function	0.347373	3.08859	2.94301	0.113366
PF3D7_1013300	conserved Plasmodium protein, unknown function	0.153189	5.46085	2.78419	0.113377
PF3D7_0803200	filament assembling protein, putative	0.163805	6.02013	2.78105	0.113566
PF3D7_1137600	conserved Plasmodium protein, unknown function	-0.782706	-0.0142773	2.77911	0.113683
PF3D7_0930300	merozoite surface protein 1	0.205721	11.4208	2.7779	0.113756
PF3D7_1213200	mediator of RNA polymerase II transcription subunit 18, putative	0.28433	4.43868	2.77707	0.113806
PF3D7_1433100	HID1 domain-containing protein, putative	0.134733	5.46759	2.77387	0.114
PF3D7_1130300	small nucleolar RNA snoR13	0.203987	4.56956	2.77379	0.114004
PF3D7_1401800	choline kinase	0.154463	6.53955	2.77164	0.114134
PF3D7_0932000	conserved Plasmodium protein, unknown function	0.276245	3.14058	2.77081	0.114185
PF3D7_0715900	cation diffusion facilitator family protein CDF, putative	0.201783	7.14551	2.76928	0.114278
PF3D7_1349100	nucleoside diphosphate hydrolase, putative	0.250438	3.9603	2.76862	0.114318
PF3D7_1138500	protein phosphatase PPM2	0.140152	9.08175	2.76849	0.114326
PF3D7_0301400	Plasmodium exported protein, unknown function	0.242755	4.36924	2.76725	0.114401
PF3D7_1451300	E3 SUMO-protein ligase NSE2, putative	-0.181402	5.73972	2.76594	0.114481
PF3D7_0715300	calcium/calmodulin-dependent protein kinase, putative	0.269622	4.40907	2.7597	0.114861
PF3D7_0827000	ATP-dependent RNA helicase DBP10, putative	-0.139142	9.25423	2.75584	0.115097
PF3D7_1304100	DNA ligase I	0.211995	5.71256	2.74751	0.115609
PF3D7_0615800	conserved oligomeric Golgi complex subunit 4, putative	0.294236	6.03845	2.74001	0.116072
PF3D7_0108000	proteasome subunit beta type-3, putative	-0.153241	7.59162	2.73781	0.116208
PF3D7_1202800	DNA/RNA-binding protein, putative	-0.187008	3.89038	2.73664	0.116281
PF3D7_0409400	chaperone protein DnaJ	-0.12808	7.05935	2.73656	0.116286
PF3D7_1440000	conserved Plasmodium protein, unknown function	0.234248	6.38874	2.73514	0.116374
PF3D7_1355700	NLI interacting factor-like phosphatase, putative	-0.167085	8.75722	2.73442	0.116419
PF3D7_0531600	18S ribosomal RNA	0.743791	5.97997	2.73119	0.11662
PF3D7_1022100	methyltransferase, putative	-0.149923	6.57689	2.73092	0.116636
PF3D7_1334500	MSP7-like protein	0.184533	6.88264	2.72846	0.11679
PF3D7_1039900	exported protein family 4	-3.37293	-3.17864	2.81833	0.116827
PF3D7_1225000	conserved Plasmodium protein, unknown function	0.415295	3.6881	2.72753	0.116847
PF3D7_1232300	cytochrome b5, putative	-0.589917	3.92908	2.72644	0.116916
PF3D7_0419700	apical merozoite protein	0.164147	4.45667	2.72366	0.117089
PF3D7_0930900	NifU-like protein, putative	-0.287491	2.637	2.72297	0.117132
PF3D7_1452700	U1 snRNP-associated protein, putative	-0.135342	6.31617	2.71753	0.117473
PF3D7_0315800	zinc finger protein, putative	0.115037	6.29152	2.71455	0.11766
PF3D7_1108200	D-tyrosyl-tRNA(Tyr) deacylase	0.191107	4.46155	2.71415	0.117686
PF3D7_1361700	cytochrome c oxidase subunit 2, putative	0.322081	5.22322	2.71352	0.117725
PF3D7_1338700	conserved protein, unknown function	0.144891	7.26332	2.71327	0.117741
PF3D7_1117300	conserved protein, unknown function	0.211959	5.46559	2.71022	0.117933
PF3D7_1408800	conserved Plasmodium protein, unknown function	-0.42053	0.205675	2.70249	0.118422
PF3D7_1437200	ribonucleoside-diphosphate reductase large subunit, putative	0.133718	9.00932	2.69984	0.11859
PF3D7_0933100	conserved Plasmodium protein, unknown function	-0.24923	5.12717	2.698	0.118707
PF3D7_0805000	alpha/beta hydrolase, putative	0.314099	4.12328	2.69658	0.118797
PF3D7_1028400	nucleolar preribosomal assembly protein, putative	-0.117572	7.0129	2.69548	0.118867
PF3D7_1332600	DNA-(apurinic or apyrimidinic site) lyase 1, putative	0.138145	7.02825	2.69486	0.118907
PF3D7_0705000	mRNA cap guanine-N7 methyltransferase, putative	-0.170538	8.63187	2.68855	0.11931
PF3D7_0820900	conserved Plasmodium protein, unknown function	-0.131357	6.87196	2.68109	0.119788
PF3D7_1404800	conserved Plasmodium protein, unknown function	0.12719	10.5276	2.68007	0.119854
PF3D7_0531300	conserved Plasmodium protein, unknown function	0.322936	4.17564	2.67933	0.119901
PF3D7_1420900	mannose-1-phosphate guanyltransferase, putative	0.215513	4.75021	2.67891	0.119928
PF3D7_0617700	rifin	-2.22331	-2.86653	2.71066	0.120293
PF3D7_1446100	conserved Plasmodium protein, unknown function	-0.168595	5.38483	2.66894	0.120572
PF3D7_1302400	conserved protein, unknown function	0.442183	0.82929	2.66882	0.120579
PF3D7_1359700	conserved Plasmodium protein, unknown function	0.201868	4.42236	2.66843	0.120604
PF3D7_0407600	conserved Plasmodium protein, unknown function	0.590859	-0.710801	2.66531	0.120807
PF3D7_1309200	protein phosphatase PPM6, putative	-0.10836	7.68881	2.66367	0.120914
PF3D7_1026600	conserved Plasmodium protein, unknown function	0.222754	9.43565	2.65763	0.121307
PF3D7_1205200	HAD domain ookinete protein, putative	0.475128	0.687452	2.65681	0.121361
PF3D7_1240400	erythrocyte membrane protein 1, PfEMP1	-0.133635	5.16398	2.65669	0.121368
PF3D7_1312200	conserved protein, unknown function	0.489625	2.65014	2.65433	0.121523
PF3D7_0601200	Pfmc-2TM Maurer's cleft two transmembrane protein	1.37048	-1.4256	2.65418	0.121532
PF3D7_1434900	conserved Plasmodium protein, unknown function	0.539445	-0.0248438	2.65399	0.121545
PF3D7_1455400	hemolysin III	0.240626	6.20432	2.65143	0.121712
PF3D7_0909000	conserved Plasmodium protein, unknown function	0.335153	1.84171	2.64855	0.121901
PF3D7_1321700	splicing factor 1	-0.15739	9.65171	2.64701	0.122002
PF3D7_0613300	rhoptry protein ROP14	-0.180321	4.79415	2.64559	0.122095
PF3D7_0816400	EF-hand calcium-binding domain-containing protein, putative	0.261454	4.27117	2.64537	0.12211
PF3D7_0519600	zinc finger protein, putative	-0.161627	7.43346	2.64455	0.122164
PF3D7_0532700	erythrocyte membrane protein 1 (PfEMP1), pseudogene	-0.522565	-0.738743	2.64403	0.122198
PF3D7_1304900	DNA-directed RNA polymerase II subunit RPB11, putative	-0.206135	4.88516	2.64092	0.122403
PF3D7_1419500	conserved Plasmodium protein, unknown function	0.506271	2.49353	2.64072	0.122416
PF3D7_1369600	conserved Plasmodium protein, unknown function	-0.125639	6.94966	2.64062	0.122422
PF3D7_0527800	tRNA Leucine	3.41516	-3.22881	2.72039	0.122788
PF3D7_0501400	interspersed repeat antigen	-0.270644	12.3118	2.63408	0.122855
PF3D7_0908500	conserved Plasmodium protein, unknown function	0.196744	4.11446	2.63049	0.123093
PF3D7_0101900	rifin	2.0557	-3.12814	2.71505	0.123124
PF3D7_1463500	fam-a protein	-0.157596	6.64611	2.62838	0.123233
PF3D7_1145000	conserved Plasmodium protein, unknown function	-0.196771	3.36538	2.62595	0.123395
PF3D7_1112500	RNA transcription, translation and transport factor protein, putative	-0.137548	5.42554	2.62532	0.123437
PF3D7_1406500	WD repeat-containing protein 65, putative	0.325546	2.84767	2.85427	0.123599
PF3D7_1241500	conserved Plasmodium protein, unknown function	-0.255899	5.02979	2.6227	0.123612
PF3D7_1312450	apical ring associated protein 1, putative	0.605834	-1.14602	2.61748	0.123961
PF3D7_0501000	Plasmodium exported protein, unknown function	-0.108836	8.13406	2.61679	0.124007
PF3D7_1366900	conserved protein, unknown function	-0.133276	10.156	2.61378	0.124209
PF3D7_0314500	conserved Plasmodium protein, unknown function	-0.123026	6.60543	2.61288	0.124269
PF3D7_1025200	ATP synthase mitochondrial F1 complex assembly factor 2, putative	0.35426	3.9146	2.61135	0.124372
PF3D7_0703600	conserved protein, unknown function	-0.16183	4.86692	2.61123	0.12438
PF3D7_1318600	conserved Plasmodium protein, unknown function	0.420363	3.17814	2.60926	0.124512
PF3D7_1127700	conserved Plasmodium protein, unknown function	-0.329631	1.83326	2.60895	0.124534
PF3D7_0905700	autophagy-related protein 3, putative	-0.133923	5.76562	2.60789	0.124605
PF3D7_0702800	tRNA Tyrosine	-1.80034	-2.94662	2.68892	0.124782
PF3D7_1024600	RAP protein, putative	0.267277	4.41791	2.60445	0.124837
PF3D7_1238700	BTB/POZ domain-containing protein, putative	0.246174	5.51922	2.60347	0.124903
PF3D7_1138700	conserved Plasmodium protein, unknown function	-0.114038	8.20367	2.60226	0.124985
PF3D7_1403400	conserved Plasmodium protein, unknown function	0.241895	4.78682	2.60119	0.125057
PF3D7_0220500	Plasmodium exported protein (hyp2), unknown function	-0.186972	3.75003	2.60095	0.125074
PF3D7_0915800	glycolipid transfer protein, putative	0.471962	1.55205	2.59891	0.125212
PF3D7_1146000	ribosome assembly protein 4, putative	-0.107916	7.08694	2.5977	0.125294
PF3D7_0513100	conserved protein, unknown function	0.171951	4.9255	2.59294	0.125617
PF3D7_0320100	protein transport protein SEC22	-0.164559	5.58413	2.59181	0.125694
PF3D7_1414700	ubiquitin carboxyl-terminal hydrolase, putative	0.142387	7.61951	2.58976	0.125834
PF3D7_0825700	crystalloid-specific PH domain-containing protein, putative	0.640273	-0.39315	2.58738	0.125996
PF3D7_0301300	epoxide hydrolase 1	0.163494	5.50747	2.58679	0.126037
PF3D7_1002600	conserved Plasmodium protein, unknown function	0.255428	4.38184	2.58665	0.126046
PF3D7_0108600	conserved protein, unknown function	-0.147803	5.22966	2.58606	0.126086
PF3D7_0921600	tetratricopeptide repeat protein, putative	-0.114904	7.21925	2.58401	0.126227
PF3D7_0206500	conserved Plasmodium protein, unknown function	0.211001	8.34769	2.58235	0.12634
PF3D7_1129500	A/G-specific adenine glycosylase, putative	0.158497	5.94908	2.58124	0.126416
PF3D7_1370200	tRNA Glycine	1.89059	-2.94647	2.66317	0.126444
PF3D7_1412600	deoxyhypusine synthase	0.131939	6.11808	2.57672	0.126727
PF3D7_0613200	conserved Plasmodium protein, unknown function	0.399574	3.30849	2.57649	0.126742
PF3D7_1466700	60S ribosome subunit biogenesis protein NIP7, putative	-0.159642	5.61574	2.5729	0.126989
PF3D7_0708700	Cg8 protein	0.147217	5.69671	2.57185	0.127062
PF3D7_0914200	phospholipid or glycerol acyltransferase, putative	0.123173	6.10452	2.5712	0.127107
PF3D7_0726300	DNA mismatch repair protein PMS1, putative	0.122762	5.64854	2.56901	0.127258
PF3D7_1125400	mitochondrial import inner membrane translocase subunit TIM44, putative	-0.111391	7.32862	2.56326	0.127656
PF3D7_API02300	apicoplast ribosomal protein S5	1.4557	0.360647	2.56101	0.127813
PF3D7_1201400	Plasmodium exported protein, unknown function	-0.207546	5.79495	2.56064	0.127838
PF3D7_1476900	Plasmodium exported protein, unknown function, pseudogene	-1.80239	-2.36462	2.55943	0.127922
PF3D7_0303400	palmitoyltransferase DHHC1	0.182054	4.58411	2.55823	0.128006
PF3D7_1213800	proline--tRNA ligase	-0.114456	8.48222	2.55651	0.128126
PF3D7_1035900	probable protein, unknown function	0.139326	6.40396	2.55421	0.128286
PF3D7_1467600	conserved Plasmodium protein, unknown function	-0.227871	6.23817	2.55245	0.128409
PF3D7_1323200	V-type proton ATPase subunit G, putative	-0.16164	6.62741	2.55058	0.128539
PF3D7_1122900	dynein heavy chain, putative	-0.27166	3.67533	2.55024	0.128563
PF3D7_0609100	zinc transporter ZIP1, putative	-0.128843	7.27057	2.54305	0.129068
PF3D7_1012000	RING zinc finger protein, putative	-0.120388	6.65303	2.53979	0.129297
PF3D7_0312800	60S ribosomal protein L26, putative	0.130141	9.71628	2.53402	0.129705
PF3D7_0800400	rifin	-0.924991	-1.35324	2.53211	0.12984
PF3D7_0517300	serine/arginine-rich splicing factor 1	0.120103	10.0172	2.52985	0.129999
PF3D7_1415700	serine palmitoyltransferase, putative	0.291018	2.24439	2.52808	0.130125
PF3D7_1422500	ERAD-associated E3 ubiquitin-protein ligase HRD1	0.25023	4.26235	2.52787	0.13014
PF3D7_0918400	conserved Plasmodium protein, unknown function	0.371261	0.839474	2.52503	0.130342
PF3D7_0721000	conserved Plasmodium membrane protein, unknown function	0.156818	9.20005	2.52435	0.13039
PF3D7_0523800	divalent metal transporter NRAMP, putative	0.120075	6.6173	2.52295	0.13049
PF3D7_1321800	protein transport protein SFT2, putative	-0.122501	6.86879	2.52292	0.130493
PF3D7_0504600	2-oxoisovalerate dehydrogenase subunit beta, mitochondrial, putative	0.260062	4.23799	2.52091	0.130635
PF3D7_1109000	small nucleolar RNA snoR07	0.308672	0.75315	2.51911	0.130764
PF3D7_1358900	GTP-binding protein, putative	-0.107597	6.81362	2.51874	0.130791
PF3D7_1115000	conserved protein, unknown function	0.292974	4.5292	2.5187	0.130793
PF3D7_1326300	RNA-binding protein, putative	-0.138405	7.45693	2.5186	0.130801
PF3D7_0530600	XAP-5 DNA binding protein, putative	-0.110326	6.60099	2.51738	0.130888
PF3D7_1453300	Yos1-like protein, putative	0.646607	-0.46679	2.51623	0.13097
PF3D7_1222800	conserved Plasmodium protein, unknown function	-0.652339	2.45068	2.51212	0.131265
PF3D7_1122000	conserved protein, unknown function	-0.481276	3.56181	2.51207	0.131268
PF3D7_1250900	conserved protein, unknown function	0.22329	3.938	2.50902	0.131487
PF3D7_0525100	acyl-CoA synthetase	0.113931	9.17385	2.50851	0.131523
PF3D7_1113700	glyoxalase I	-0.123972	6.02122	2.50486	0.131787
PF3D7_1356700	DnaJ protein, putative	-0.179811	3.53453	2.50039	0.132109
PF3D7_0416300	DNA helicase MCM9, putative	0.197734	6.77966	2.4993	0.132188
PF3D7_1330300	DnaJ protein, putative	-0.163993	5.61914	2.49789	0.13229
PF3D7_1103300	tRNA Leucine	-3.37211	-3.13023	2.57515	0.132334
PF3D7_0622900	AP2 domain transcription factor AP2Tel	0.144731	9.92193	2.49675	0.132373
PF3D7_1027500	conserved Plasmodium protein, unknown function	0.332218	2.16306	2.49653	0.132389
PF3D7_1010500	ankyrin-repeat protein, putative	0.330989	0.141634	2.49594	0.132431
PF3D7_0831750	Plasmodium exported protein (PHISTa), unknown function, pseudogene	-0.360263	1.80208	2.49576	0.132444
PF3D7_1457400	conserved Plasmodium protein, unknown function	0.155521	8.14021	2.49511	0.132492
PF3D7_0730800	Plasmodium exported protein, unknown function, unspecified product	0.11561	10.794	2.49493	0.132505
PF3D7_0623300	EGF-like membrane protein, putative	0.232628	5.73949	2.48587	0.133164
PF3D7_1014800	conserved Plasmodium protein, unknown function	0.303802	3.05337	2.48618	0.133187
PF3D7_1026400	cell division cycle protein 20 homolog, putative	0.282858	2.67619	2.48195	0.133451
PF3D7_1202000	ATP-dependent DNA/RNA helicase PSH2	0.144036	5.45479	2.4804	0.133565
PF3D7_1238800	acyl-CoA synthetase	-0.116575	8.85892	2.47935	0.133641
PF3D7_0831100	surface-associated interspersed protein 8.1 (SURFIN 8.1)	-0.264374	2.37941	2.47535	0.133935
PF3D7_1108500	succinyl-CoA synthetase alpha subunit, putative	0.189804	6.29551	2.47201	0.134181
PF3D7_1345000	conserved Plasmodium protein, unknown function	0.241373	3.47377	2.47187	0.134191
PF3D7_0906910	tubulin-specific chaperone, putative	-0.115789	6.09881	2.47089	0.134263
PF3D7_1104500	WD repeat-containing protein, putative	0.467075	-0.104734	2.46783	0.134489
PF3D7_0611800	conserved Plasmodium protein, unknown function	-0.186454	8.84008	2.46677	0.134568
PF3D7_0420600	conserved Plasmodium protein, unknown function	0.137863	5.9741	2.46162	0.134949
PF3D7_1035700	duffy binding-like merozoite surface protein	0.148692	5.7948	2.45957	0.135101
PF3D7_0630400	conserved Plasmodium protein, unknown function	0.45416	0.738733	2.45898	0.135145
PF3D7_1021200	conserved Plasmodium protein, unknown function	0.168517	6.68969	2.45646	0.135332
PF3D7_0603600	conserved Plasmodium protein, unknown function	0.241421	4.23577	2.45123	0.135723
PF3D7_0712900	erythrocyte membrane protein 1, PfEMP1	-0.189106	2.40942	2.45093	0.135745
PF3D7_0608300	heptatricopeptide repeat-containing protein, putative	0.200895	5.42209	2.45026	0.135795
PF3D7_0610400	histone H3	0.275046	10.6853	2.44779	0.13598
PF3D7_1351700	inner membrane complex protein 1f, putative	0.155265	6.48152	2.44755	0.135998
PF3D7_0101700	erythrocyte membrane protein 1 (PfEMP1), exon 2, pseudogene	3.41457	-3.28096	2.58234	0.136047
PF3D7_0215900	palmitoyltransferase DHHC11, putative	-0.584215	2.0795	2.44526	0.136169
PF3D7_1341700	conserved Plasmodium protein, unknown function	-0.925441	-1.49862	2.44338	0.13631
PF3D7_1026500	conserved Plasmodium protein, unknown function	0.302651	1.35146	2.44321	0.136323
PF3D7_0730700	tRNA Threonine	0.855952	-2.12094	2.51607	0.136478
PF3D7_0303900	phosphatidylethanolamine-binding protein, putative	0.429759	1.086	2.44043	0.136532
PF3D7_1230200	vacuolar transporter chaperone, putative, pseudogene	0.282138	5.61231	2.43751	0.136752
PF3D7_1204100	conserved Plasmodium protein, unknown function	-0.148067	4.94287	2.43541	0.13691
PF3D7_1428000	conserved Plasmodium membrane protein, unknown function	0.398861	2.21141	2.43393	0.137022
PF3D7_1217200	multiple RNA-binding domain-containing protein 1, putative	-0.138848	8.79453	2.43259	0.137124
PF3D7_1240200	erythrocyte membrane protein 1 (PfEMP1), pseudogene	-1.1364	-2.54047	2.46366	0.137186
PF3D7_0423600	conserved Plasmodium protein, unknown function	-0.123404	8.66441	2.42983	0.137333
PF3D7_0718600	conserved Plasmodium protein, unknown function	-0.145077	5.13564	2.42851	0.137433
PF3D7_0518800	secreted ookinete protein, putative	0.856291	-1.74068	2.42841	0.13744
PF3D7_1226300	haloacid dehalogenase-like hydrolase, putative	0.128453	8.74661	2.42707	0.137542
PF3D7_1127400	conserved Plasmodium protein, unknown function	-0.282273	3.47507	2.42593	0.137628
PF3D7_1024200	RNA-binding protein, putative	0.432986	3.18942	2.43204	0.137756
PF3D7_0919600	dolichyl-diphosphooligosaccharide--protein glycosyltransferase subunit WBP1, putative	0.367342	4.47084	2.65777	0.137852
PF3D7_1353600	ER lumen protein retaining receptor	-0.154503	6.64502	2.41883	0.138169
PF3D7_0825800	conserved protein, unknown function	0.378512	1.18285	2.41802	0.138232
PF3D7_0414600	acylated pleckstrin-homology domain-containing protein, putative	0.250958	4.77743	2.41731	0.138285
PF3D7_0207600	serine repeat antigen 5	0.165445	9.99605	2.41632	0.138361
PF3D7_0525600	RNA methyltransferase, putative	-0.265459	4.85861	2.89222	0.138808
PF3D7_0915600	conserved Plasmodium protein, unknown function	-0.140437	6.25696	2.41042	0.138813
PF3D7_1007900	eukaryotic translation initiation factor 3 subunit D, putative	-0.126702	8.43636	2.40607	0.139148
PF3D7_1240900	erythrocyte membrane protein 1, PfEMP1	-0.127664	5.33658	2.40571	0.139176
PF3D7_0810900	conserved Plasmodium protein, unknown function	0.204048	3.52467	2.40453	0.139266
PF3D7_0604000	conserved Plasmodium protein, unknown function	0.296293	4.29252	2.40427	0.139287
PF3D7_0933200	calcyclin-binding protein, putative	0.374675	4.43323	2.40415	0.139295
PF3D7_0811000	cullin-1, putative	0.167212	5.45531	2.40394	0.139312
PF3D7_0103900	parasite-infected erythrocyte surface protein	0.144029	5.35239	2.40354	0.139343
PF3D7_1327000	conserved Plasmodium protein, unknown function	-0.138851	6.26023	2.40319	0.139369
PF3D7_0207400	serine repeat antigen 7	0.151947	7.42192	2.40306	0.13938
PF3D7_1012900	autophagy-related protein 18	0.115275	8.21959	2.40164	0.139489
PF3D7_1446800	heme detoxification protein	0.308038	4.34164	2.39929	0.139671
PF3D7_0620500	cleavage stimulation factor subunit 1, putative	-0.107993	6.86855	2.39868	0.139718
PF3D7_0614600	conserved Plasmodium protein, unknown function	0.445903	0.445779	2.39611	0.139917
PF3D7_0930600	peptidyl-prolyl cis-trans isomerase	-0.105309	7.02098	2.39102	0.140312
PF3D7_1140600	conserved Plasmodium protein, unknown function	-0.148335	5.25577	2.38975	0.140411
PF3D7_0823500	inner membrane complex protein 1i, putative	-0.203937	4.24658	2.38802	0.140546
PF3D7_0424400	surface-associated interspersed protein 4.2 (SURFIN 4.2)	-0.230366	2.15915	2.38459	0.140814
PF3D7_1024100	conserved Plasmodium protein, unknown function	0.256138	5.35848	2.38317	0.140924
PF3D7_1205800	high mobility group protein B3, putative	-0.177107	9.97564	2.38271	0.140961
PF3D7_0728400	conserved Plasmodium protein, unknown function, unspecified product	-0.403293	4.32661	2.38059	0.141126
PF3D7_0932100	protein MAM3, putative	0.145313	7.19937	2.38023	0.141155
PF3D7_1332700	ATP-dependent RNA helicase DBP8, putative	-0.109458	7.42672	2.37934	0.141224
PF3D7_1141300	conserved protein, unknown function	0.154814	6.87075	2.37286	0.141733
PF3D7_0416700	CDGSH iron-sulfur domain-containing protein, putative	0.248773	4.63489	2.37262	0.141753
PF3D7_0910000	SET domain protein, putative	-0.28389	2.05951	2.37131	0.141856
PF3D7_1345300	conserved Plasmodium protein, unknown function	-0.505652	2.17051	2.37106	0.141876
PF3D7_0629100	nicotinate phosphoribosyltransferase, putative	0.109614	6.72785	2.37103	0.141878
PF3D7_0723900	RNA-binding protein, putative	-0.14417	8.02183	2.37045	0.141924
PF3D7_1431200	OST-HTH associated domain protein, putative	-0.12197	8.59305	2.3702	0.141943
PF3D7_0406500	NYN domain-containing protein, putative	-0.230596	11.4774	2.36807	0.142111
PF3D7_1104000	phenylalanine--tRNA ligase beta subunit	-0.10418	7.18257	2.36636	0.142246
PF3D7_0421600	erythrocyte membrane protein 1 (PfEMP1)-like pseudogene	2.89622	-3.22921	2.43609	0.14235
PF3D7_0518400	cyclin, putative	0.302994	1.77891	2.36482	0.142369
PF3D7_1244900	conserved Plasmodium protein, unknown function	0.209897	4.72585	2.36435	0.142405
PF3D7_1362300	transmembrane and coiled-coil domain-containing protein 1, putative	-0.172708	4.27275	2.36402	0.142432
PF3D7_1472900	dihydroorotase, putative	-0.147335	5.06976	2.35775	0.14293
PF3D7_1145100	coatomer subunit gamma, putative	-0.119802	6.72917	2.35689	0.142998
PF3D7_1470600	RAP protein, putative	0.102206	6.54295	2.35529	0.143125
PF3D7_1366500	nucleoside diphosphate kinase	0.277967	5.80538	2.35488	0.143158
PF3D7_0729200	1-cys peroxiredoxin	0.61464	4.16348	2.35266	0.143335
PF3D7_1431100	PhIL1 interacting protein PIP2	0.324361	2.20628	2.35061	0.143499
PF3D7_0501300	skeleton-binding protein 1	-0.12494	12.2869	2.34987	0.143558
PF3D7_1308800	tyrosine recombinase	0.12186	8.73947	2.34588	0.143878
PF3D7_0315600	zinc finger protein, putative	0.302989	3.90326	2.3428	0.144125
PF3D7_1216000	serine--tRNA ligase, putative	-0.122538	6.23078	2.34221	0.144173
PF3D7_1307900	tripartite motif protein, putative	0.139082	5.22815	2.34121	0.144253
PF3D7_1104200	chromatin remodeling protein	0.122634	9.41966	2.33767	0.144538
PF3D7_0407800	conserved Plasmodium protein, unknown function	0.141393	6.88988	2.33665	0.14462
PF3D7_0415500	nuclear cap-binding protein subunit 2, putative	-0.151841	6.31545	2.33316	0.144902
PF3D7_0519300	protoheme IX farnesyltransferase, putative	0.180811	5.53394	2.83786	0.145351
PF3D7_1436700	conserved protein, unknown function	0.326511	4.35833	2.32422	0.145627
PF3D7_1200500	rifin	-0.233043	2.69614	2.32167	0.145835
PF3D7_0408300	zinc finger Ran-binding domain-containing protein 2, putative	0.121306	6.49409	2.32074	0.145911
PF3D7_0801700	sentrin-specific protease 2, putative	-0.162914	7.9649	2.3201	0.145963
PF3D7_1002100	EMP1-trafficking protein	0.115689	10.9108	2.31951	0.146012
PF3D7_0216300	conserved Plasmodium protein, unknown function	0.115373	6.46048	2.3173	0.146192
PF3D7_0616200	kinetochore protein NDC80, putative	0.133776	6.67926	2.31345	0.146508
PF3D7_0532500	Plasmodium exported protein, unknown function	-0.421184	3.07916	2.31334	0.146516
PF3D7_0628400	protease, putative	0.231431	2.74268	2.30983	0.146804
PF3D7_1468900	zinc finger protein, putative	-0.135409	6.24551	2.30454	0.14724
PF3D7_1124200	thioredoxin-like protein, putative	0.136833	4.7569	2.30413	0.147274
PF3D7_0928900	guanylate kinase	-0.186769	3.89281	2.30293	0.147373
PF3D7_0730600	tRNA Valine	2.89622	-3.22867	2.33092	0.147464
PF3D7_1039000	serine/threonine protein kinase, FIKK family	0.129668	8.79291	2.30078	0.147551
PF3D7_1473100	GTPase-activating protein, putative	0.13811	5.63473	2.29988	0.147625
PF3D7_0821900	conserved protein, unknown function	0.448753	3.82995	2.29988	0.147625
PF3D7_1137000	U2 spliceosomal RNA	0.295782	2.535	2.29762	0.147812
PF3D7_1134200	conserved Plasmodium protein, unknown function	-0.124948	7.38465	2.29651	0.147904
PF3D7_0823000	serine/threonine protein kinase VPS15, putative	-0.193771	4.63413	2.29635	0.147918
PF3D7_1428200	major facilitator superfamily domain-containing protein, putative	0.102034	7.99207	2.29471	0.148053
PF3D7_0904100	AP-4 complex subunit epsilon, putative	0.13654	7.94395	2.29268	0.148222
PF3D7_1233000	elongation factor G	0.140117	5.68921	2.29181	0.148294
PF3D7_0423900	probable protein, unknown function	0.159285	4.14627	2.29014	0.148434
PF3D7_1210800	small nucleolar RNA snoR14	-2.85508	-2.61267	2.3137	0.148866
PF3D7_0601400	erythrocyte membrane protein 1 (PfEMP1), pseudogene	-0.797672	-2.22227	2.31166	0.149033
PF3D7_0919700	pyridoxal phosphate homeostasis protein, putative	-0.162511	4.40349	2.28231	0.149087
PF3D7_0704100	conserved Plasmodium membrane protein, unknown function	-0.23028	7.47633	2.2822	0.149096
PF3D7_0805800	conserved Plasmodium protein, unknown function	0.88973	-1.88152	2.281	0.149198
PF3D7_0821100	protein kinase 1	0.114322	8.42148	2.28069	0.149223
PF3D7_0919300	thioredoxin-like protein 1, putative	0.204754	3.82353	2.27882	0.14938
PF3D7_0114400	erythrocyte membrane protein 1 (PfEMP1), exon 2, pseudogene	-2.85589	-3.22847	2.34079	0.149763
PF3D7_1448700	HSP20-like chaperone, putative	-0.16219	4.50155	2.27421	0.149768
PF3D7_1212300	WD repeat-containing protein, putative	-0.199906	5.62443	2.27384	0.149799
PF3D7_0720900	tetratricopeptide repeat protein, putative	0.144627	5.37818	2.27335	0.14984
PF3D7_1255100	rifin	-1.97384	-3.12831	2.33949	0.149867
PF3D7_0209500	conserved Plasmodium protein, unknown function	0.171041	3.44328	2.27047	0.150083
PF3D7_0700200	rifin	1.70281	-2.20658	2.26744	0.150339
PF3D7_0720500	conserved Plasmodium protein, unknown function	0.238502	4.05787	2.26488	0.150556
PF3D7_0311200	valine--tRNA ligase, putative	0.157884	6.42574	2.26264	0.150746
PF3D7_0521800	AFG1-like ATPase, putative	0.184566	3.69149	2.25506	0.151392
PF3D7_0612800	6-cysteine protein	0.154668	4.13081	2.25022	0.151805
PF3D7_1422200	conserved Plasmodium protein, unknown function	0.150957	3.8871	2.24928	0.151885
PF3D7_1432800	HP12 protein homolog, putative	-0.13358	6.193	2.24521	0.152235
PF3D7_1329500	conserved protein, unknown function	0.167463	11.4336	2.24497	0.152255
PF3D7_1409100	aldo-keto reductase, putative	-0.15288	7.69261	2.24352	0.15238
PF3D7_0909900	helicase SKI2W, putative	-0.134973	7.3305	2.24104	0.152593
PF3D7_0931600	conserved protein, unknown function	-0.932439	-1.80525	2.24013	0.152672
PF3D7_0824700	lipase maturation factor, putative	0.291179	4.65462	2.23972	0.152707
PF3D7_1421000	DIX domain-containing protein, putative	0.191336	4.18965	2.23827	0.152833
PF3D7_1371500	probable protein, unknown function	1.4901	0.325232	2.23816	0.152842
PF3D7_0610300	unspecified product	2.89713	-3.08197	2.26564	0.152866
PF3D7_1441300	serine/threonine protein kinase, putative	0.166942	6.08469	2.23513	0.153104
PF3D7_0620100	ATP synthase-associated protein, putative	0.41558	3.37958	2.23325	0.153266
PF3D7_1465200	mediator of RNA polymerase II transcription subunit 4, putative	-0.108978	6.36413	2.23052	0.153503
PF3D7_1322000	nucleoside-diphosphatase, putative	0.155814	6.63407	2.22849	0.153679
PF3D7_1205100	O-phosphoseryl-tRNA(Sec) selenium transferase, putative	-0.118742	5.95913	2.22835	0.153691
PF3D7_1349000	conserved Plasmodium protein, unknown function	0.512801	0.678041	2.22708	0.153802
PF3D7_1351600	glycerol kinase	0.231828	3.20801	2.22538	0.15395
PF3D7_API01700	ribosomal protein S3, putative	2.89712	-2.61302	2.25274	0.153963
PF3D7_1148600	18S ribosomal RNA	2.0564	-3.03549	2.25248	0.153984
PF3D7_0410800	conserved Plasmodium protein, unknown function	-0.176807	7.38037	2.22478	0.154002
PF3D7_1435100	ribonuclease H2 subunit B, putative	0.364495	4.11841	2.58298	0.154112
PF3D7_1253500	Plasmodium exported protein, unknown function	-1.21085	-0.786118	2.21853	0.154548
PF3D7_0528600	conserved Plasmodium protein, unknown function	0.161938	5.45001	2.21641	0.154733
PF3D7_0926400	monocarboxylate transporter, putative	0.137333	5.66498	2.21533	0.154828
PF3D7_0703500	erythrocyte membrane-associated antigen	-0.226997	10.6079	2.21057	0.155246
PF3D7_0620400	merozoite surface protein 10	0.215394	2.4432	2.21014	0.155284
PF3D7_1342500	sporozoite protein essential for cell traversal	0.267102	2.39988	2.2092	0.155367
PF3D7_0936200	Plasmodium exported protein (hyp11), unknown function	-0.192881	4.23871	2.2085	0.155429
PF3D7_1450000	serine/threonine protein kinase, putative	0.160094	6.2407	2.20832	0.155445
PF3D7_1361600	Fe-S assembly protein IscX, putative	0.414084	3.4938	2.20788	0.155483
PF3D7_1368000	conserved protein, unknown function	-0.358385	2.20499	2.20491	0.155746
PF3D7_1114200	GTPase-activating protein, putative	0.13558	8.05605	2.20158	0.15604
PF3D7_1400200	rifin	-2.85543	-3.28155	2.26108	0.156337
PF3D7_0412600	rifin, pseudogene	0.906432	-1.33544	2.19458	0.156661
PF3D7_1414000	26S proteasome regulatory subunit RPN13, putative	-0.192455	6.88992	2.19229	0.156866
PF3D7_1472500	conserved Plasmodium protein, unknown function	0.232421	2.49696	2.19193	0.156897
PF3D7_0508900	conserved Plasmodium protein, unknown function	-0.23402	7.41834	2.19132	0.156952
PF3D7_0205000	conserved Plasmodium protein, unknown function	-0.33386	4.54543	2.18965	0.157101
PF3D7_1001900	Plasmodium exported protein (hyp16), unknown function	0.135612	8.2364	2.18865	0.15719
PF3D7_0905200	mitochondrial carrier protein, putative	0.125562	6.99271	2.18838	0.157214
PF3D7_0917700	GPN-loop GTPase, putative	0.182481	3.55667	2.18764	0.15728
PF3D7_0702700	tRNA Alanine	2.89693	-3.33553	2.29875	0.157362
PF3D7_0819100	BRIX domain, putative	0.108875	6.17586	2.18232	0.157757
PF3D7_1024800	exported protein 3	0.135231	11.5979	2.18229	0.15776
PF3D7_1010300	succinate dehydrogenase subunit 4, putative	0.173862	8.33268	2.18169	0.157814
PF3D7_1302000	EMP1-trafficking protein	2.89713	-3.33551	2.2914	0.157969
PF3D7_1373100	rifin	2.89713	-3.33551	2.2914	0.157969
PF3D7_1101900	erythrocyte membrane protein 1 (PfEMP1), pseudogene	2.89713	-3.33551	2.2914	0.157969
PF3D7_1150200	rifin	2.89713	-3.33551	2.2914	0.157969
PF3D7_0206800	merozoite surface protein 2	0.190612	7.76566	2.17954	0.158007
PF3D7_1015600	heat shock protein 60	-0.143774	7.06542	2.17805	0.158141
PF3D7_1130700	structural maintenance of chromosomes protein 1, putative	0.194077	7.74249	2.17724	0.158214
PF3D7_1214800	conserved Plasmodium protein, unknown function	0.440476	0.985074	2.17695	0.15824
PF3D7_0720600	conserved protein, unknown function	0.133426	6.87613	2.17603	0.158323
PF3D7_0400400	erythrocyte membrane protein 1, PfEMP1	-0.358294	-0.365615	2.17365	0.158537
PF3D7_1144700	apicoplast import protein Tic20, putative	0.25638	5.35657	2.17145	0.158737
PF3D7_1230300	subpellicular microtubule protein 2, putative	0.299629	2.2134	2.16482	0.159338
PF3D7_0813500	PUB domain-containing protein, putative	0.171233	5.05912	2.16351	0.159457
PF3D7_1359300	exosome complex exonuclease RRP44	0.10249	7.91078	2.16102	0.159683
PF3D7_0824100	exonuclease, putative	0.277124	3.31628	2.17866	0.159694
PF3D7_0622200	radical SAM protein, putative	0.100196	9.06359	2.15842	0.159921
PF3D7_1226600	proliferating cell nuclear antigen 2	0.157406	5.58049	2.15628	0.160116
PF3D7_0620600	conserved Plasmodium protein, unknown function	-0.202487	2.77863	2.15616	0.160127
PF3D7_1308700	conserved Plasmodium protein, unknown function	-0.21103	7.31656	2.15606	0.160136
PF3D7_0624000	hexokinase	-0.133552	9.00932	2.15602	0.160139
PF3D7_0313900	conserved Plasmodium protein, unknown function	0.576877	1.30927	2.27576	0.160154
PF3D7_0801600	conserved protein, unknown function	0.855114	2.21952	2.15443	0.160285
PF3D7_0929300	conserved Plasmodium protein, unknown function	0.123437	5.5412	2.15293	0.160422
PF3D7_0915300	heptatricopeptide repeat-containing protein, putative	0.148211	4.79307	2.14923	0.160762
PF3D7_1467400	50S ribosomal protein L22, apicoplast, putative	-0.143432	5.25949	2.14894	0.160788
PF3D7_1475300	cytochrome c oxidase assembly protein COX11, putative	0.338129	4.59544	2.14867	0.160813
PF3D7_1022200	conserved Plasmodium membrane protein, unknown function	-0.186669	5.47775	2.14577	0.16108
PF3D7_0403700	pre-mRNA-splicing factor CLF1, putative	0.104603	8.28153	2.1361	0.161974
PF3D7_1003000	conserved protein, unknown function	0.166107	3.89247	2.13564	0.162016
PF3D7_0520500	phosphomethylpyrimidine kinase, putative	-0.170741	4.85783	2.13486	0.162088
PF3D7_0322100	mRNA-capping enzyme subunit beta	-0.118475	7.58237	2.13459	0.162114
PF3D7_1142000	heptatricopeptide repeat-containing protein, putative	0.403747	3.41405	2.13456	0.162117
PF3D7_0920200	CS domain protein, putative	0.128749	6.58856	2.13377	0.162189
PF3D7_1035400	merozoite surface protein 3	0.169778	7.61575	2.13362	0.162204
PF3D7_1356200	mitochondrial import inner membrane translocase subunit TIM23, putative	-0.1569	4.99046	2.13214	0.162341
PF3D7_1473400	conserved protein, unknown function	0.148984	3.9712	2.12923	0.162612
PF3D7_0607700	conserved Plasmodium protein, unknown function	0.168179	6.05116	2.1254	0.162969
PF3D7_0706100	conserved Plasmodium protein, unknown function	0.152546	5.89912	2.12461	0.163043
PF3D7_1236600	p25-alpha family protein, putative	0.739957	-1.19322	2.46068	0.163093
PF3D7_1026900	biotin--protein ligase 1	-0.256286	2.10993	2.12332	0.163164
PF3D7_1102500	Plasmodium exported protein (PHISTb), unknown function	-0.12648	5.09571	2.1231	0.163184
PF3D7_1228000	conserved protein, unknown function	0.254209	3.20399	2.12304	0.16319
PF3D7_0724800	kelch domain-containing protein, putative	0.163221	5.33231	2.1206	0.163419
PF3D7_1109300	small nucleolar RNA snR61/Z1/Z11	0.56045	-0.0750371	2.11962	0.16351
PF3D7_1349700	peptidase, putative	0.230908	4.75224	2.11918	0.163552
PF3D7_0934100	TFIIH basal transcription factor complex helicase XPD subunit	-0.114893	7.25537	2.11788	0.163673
PF3D7_1233900	sentrin-specific protease 1	0.0958533	8.05793	2.11688	0.163768
PF3D7_1233200	conserved Plasmodium protein, unknown function	0.227158	5.25526	2.11635	0.163817
PF3D7_1226000	conserved protein, unknown function	0.316946	3.41684	2.79129	0.163856
PF3D7_1009300	conserved Plasmodium protein, unknown function	0.123133	5.10209	2.11463	0.163979
PF3D7_1245700	unspecified product	0.259761	2.0845	2.11407	0.164031
PF3D7_0501200	parasite-infected erythrocyte surface protein	-0.131388	8.44461	2.10996	0.164419
PF3D7_0317900	conserved protein, unknown function	0.166583	4.58107	2.10884	0.164525
PF3D7_0707700	E3 ubiquitin-protein ligase, putative	0.0985781	8.3654	2.1083	0.164576
PF3D7_1460800	snRNA-activating protein complex subunit 3, putative	0.349134	3.538	2.1058	0.164812
PF3D7_1237900	conserved Plasmodium protein, unknown function	-0.200992	8.6899	2.10394	0.164989
PF3D7_0910700	actin-like protein, putative	-0.232667	2.30575	2.10393	0.16499
PF3D7_0112100	conserved Plasmodium protein, unknown function	-0.245464	0.847258	2.10387	0.164996
PF3D7_1017100	rhoptry neck protein 12	0.156517	4.87557	2.10168	0.165203
PF3D7_1100600	Plasmodium exported protein (PHISTa), unknown function, pseudogene	-2.85543	-3.33562	2.2062	0.165231
PF3D7_0100500	erythrocyte membrane protein 1 (PfEMP1), exon 1, pseudogene	-2.85543	-3.33562	2.2062	0.165231
PF3D7_0223200	rifin	-2.85552	-3.33561	2.20274	0.165534
PF3D7_0831900	Plasmodium exported protein (PHIST), unknown function, pseudogene	-2.85552	-3.33561	2.20274	0.165534
PF3D7_0411900	DNA polymerase alpha catalytic subunit A	0.147589	7.8374	2.09703	0.165646
PF3D7_1204900	conserved Plasmodium protein, unknown function	0.181615	3.18818	2.09696	0.165653
PF3D7_1015700	tubulin binding cofactor c, putative	0.414984	3.62173	2.09608	0.165737
PF3D7_1331400	CPW-WPC family protein	-0.364537	2.20864	2.09438	0.165899
PF3D7_0925600	zinc binding protein (Yippee), putative	0.343251	2.76005	2.09364	0.165969
PF3D7_0627500	protein DJ-1	-0.169769	8.50269	2.08966	0.16635
PF3D7_1433400	zinc finger protein, putative	-0.175956	10.6932	2.08935	0.16638
PF3D7_1425000	Plasmodium RNA of unknown function RUF4	0.299356	1.4366	2.08871	0.166441
PF3D7_1224500	histone chaperone ASF1, putative	0.164681	5.97541	2.08857	0.166455
PF3D7_1353500	RNA polymerase II transcription factor B subunit 4, putative	-0.139938	4.75828	2.0885	0.166462
PF3D7_1130600	methyltransferase, putative	-0.0939841	6.76549	2.0881	0.1665
PF3D7_1238200	conserved Plasmodium protein, unknown function	-0.359257	-0.161691	2.08725	0.166581
PF3D7_0600700	rifin	-2.85589	-3.33557	2.1892	0.16673
PF3D7_0813700	ABC transporter F family member 1	0.124983	6.4716	2.08439	0.166856
PF3D7_0913300	conserved protein, unknown function	0.100534	8.30546	2.08208	0.167079
PF3D7_1203900	ubiquitin-conjugating enzyme E2	-0.11732	6.61982	2.0812	0.167163
PF3D7_1144300	60S ribosomal protein L41	0.154031	7.49859	2.07963	0.167314
PF3D7_1347300	conserved Plasmodium membrane protein, unknown function	0.227486	3.97172	2.07903	0.167372
PF3D7_0727600	conserved Plasmodium protein, unknown function	0.312483	3.19207	2.1971	0.167482
PF3D7_0829500	conserved Plasmodium protein, unknown function	-0.455416	1.67237	2.07735	0.167535
PF3D7_0503100	4-diphosphocytidyl-2-C-methyl-D-erythritol kinase, putative	-0.16922	5.29023	2.0765	0.167617
PF3D7_0204900	2-methoxy-6-polyprenyl-1,4-benzoquinol methylase, mitochondrial, putative	0.244186	4.62098	2.22245	0.167763
PF3D7_1339200	tRNA Proline	0.940092	-2.35827	2.09532	0.168159
PF3D7_1465100	conserved oligomeric Golgi complex subunit 6, putative	0.146866	4.99842	2.06879	0.168364
PF3D7_0425900	rifin	-2.85552	-3.03623	2.093	0.16838
PF3D7_0610600	calcium-dependent protein kinase 2	0.177265	5.53946	2.06738	0.168502
PF3D7_0401600	rifin	0.116555	7.83294	2.06622	0.168615
PF3D7_0409300	methyltransferase, putative	0.104235	6.59777	2.05939	0.169282
PF3D7_1132600	pre-mRNA-splicing factor 38A, putative	-0.104692	7.42919	2.05463	0.169748
PF3D7_1020700	N-acetyltransferase, GNAT family, putative	-0.156296	8.09879	2.04838	0.170363
PF3D7_1415200	DNA-directed RNA polymerases I and III subunit RPAC2, putative	-0.169081	4.09272	2.04429	0.170768
PF3D7_1307800	FHA domain-containing protein, putative	-0.112726	8.65396	2.04034	0.171159
PF3D7_0803600	conserved Plasmodium protein, unknown function	-0.130715	7.60932	2.03925	0.171268
PF3D7_1449600	conserved protein, unknown function	-0.1662	4.21587	2.03819	0.171373
PF3D7_1312400	translation initiation factor IF-2, putative	-0.289485	4.96674	2.03767	0.171424
PF3D7_1218500	dynamin-like protein, putative	0.0981832	8.05733	2.03563	0.171628
PF3D7_1208000	apicoplast ribosomal protein L29 precursor, putative	1.25635	0.498937	2.03427	0.171763
PF3D7_1139200	VPS9 domain-containing protein, putative	-0.194088	3.83364	2.03169	0.172021
PF3D7_0826100	HECT-like E3 ubiquitin ligase, putative	-0.181774	11.4407	2.03162	0.172028
PF3D7_1426600	conserved Plasmodium protein, unknown function	0.13772	5.6314	2.02821	0.172369
PF3D7_1139300	AP2 domain transcription factor, putative	-0.167083	10.0697	2.02656	0.172534
PF3D7_0828100	conserved Plasmodium protein, unknown function	0.313645	4.08631	2.02575	0.172615
PF3D7_1109100	conserved Plasmodium protein, unknown function	-0.184216	4.82166	2.02546	0.172644
PF3D7_1408900	tRNA-dihydrouridine synthase, putative	-0.112577	5.14722	2.02193	0.172999
PF3D7_1402100	pseudouridine synthase, putative	-0.113502	5.74901	2.02191	0.173
PF3D7_1315600	CDP-diacylglycerol--inositol 3-phosphatidyltransferase	-0.201525	4.82614	2.01949	0.173244
PF3D7_1347700	ethanolamine-phosphate cytidylyltransferase	0.0939357	8.61577	2.01638	0.173558
PF3D7_1124000	endoplasmic reticulum oxidoreductin, putative	-0.117943	6.6155	2.01594	0.173602
PF3D7_0305600	DNA-(apurinic or apyrimidinic site) lyase, putative	0.118097	7.33077	2.01423	0.173775
PF3D7_0418700	RNA-binding protein NOB1, putative	0.0999155	7.38393	2.01388	0.17381
PF3D7_1312500	conserved Plasmodium protein, unknown function	0.245155	2.15417	2.0138	0.173819
PF3D7_0204200	conserved Plasmodium protein, unknown function	0.109128	7.33481	2.01269	0.173931
PF3D7_1221600	protein TSSC1, putative	-0.415944	3.65729	2.0121	0.173991
PF3D7_1329100	myosin F, putative	0.158504	8.3466	2.0108	0.174122
PF3D7_0607400	G-protein associated signal transduction protein, putative	-0.140128	5.4214	2.01056	0.174146
PF3D7_0801100	28S ribosomal RNA	0.491027	2.55567	2.01037	0.174166
PF3D7_0503500	protein kinase, putative	0.221613	3.1883	2.00978	0.174226
PF3D7_1247400	peptidyl-prolyl cis-trans isomerase FKBP35	-0.0963862	7.1257	2.00654	0.174555
PF3D7_0304900	conserved protein, unknown function	0.113279	5.64418	2.00571	0.174639
PF3D7_0106700	small ribosomal subunit assembling AARP2 protein	-0.188848	8.64889	1.99722	0.175506
PF3D7_0205500	DNA-directed RNA polymerase II 16 kDa subunit, putative	-0.182528	5.86824	1.99601	0.17563
PF3D7_1431900	inner membrane complex suture component, putative	0.273935	2.02899	1.99418	0.175818
PF3D7_0932800	importin alpha re-exporter, putative	-0.136037	7.58547	1.99333	0.175905
PF3D7_1316200	ADP-ribosylation factor, putative	0.225796	3.45642	1.99234	0.176006
PF3D7_0513400	GTP-binding protein, putative	0.20814	4.34077	1.99129	0.176114
PF3D7_1227000	conserved Plasmodium protein, unknown function	0.313153	2.12326	1.9894	0.176309
PF3D7_1446900	glutaminyl-peptide cyclotransferase, putative	-0.130139	7.15056	1.98901	0.176349
PF3D7_1024900	conserved Plasmodium protein, unknown function	0.178923	6.065	1.98819	0.176433
PF3D7_0625400	conserved Plasmodium protein, unknown function	0.110478	7.07697	1.98789	0.176464
PF3D7_1447600	conserved protein, unknown function	0.73283	-1.23897	1.98779	0.176475
PF3D7_1023800	conserved Plasmodium protein, unknown function	-0.207091	2.55674	1.98774	0.176479
PF3D7_0829300	U6 snRNA-associated Sm-like protein LSm8, putative	-0.117026	6.30422	1.98693	0.176563
PF3D7_1222900	conserved Plasmodium protein, unknown function	0.317954	4.40241	1.98653	0.176605
PF3D7_1136700	conserved Plasmodium protein, unknown function	-0.151947	4.1684	1.98455	0.176809
PF3D7_1367900	conserved Plasmodium protein, unknown function	-0.566454	0.841141	1.98368	0.176898
PF3D7_0503300	serine/arginine-rich splicing factor 12	-0.107331	8.90044	1.98254	0.177017
PF3D7_0400500	rifin	-1.97394	-3.08067	2.00456	0.177088
PF3D7_1306600	V-type proton ATPase subunit H, putative	0.116746	5.91141	1.98001	0.177278
PF3D7_1218100	conserved Plasmodium protein, unknown function	0.256339	1.12595	1.97962	0.177319
PF3D7_1457700	large ribosomal subunit nuclear export factor, putative	-0.113849	8.49706	1.97846	0.17744
PF3D7_0405600	TMEM33 domain-containing protein, putative	-0.115392	5.88368	1.97786	0.177502
PF3D7_0617800	histone H2A	0.220792	11.9867	1.97073	0.178244
PF3D7_0101800	stevor	2.89641	-3.28151	2.02226	0.178334
PF3D7_1401200	Plasmodium exported protein, unknown function	-0.153265	6.60652	1.96509	0.178834
PF3D7_0717900	thioredoxin-like protein	0.1347	5.51961	1.96318	0.179035
PF3D7_0320000	protein phosphatase inhibitor 2	0.174296	6.3189	1.96196	0.179163
PF3D7_0627100	ankyrin-repeat protein, putative	0.138335	9.63992	1.96159	0.179202
PF3D7_0408000	conserved Plasmodium protein, unknown function	0.143572	4.04819	1.95874	0.1795
PF3D7_0105400	conserved Plasmodium protein, unknown function	0.174682	2.82163	1.95783	0.179597
PF3D7_0501100	heat shock protein 40, type II	0.10627	9.07913	1.95601	0.179789
PF3D7_1471800	conserved Plasmodium protein, unknown function	0.332508	1.80317	1.95578	0.179813
PF3D7_1428400	WD and tetratricopeptide repeats protein 1, putative	0.244735	3.1557	1.955	0.179895
PF3D7_1320000	golgi protein 1	0.0976386	8.73016	1.95319	0.180086
PF3D7_0100400	rifin	-2.85552	-2.82771	1.97499	0.180124
PF3D7_0909100	conserved Plasmodium membrane protein, unknown function	0.245467	2.31604	1.9524	0.18017
PF3D7_0523200	heptatricopeptide repeat-containing protein, putative	0.198437	4.6797	1.94848	0.180585
PF3D7_1355800	splicing factor 3B subunit 5, putative	-0.190722	5.01595	1.94378	0.181084
PF3D7_1351800	conserved Plasmodium protein, unknown function	0.115487	6.02298	1.94044	0.181441
PF3D7_0922000	dynein intermediate chain, putative	-0.227342	2.90026	1.93976	0.181513
PF3D7_1429000	protein archease, putative	0.178241	3.94362	1.93815	0.181685
PF3D7_1462100	conserved Plasmodium protein, unknown function	0.261969	4.60342	2.0931	0.181716
PF3D7_0901300	rifin	2.89785	-3.28138	1.98577	0.182032
PF3D7_1430500	conserved Plasmodium protein, unknown function	0.177243	3.20684	1.93441	0.182085
PF3D7_0205200	MORN repeat protein, putative	0.603002	-0.0231959	1.93396	0.182133
PF3D7_0324300	exported protein family 4	0.909641	-2.50893	1.9337	0.182162
PF3D7_0801500	nucleolar protein 10, putative	-0.101514	6.9554	1.93265	0.182275
PF3D7_0931700	PIH1 domain-containing protein, putative	0.226106	3.35854	1.93192	0.182352
PF3D7_0515100	rhomboid protease ROM9	0.344449	4.36472	1.92961	0.1826
PF3D7_0704200	tRNA m5C-methyltransferase, putative	-0.115374	6.44943	1.9289	0.182677
PF3D7_0104000	thrombospondin-related sporozoite protein	-0.622096	0.0581051	1.92836	0.182735
PF3D7_1226400	conserved Plasmodium protein, unknown function	0.126121	6.66273	1.92377	0.18323
PF3D7_0311600	dolichyl-diphosphooligosaccharide--protein glycosyltransferase subunit OST1, putative	0.13166	5.08784	1.91956	0.183686
PF3D7_1344600	lipoyl synthase	0.245459	3.53989	1.91763	0.183895
PF3D7_0223300	erythrocyte membrane protein 1 (PfEMP1), exon 2	2.89785	-3.1789	1.938	0.184016
PF3D7_0716600	cysteine desulfurase	0.36501	3.44556	1.91602	0.18407
PF3D7_1036700	phosducin-like protein 2, putative	0.167096	4.31703	1.91572	0.184103
PF3D7_1239700	ATP-dependent zinc metalloprotease FTSH 1	0.136325	8.28893	1.91316	0.184381
PF3D7_0727300	DNA (cytosine-5)-methyltransferase	0.115295	6.46063	1.91131	0.184582
PF3D7_1357900	pyrroline-5-carboxylate reductase, putative	-0.134029	6.29687	1.9067	0.185085
PF3D7_1477600	surface-associated interspersed protein 14.1 (SURFIN 14.1)	-0.283818	1.84972	1.90624	0.185135
PF3D7_1014400	MO15-related protein kinase	-0.101491	5.70145	1.90109	0.185701
PF3D7_0908000	plasma membrane protein 1, putative	0.202605	5.20658	1.89964	0.185859
PF3D7_0305000	elongation factor Ts	0.107802	5.97087	1.899	0.18593
PF3D7_0110100	selenocysteine-specific elongation factor, putative	-0.115248	5.72736	1.89797	0.186043
PF3D7_0524600	50S ribosomal protein L12, apicoplast, putative	0.17677	5.51019	1.89735	0.186111
PF3D7_1222200	small nucleolar RNA snoR15	0.440314	-0.26169	1.89722	0.186126
PF3D7_1111800	peptidyl-prolyl cis-trans isomerase, putative	-0.166742	4.38347	1.89688	0.186164
PF3D7_0206700	adenylosuccinate lyase	0.121762	7.07354	1.89674	0.186178
PF3D7_0816800	meiotic recombination protein DMC1, putative	0.722804	-0.616375	1.89594	0.186267
PF3D7_0312600	tRNA Valine	1.0077	-1.31895	1.89372	0.186512
PF3D7_1405100	GTPase-activating protein, putative	0.134296	6.38535	1.88755	0.187195
PF3D7_1317500	conserved protein, unknown function	0.733485	2.25996	1.88727	0.187226
PF3D7_0223100	rifin	-2.85507	-2.82918	1.90678	0.187385
PF3D7_0509700	conserved Plasmodium protein, unknown function	0.250651	3.07168	1.88554	0.187418
PF3D7_1026200	conserved protein, unknown function	0.361357	4.25189	2.01025	0.187447
PF3D7_1242200	queuine tRNA-ribosyltransferase, putative	0.11336	6.9989	1.88477	0.187503
PF3D7_1462600	conserved Plasmodium membrane protein, unknown function	-1.03077	-2.22679	1.88428	0.187558
PF3D7_0527100	ubiquitin-conjugating enzyme E2 N, putative	-0.119801	7.697	1.88255	0.187751
PF3D7_1335600	conserved Plasmodium protein, unknown function	-0.163496	4.57549	1.87964	0.188075
PF3D7_0600900	rifin, pseudogene	-1.97359	-2.99195	1.87891	0.188156
PF3D7_1467900	rab GTPase activator, putative	0.147805	7.93856	1.8789	0.188158
PF3D7_1005700	peptidase, putative	0.337061	2.36939	1.87302	0.188815
PF3D7_0517900	zinc finger protein, putative	0.115601	4.91841	1.87135	0.189003
PF3D7_1217900	PPPDE peptidase domain-containing protein, putative	0.145924	4.75111	1.87027	0.189124
PF3D7_0210300	monocarboxylate transporter, putative	0.231425	5.36622	1.96541	0.189135
PF3D7_0819700	conserved Plasmodium protein, unknown function	-0.267556	2.68191	1.86923	0.189241
PF3D7_1400800	rifin	-1.97276	-3.08135	1.88793	0.189455
PF3D7_0706200	conserved protein, unknown function	0.794023	1.68674	1.86541	0.189671
PF3D7_0904200	PH domain-containing protein, putative	0.452312	1.21029	1.86403	0.189828
PF3D7_1214700	conserved protein, unknown function	-0.190288	3.62795	1.86399	0.189832
PF3D7_0822100	mediator of RNA polymerase II transcription subunit 7, putative	-0.116252	4.94531	1.86239	0.190013
PF3D7_1332000	syntaxin, Qa-SNARE family	0.124843	6.2149	1.8606	0.190215
PF3D7_1001800	Plasmodium exported protein (PHISTc), unknown function	0.102088	7.39627	1.85964	0.190324
PF3D7_0420500	conserved Plasmodium protein, unknown function	0.487388	1.32757	1.85937	0.190354
PF3D7_0719000	conserved protein, unknown function	-0.126519	4.86893	1.85905	0.190391
PF3D7_1400300	rifin	2.89785	-3.28056	1.90653	0.190408
PF3D7_0531700	unspecified product	-0.869165	-1.46766	1.85782	0.19053
PF3D7_1028800	conserved protein, unknown function	0.314711	3.84555	1.85667	0.19066
PF3D7_0706800	tRNA Threonine	2.89602	-3.33562	1.94067	0.190803
PF3D7_0713200	exported protein family 1	0.261209	0.868639	1.85493	0.190859
PF3D7_1404600	adenylyl cyclase alpha	0.154423	4.138	1.85366	0.191003
PF3D7_1008400	26S protease regulatory subunit 4, putative	-0.103072	8.77429	1.85261	0.191122
PF3D7_0704700	phosphopantetheine adenylyltransferase, putative	-0.0962906	6.16769	1.85207	0.191184
PF3D7_0918700	conserved Plasmodium protein, unknown function	0.116274	7.51426	1.84864	0.191575
PF3D7_0732100	erythrocyte membrane protein 1 (PfEMP1), pseudogene	2.89622	-3.1792	1.89167	0.192032
PF3D7_1334600	MSP7-like protein	-0.156836	3.87561	1.8425	0.192278
PF3D7_1420400	glycine--tRNA ligase	-0.110566	9.00282	1.84118	0.192429
PF3D7_1022600	kelch protein K10	-0.0933544	8.36504	1.84112	0.192437
PF3D7_1314500	transmembrane emp24 domain-containing protein, putative	-0.201006	5.33721	1.83902	0.192677
PF3D7_0630500	ribosome biogenesis protein YTM1, putative	0.124819	5.30993	1.83854	0.192733
PF3D7_1460100	FYVE and coiled-coil domain-containing protein	0.132741	4.36124	1.83755	0.192847
PF3D7_0732000	stevor	-1.67349	-1.83235	1.83602	0.193023
PF3D7_1331000	protein kinase, putative	0.12607	4.28653	1.83455	0.193192
PF3D7_0602600	SAC3 domain-containing protein, putative	-0.133459	7.50301	1.83437	0.193214
PF3D7_1352900	Plasmodium exported protein, unknown function	0.103386	9.31988	1.83365	0.193296
PF3D7_1149400	Plasmodium exported protein, unknown function	-0.178254	6.58275	1.83265	0.193412
PF3D7_0611300	ATP synthase-associated protein, putative	0.240531	5.23942	1.83073	0.193634
PF3D7_1221000	histone-lysine N-methyltransferase, H3 lysine-4 specific	0.158843	7.52673	1.8295	0.193777
PF3D7_1018100	conserved Plasmodium protein, unknown function	-0.283231	2.27154	1.82949	0.193777
PF3D7_0611900	lsm12, putative	0.256109	4.38922	1.82829	0.193917
PF3D7_1236500	conserved Plasmodium protein, unknown function	0.640455	-1.19056	1.82802	0.193948
PF3D7_1477500	Plasmodium exported protein (PHISTb), unknown function	-0.129584	8.04006	1.82727	0.194035
PF3D7_0527400	conserved Plasmodium protein, unknown function	0.104225	6.17595	1.82681	0.194088
PF3D7_0815800	vacuolar protein sorting-associated protein 9, putative	0.157816	8.36981	1.82438	0.194371
PF3D7_1358700	YOP1-like protein, putative	0.148199	7.93741	1.82273	0.194563
PF3D7_0630700	bifunctional methylenetetrahydrofolate dehydrogenase/cyclohydrolase, putative	0.14337	3.88879	1.82133	0.194726
PF3D7_1320600	ras-related protein Rab-11A	0.101648	7.63871	1.81828	0.195082
PF3D7_1018200	serine/threonine protein phosphatase 8, putative	0.145413	5.54034	1.81721	0.195207
PF3D7_0926100	protein kinase, putative	-0.194236	9.97232	1.81674	0.195262
PF3D7_0709300	Cg2 protein	0.126977	8.06869	1.81562	0.195393
PF3D7_1322400	conserved Plasmodium protein, unknown function	-0.20967	1.90512	1.81505	0.19546
PF3D7_1234700	upregulated in late gametocytes ULG8	0.168787	3.80665	1.81012	0.196038
PF3D7_1101400	rifin, pseudogene	2.89785	-3.33544	1.89097	0.196149
PF3D7_1432400	leucine-rich repeat protein	0.216154	5.18557	1.80773	0.196319
PF3D7_1337300	exoribonuclease, putative	-0.0997064	7.27269	1.80678	0.196432
PF3D7_1429500	diphthamide biosynthesis protein 2, putative	0.118745	5.56551	1.80582	0.196544
PF3D7_0416000	RNA-binding protein, putative	-0.112581	7.35236	1.80523	0.196615
PF3D7_1340200	conserved Plasmodium protein, unknown function	-0.490921	-0.666654	1.80288	0.196891
PF3D7_1432100	voltage-dependent anion-selective channel protein, putative	-0.149601	5.96877	1.80142	0.197065
PF3D7_0506900	rhomboid protease ROM4	0.127157	6.90078	1.79838	0.197425
PF3D7_0315500	mitochondrial ribosomal protein L29/L47 precursor, putative	0.239633	5.12003	1.79829	0.197436
PF3D7_0804300	zinc finger protein, putative	-0.102666	6.59448	1.79074	0.198333
PF3D7_1122600	conserved Plasmodium protein, unknown function	-0.198357	3.37532	1.78781	0.198683
PF3D7_1002800	DnaJ protein, putative	-0.183511	5.50544	1.78765	0.198703
PF3D7_1473600	conserved Plasmodium protein, unknown function	-0.667645	2.88343	1.7864	0.198851
PF3D7_0910100	exportin-7, putative	-0.115713	8.01861	1.78104	0.199494
PF3D7_1455900	polyprenol reductase, putative	0.266335	4.56965	1.78046	0.199565
PF3D7_1410500	conserved Plasmodium protein, unknown function	0.165948	3.64485	1.7802	0.199596
PF3D7_0715000	4-nitrophenylphosphatase	0.147109	6.73637	1.77997	0.199623
PF3D7_0204600	5'-3' exonuclease, putative	0.155101	5.86247	1.7759	0.200114
PF3D7_0105900	3'-5' exonuclease, putative	-0.213989	4.23412	1.7753	0.200186
PF3D7_1414900	ATP-dependent protease, putative	0.29568	3.73314	1.77511	0.200209
PF3D7_1469600	acetyl-CoA carboxylase	0.198171	4.6601	1.77495	0.200228
PF3D7_0928100	conserved Plasmodium protein, unknown function	-0.205639	3.14408	1.7711	0.200693
PF3D7_0935200	vacuolar protein sorting-associated protein 33, putative	0.102156	8.56168	1.77096	0.20071
PF3D7_0400200	erythrocyte membrane protein 1 (PfEMP1), exon 2, pseudogene	-0.134668	5.90633	1.77031	0.200789
PF3D7_0901800	Plasmodium exported protein, unknown function	-0.2977	5.39524	1.77018	0.200805
PF3D7_0824400	nucleoside transporter 2	0.12915	6.87752	1.77003	0.200824
PF3D7_0916300	conserved Plasmodium protein, unknown function	0.329942	1.70467	1.76667	0.201232
PF3D7_0727400	proteasome subunit alpha type-5, putative	0.124682	7.89492	1.76655	0.201246
PF3D7_1246300	clathrin adaptor domain-containing protein, putative	0.0974653	8.46076	1.76476	0.201463
PF3D7_1145200	serine/threonine protein kinase, putative	0.160848	6.6687	1.76244	0.201746
PF3D7_0932900	conserved Plasmodium protein, unknown function	-0.270997	1.33879	1.76073	0.201955
PF3D7_0512800	conserved Plasmodium protein, unknown function	0.211095	5.59672	1.75718	0.202389
PF3D7_0215100	RING zinc finger protein, putative	-0.138213	5.24307	1.75715	0.202392
PF3D7_0617500	rifin, pseudogene	1.00069	-2.71147	1.774	0.20261
PF3D7_0301100	Plasmodium exported protein (hyp13), unknown function	1.00785	-2.63998	1.7955	0.202994
PF3D7_1426800	conserved Plasmodium protein, unknown function	-0.108046	8.08023	1.75199	0.203025
PF3D7_0312900	hypothetical protein	-0.153343	5.18962	1.75069	0.203184
PF3D7_0615100	enoyl-acyl carrier reductase	0.652397	0.56732	1.74802	0.203513
PF3D7_0110400	DNA-directed RNA polymerase II subunit RPB9, putative	0.133352	7.37653	1.74525	0.203856
PF3D7_1254000	rifin	-2.85598	-3.33556	1.82226	0.203868
PF3D7_1337900	conserved Plasmodium protein, unknown function	0.0953414	5.87938	1.74488	0.203901
PF3D7_0509200	leucine-rich repeat protein	-0.446542	1.10159	1.74358	0.204062
PF3D7_1408600	40S ribosomal protein S8e, putative	0.100642	10.6538	1.74322	0.204106
PF3D7_1330600	elongation factor Tu, putative	0.184687	6.45988	1.74253	0.204192
PF3D7_1120200	conserved Plasmodium protein, unknown function	-0.183825	4.24369	1.74114	0.204364
PF3D7_1357600	conserved protein, unknown function	-0.330801	2.36154	1.94411	0.204533
PF3D7_0710500	conserved protein, unknown function	-0.154104	4.76782	1.73832	0.204714
PF3D7_1144400	conserved Plasmodium protein, unknown function	0.188184	5.10481	1.73644	0.204947
PF3D7_1353000	tryptophan-rich protein, pseudogene	-0.120747	10.2026	1.7342	0.205226
PF3D7_1025600	cytochrome c oxidase copper chaperone, putative	0.270068	4.71954	1.73397	0.205254
PF3D7_0407500	mitochondrial carrier protein, putative	0.147726	4.80533	1.73282	0.205397
PF3D7_1011600	heptatricopeptide repeat-containing protein, putative	0.133086	4.34032	1.73234	0.205458
PF3D7_0113600	surface-associated interspersed protein 1.2 (SURFIN 1.2), pseudogene	0.134048	3.84301	1.7318	0.205525
PF3D7_1216100	conserved protein, unknown function	-0.345029	2.94475	1.73096	0.205629
PF3D7_1415900	zinc finger protein, putative	-0.137235	5.46727	1.72963	0.205796
PF3D7_0724000	Rab GTPase activator and protein kinase, putative	0.110197	5.39838	1.72762	0.206048
PF3D7_1025900	conserved protein, unknown function	-0.119268	6.54671	1.72761	0.206048
PF3D7_0815900	dihydrolipoyl dehydrogenase, apicoplast	0.306857	3.31937	1.7275	0.206062
PF3D7_1334900	MSP7-like protein, fragment, pseudogene	-0.466047	1.16651	1.72385	0.20652
PF3D7_0532100	early transcribed membrane protein 5	-0.100132	10.8571	1.72282	0.20665
PF3D7_0524200	conserved Plasmodium membrane protein, unknown function	0.279433	1.5556	1.71692	0.207392
PF3D7_0411800	conserved Plasmodium protein, unknown function	0.17192	6.25811	1.71543	0.207581
PF3D7_0624700	N-acetylglucosaminyl-phosphatidylinositol de-N-acetylase, putative	0.281587	5.20455	1.7149	0.207648
PF3D7_0936900	Plasmodium exported protein (PHISTb), unknown function, pseudogene	-0.173651	4.59794	1.71405	0.207756
PF3D7_0315000	zinc finger protein, putative	0.359641	2.96784	1.71234	0.207971
PF3D7_1146700	kinesin-like protein, putative	-0.487834	-0.491248	1.71071	0.208179
PF3D7_0606400	conserved Plasmodium protein, unknown function	0.192851	2.17368	1.70993	0.208277
PF3D7_0217700	E2F-associated phosphoprotein, putative	-0.120647	5.91964	1.70787	0.208539
PF3D7_1232200	dihydrolipoyl dehydrogenase, mitochondrial	0.20937	5.05067	1.70718	0.208627
PF3D7_1338300	elongation factor 1-gamma, putative	-0.101233	10.2061	1.70687	0.208666
PF3D7_1105200	WD repeat-containing protein WRAP73, putative	0.252329	2.58346	1.7059	0.208789
PF3D7_0831300	Plasmodium exported protein, unknown function	0.207754	6.64775	1.70586	0.208794
PF3D7_1021900	PHAX domain-containing protein, putative	-0.181419	10.5344	1.7058	0.208802
[truncated: 3,710 more rows]

## Sheet: 6h low vs ctrl
gene_ID	Fasta_annotation	logFC	logCPM	F	PValue
PF3D7_0214600	serine/threonine protein kinase, putative	0.857845	6.7949	62.2021	4.3126e-07
PF3D7_0724900	kinesin-19, putative	1.08125	5.50373	57.642	7.20305e-07
PF3D7_0403600	conserved Plasmodium protein, unknown function	0.809105	5.96577	48.3933	2.26657e-06
PF3D7_0607900	conserved Plasmodium protein, unknown function	0.995887	5.6643	47.4566	2.56892e-06
PF3D7_0209500	conserved Plasmodium protein, unknown function	0.892473	3.97422	47.0305	2.72117e-06
PF3D7_1104900	calcium/calmodulin-dependent protein kinase, putative	0.904451	5.96782	46.5236	2.9156e-06
PF3D7_0402200	surface-associated interspersed protein 4.1 (SURFIN 4.1), pseudogene	0.860667	7.81804	43.7803	4.27856e-06
PF3D7_1231200	conserved Plasmodium protein, unknown function	0.731349	4.93449	41.8419	5.6716e-06
PF3D7_1227500	protein SOC2, putative	0.786251	8.07129	35.3995	1.55793e-05
PF3D7_1331500	conserved Plasmodium protein, unknown function	0.768042	5.00633	34.3708	1.85241e-05
PF3D7_1031300	conserved Plasmodium protein, unknown function	0.64949	5.91591	34.136	1.92807e-05
PF3D7_1243700	ubiquitin-conjugating enzyme E2, putative	0.620182	6.06118	33.9108	2.00386e-05
PF3D7_1409200	conserved Plasmodium protein, unknown function	0.876726	4.45445	33.5529	2.13131e-05
PF3D7_1469900	protein MGET	0.797061	4.82753	33.2436	2.24876e-05
PF3D7_1308000	conserved Plasmodium membrane protein, unknown function	0.724109	7.0169	32.914	2.38193e-05
PF3D7_0402000	Plasmodium exported protein (PHISTa), unknown function	0.810204	8.79396	32.104	2.74841e-05
PF3D7_1411000	conserved Plasmodium protein, unknown function	0.666244	6.57935	32.0214	2.78921e-05
PF3D7_0723800	conserved Plasmodium protein, unknown function	0.807685	8.60829	30.9914	3.35892e-05
PF3D7_1140900	conserved Plasmodium protein, unknown function	0.909019	4.88374	30.8872	3.42346e-05
PF3D7_1013600	conserved Plasmodium protein, unknown function	0.715242	7.23465	30.1973	3.88753e-05
PF3D7_1336600	conserved protein, unknown function	1.24613	4.51116	30.0002	4.03275e-05
PF3D7_0717600	conserved Plasmodium protein, unknown function	0.664667	6.76627	29.6308	4.32154e-05
PF3D7_1232500	CG2-related protein, putative	0.675211	6.49551	29.6059	4.34181e-05
PF3D7_0516800	AP2 domain transcription factor AP2-O2, putative	0.751168	8.90451	28.7315	5.12639e-05
PF3D7_0614000	thiamine-phosphate synthase, putative	0.67417	6.50391	28.2735	5.59981e-05
PF3D7_1336200	conserved Plasmodium protein, unknown function	0.501123	7.26877	27.9566	5.95606e-05
PF3D7_0802100	AP2 domain transcription factor, putative	0.726504	8.08923	27.7846	6.15988e-05
PF3D7_0505300	UDP-N-acetylglucosamine transporter, putative	0.905479	2.48547	26.609	7.78188e-05
PF3D7_1435100	ribonuclease H2 subunit B, putative	1.06182	4.00946	26.3816	8.148e-05
PF3D7_1131000	RNA-binding protein s1, putative	1.23333	3.7603	25.6881	9.38906e-05
PF3D7_0614900	conserved Plasmodium membrane protein, unknown function	0.72283	6.61899	25.6265	9.50926e-05
PF3D7_0810300	protein phosphatase PPM5, putative	0.677045	7.72479	25.1412	0.000105179
PF3D7_1442700	conserved Plasmodium protein, unknown function	0.762017	6.81246	24.8153	0.000112622
PF3D7_1239200	AP2 domain transcription factor, putative	0.754959	9.96203	24.6926	0.000115577
PF3D7_0613800	AP2 domain transcription factor, putative	0.82239	9.3838	24.4449	0.000121808
PF3D7_1243900	double C2-like domain-containing protein	0.787881	5.22201	24.303	0.000125548
PF3D7_1231300	conserved Plasmodium protein, unknown function	0.744986	2.49836	24.1272	0.000130359
PF3D7_1147200	tubulin--tyrosine ligase, putative	0.816542	2.58024	23.9012	0.000136849
PF3D7_1238700	BTB/POZ domain-containing protein, putative	0.761796	5.46541	23.8973	0.000136965
PF3D7_0504700	centrosomal protein CEP120, putative	1.35925	6.54689	23.7125	0.000142549
PF3D7_0920600	conserved Plasmodium protein, unknown function	0.635031	6.262	23.6314	0.000145078
PF3D7_1326600	conserved Plasmodium protein, unknown function	0.776479	8.4199	23.4613	0.000150552
PF3D7_1140500	myosin K, putative	0.708672	4.01867	23.2701	0.000156977
PF3D7_1431500	mitogen-activated protein kinase 1	0.505748	7.32773	23.2255	0.00015852
PF3D7_1019700	conserved Plasmodium protein, unknown function	0.663145	6.76393	23.1763	0.000160243
PF3D7_1102300	Plasmodium exported protein, unknown function	0.698454	4.3565	23.0546	0.000164596
PF3D7_0420600	conserved Plasmodium protein, unknown function	0.627503	5.97513	22.9452	0.000168619
PF3D7_0619700	conserved protein, unknown function	0.599529	4.92186	22.8979	0.000170394
PF3D7_1206300	conserved Plasmodium protein, unknown function	0.65787	6.62648	22.7664	0.000175433
PF3D7_1143100	AP2 domain transcription factor AP2-O, putative	0.607514	7.09901	22.6795	0.000178858
PF3D7_0403900	SET domain protein, putative	0.704982	5.49301	22.289	0.000195194
PF3D7_0805200	gamete release protein, putative	0.551711	5.24396	22.2752	0.000195802
PF3D7_1343100	conserved Plasmodium protein, unknown function	0.72522	6.02563	22.2339	0.000197633
PF3D7_0407700	conserved Plasmodium protein, unknown function	0.624528	6.50784	22.183	0.000199913
PF3D7_1143500	conserved Plasmodium protein, unknown function	0.851861	4.84525	22.0392	0.000206519
PF3D7_0316400	conserved protein, unknown function	0.562841	7.37467	22.0293	0.000206986
PF3D7_1467900	rab GTPase activator, putative	0.554337	7.99047	22.0283	0.00020703
PF3D7_0203100	protein kinase, putative	0.623074	5.87499	21.9525	0.000210623
PF3D7_0809300	unspecified product	0.702322	5.71902	21.7418	0.000220974
PF3D7_1413200	conserved Plasmodium protein, unknown function	0.650855	4.08848	21.736	0.00022127
PF3D7_1363700	protein AMR1	0.636237	5.90251	21.6596	0.000225166
PF3D7_0707200	conserved Plasmodium protein, unknown function	0.675827	6.54483	21.6537	0.000225469
PF3D7_0605600	nucleoside diphosphate kinase, putative	0.775251	3.07504	21.6143	0.000227514
PF3D7_1238900	protein kinase 2	0.621096	4.80915	21.5859	0.000229
PF3D7_0603100	RNA-binding protein, putative	0.790885	4.58909	21.5385	0.000231504
PF3D7_0917400	conserved Plasmodium protein, unknown function	0.745475	3.35372	21.4744	0.000234944
PF3D7_1344500	U6 snRNA phosphodiesterase, putative	0.740867	3.7755	21.2937	0.000244941
PF3D7_0810900	conserved Plasmodium protein, unknown function	0.757772	3.56025	21.2816	0.000245625
PF3D7_0414000	structural maintenance of chromosomes protein 3, putative	0.590671	8.11072	21.2057	0.000249984
PF3D7_0208600	ribosome-recycling factor	0.462711	7.10975	21.1298	0.000254427
PF3D7_0815800	vacuolar protein sorting-associated protein 9, putative	0.527938	8.33743	21.0948	0.0002565
PF3D7_0303500	spindle pole body protein, putative	0.592275	6.95185	20.8664	0.000270537
PF3D7_0803200	filament assembling protein, putative	0.630777	6.05164	20.8181	0.000273614
PF3D7_0311400	kinase-related protein PKRP, putative	1.00097	3.22535	20.7935	0.000275194
PF3D7_1126700	autophagy-related protein 23, putative	0.648613	6.87744	20.6434	0.000285078
PF3D7_0312200	tetratricopeptide repeat protein, putative	0.67089	4.57289	20.4499	0.000298401
PF3D7_0321100	conserved Plasmodium protein, unknown function	0.689866	5.01977	20.4037	0.000301686
PF3D7_0612200	leucine-rich repeat protein	0.683129	8.04647	20.3329	0.000306799
PF3D7_0607800	GTP-binding protein, putative	1.04607	4.41268	20.2885	0.000310057
PF3D7_1312100	GYF domain-containing protein, putative	0.705023	6.28663	20.2811	0.000310604
PF3D7_0920700	CRAL/TRIO domain-containing protein, putative	0.597323	5.54845	20.204	0.000316357
PF3D7_1035500	merozoite surface protein 6	0.625266	7.51105	20.1563	0.000319982
PF3D7_0925300	proline--tRNA ligase, putative	0.585235	6.11082	20.1138	0.000323242
PF3D7_0311300	phosphatidylinositol 3- and 4-kinase, putative	0.598959	7.25546	19.9806	0.000333719
PF3D7_1435600	conserved Plasmodium protein, unknown function	0.659104	6.39741	19.8811	0.000341796
PF3D7_0914100	conserved Plasmodium protein, unknown function	0.593792	6.15753	19.7413	0.000353519
PF3D7_1435200	conserved protein, unknown function	0.671019	3.71652	19.725	0.000354917
PF3D7_1035200	S-antigen	0.87536	6.67721	19.7117	0.000356054
PF3D7_1229600	conserved Plasmodium protein, unknown function	0.527301	7.37769	19.7014	0.000356949
PF3D7_0728600	RING zinc finger protein, putative	0.65549	7.73243	19.6997	0.000357089
PF3D7_1468400	zinc finger protein, putative	0.680929	4.8341	19.6249	0.000363624
PF3D7_0316100	mitochondrial ribosomal protein L27 precursor, putative	0.645587	4.81547	19.6102	0.000364923
PF3D7_1307900	tripartite motif protein, putative	0.61137	5.30601	19.6061	0.00036528
PF3D7_1335400	reticulocyte binding protein 2 homologue a	0.640159	6.69582	19.5141	0.000373537
PF3D7_1013800	conserved Plasmodium protein, unknown function	0.619585	5.18297	19.508	0.000374091
PF3D7_1425300	conserved Plasmodium protein, unknown function	0.628707	6.30211	19.3932	0.000384703
PF3D7_1325400	conserved Plasmodium protein, unknown function	0.629601	7.87309	19.3883	0.000385165
PF3D7_0919300	thioredoxin-like protein 1, putative	0.773309	4.26056	19.3471	0.000389063
PF3D7_0903300	conserved protein, unknown function	0.637847	8.98162	19.273	0.000396182
PF3D7_1233300	pentatricopeptide repeat domain-containing protein, putative	0.694408	6.91903	19.2389	0.000399512
PF3D7_1143200	DnaJ protein, putative	0.663995	5.44997	19.2193	0.000401435
PF3D7_0725400	conserved Plasmodium protein, unknown function	0.605877	5.93046	19.2066	0.000402691
PF3D7_0510100	conserved protein, unknown function	0.571243	9.37516	19.1835	0.00040498
PF3D7_1229800	myosin J, putative	0.621097	5.87625	19.0312	0.00042045
PF3D7_0919200	PPPDE peptidase, putative	0.670159	3.51784	19.013	0.000422344
PF3D7_1345400	conserved Plasmodium protein, unknown function	0.536582	8.20692	18.9954	0.000424179
PF3D7_0505400	conserved protein, unknown function	0.716564	6.26695	18.9856	0.000425212
PF3D7_0407900	AAA family ATPase, putative	0.480328	6.90774	18.9792	0.000425883
PF3D7_0410700	ribosome biogenesis GTPase A, putative	0.546128	7.19881	18.9359	0.00043047
PF3D7_0618800	heptatricopeptide repeat-containing protein, putative	0.919682	3.90345	18.911	0.00043313
PF3D7_1145200	serine/threonine protein kinase, putative	0.77761	6.96347	18.8845	0.000435983
PF3D7_1310700	RNA-binding protein, putative	0.565439	6.30107	18.8824	0.000436214
PF3D7_0728800	conserved Plasmodium protein, unknown function	0.576627	5.89927	18.8343	0.000441444
PF3D7_1312800	conserved Plasmodium protein, unknown function	0.559572	8.10522	18.8302	0.000441898
PF3D7_0303200	HAD superfamily protein, putative	0.532339	8.25695	18.7882	0.000446535
PF3D7_0928800	serine/threonine protein kinase, putative	0.631324	5.1239	18.7633	0.0004493
PF3D7_1029900	conserved Plasmodium protein, unknown function	0.68816	7.2237	18.7504	0.000450751
PF3D7_0111300	P-loop containing nucleoside triphosphate hydrolase, putative	0.700391	7.49699	18.7178	0.000454424
PF3D7_1458500	spindle assembly abnormal protein 4, putative	0.576509	7.10399	18.6278	0.000464735
PF3D7_0933300	conserved Plasmodium protein, unknown function	0.520937	6.1139	18.5828	0.000469987
PF3D7_1139700	adrenodoxin reductase, putative	0.546329	4.42216	18.5502	0.000473848
PF3D7_1203400	major facilitator superfamily domain-containing protein, putative	0.560605	6.57688	18.5331	0.000475878
PF3D7_0522400	conserved Plasmodium protein, unknown function	0.528899	8.2205	18.5093	0.000478724
PF3D7_1036500	conserved Plasmodium protein, unknown function	0.608132	5.49613	18.4958	0.000480349
PF3D7_1252200	chitinase	0.747479	3.14167	18.4737	0.000483021
PF3D7_0103400	zinc-carboxypeptidase, putative	0.540601	8.62425	18.4573	0.000485004
PF3D7_1116100	serine esterase, putative	0.614671	8.5631	18.4199	0.000489588
PF3D7_0105300	cyclase-associated protein	0.672763	5.55916	18.4174	0.000489888
PF3D7_1038400	gametocyte-specific protein	0.977009	4.42996	18.3728	0.000495421
PF3D7_0613900	myosin E, putative	0.732875	8.09534	18.3214	0.000501874
PF3D7_1332600	DNA-(apurinic or apyrimidinic site) lyase 1, putative	0.435542	6.97283	18.3103	0.000503281
PF3D7_1021800	schizont egress antigen-1	0.645258	9.02242	18.3095	0.000503381
PF3D7_1239800	conserved Plasmodium protein, unknown function	0.649959	9.04742	18.2821	0.000506872
PF3D7_0307500	spindle and kinetochore-associated protein 2, putative	0.593257	4.88	18.2735	0.000507975
PF3D7_1308700	conserved Plasmodium protein, unknown function	0.668982	7.27838	18.2073	0.000516549
PF3D7_1015000	FAD synthetase, putative	0.676995	3.53278	18.1615	0.000522572
PF3D7_0604100	AP2 domain transcription factor SIP2	0.766287	6.91088	18.1595	0.000522833
PF3D7_1221800	conserved protein, unknown function	0.420424	6.24833	18.1177	0.000528405
PF3D7_0529800	conserved Plasmodium protein, unknown function	0.632258	8.23416	18.0904	0.000532076
PF3D7_0507300	subtilisin-like ookinete protein SOPT	0.658424	3.17668	18.007	0.000543481
PF3D7_1337800	calcium-dependent protein kinase 5	0.551476	5.60725	17.9849	0.00054655
PF3D7_1431400	surface-related antigen SRA	0.681543	5.02537	17.9501	0.000551416
PF3D7_0203000	repetitive organellar protein, putative	0.661118	7.90175	17.9026	0.000558143
PF3D7_1327400	conserved Plasmodium protein, unknown function	0.679734	5.61417	17.8911	0.000559782
PF3D7_1231000	conserved Plasmodium protein, unknown function	0.393413	6.28212	17.8819	0.000561101
PF3D7_0215000	acyl-CoA synthetase	0.475998	5.9516	17.8758	0.000561975
PF3D7_0616200	kinetochore protein NDC80, putative	0.548059	6.65583	17.8384	0.000567371
PF3D7_0316200	conserved Plasmodium protein, unknown function	0.592833	7.13525	17.8083	0.000571754
PF3D7_1319600	ACDC domain-containing protein, putative	0.685254	3.76988	17.7975	0.000573345
PF3D7_0927600	RNA-binding protein, putative	0.58701	7.36735	17.7427	0.000581455
PF3D7_0207100	conserved Plasmodium protein, unknown function	0.546245	7.67315	17.7351	0.000582594
PF3D7_0314700	RING finger protein RNF1	0.595316	4.87251	17.6794	0.00059098
PF3D7_1207000	conserved Plasmodium protein, unknown function	0.755705	8.78913	17.659	0.000594093
PF3D7_0913600	conserved Plasmodium protein, unknown function	0.531296	6.07596	17.6039	0.000602589
PF3D7_0423000	conserved Plasmodium protein, unknown function	0.772584	3.55144	17.6024	0.000602824
PF3D7_0508900	conserved Plasmodium protein, unknown function	0.704146	7.51583	17.5905	0.000604674
PF3D7_0313600	conserved Plasmodium protein, unknown function	0.602761	6.25779	17.5597	0.000609497
PF3D7_1356800	serine/threonine protein kinase, putative	0.629	7.32903	17.5414	0.000612374
PF3D7_1123800	structural maintenance of chromosomes protein 5, putative	0.455688	6.35286	17.5375	0.000613001
PF3D7_0724800	kelch domain-containing protein, putative	0.60934	5.31164	17.4821	0.000621832
PF3D7_1433200	conserved Plasmodium protein, unknown function	0.914187	1.72612	17.4134	0.000633001
PF3D7_1450500	conserved Plasmodium protein, unknown function	0.515767	5.32538	17.3995	0.000635286
PF3D7_1203300	TBCC domain-containing protein, putative	0.510313	5.4161	17.3894	0.000636953
PF3D7_0529400	conserved Plasmodium protein, unknown function	0.529213	8.6857	17.3647	0.000641052
PF3D7_0416500	repressor of RNA polymerase III transcription MAF1	0.774816	4.48517	17.3314	0.000646616
PF3D7_1452500	syntaxin-6, putative	0.721819	4.06114	17.2909	0.000653462
PF3D7_0915700	cytochrome c oxidase subunit ApiCOX30, putative	0.889231	3.78009	17.2836	0.000654705
PF3D7_1112600	ATPase, putative	0.684193	5.51186	17.257	0.000659256
PF3D7_1248400	conserved Plasmodium protein, unknown function	0.817039	1.5873	17.2312	0.000663709
PF3D7_0728100	conserved Plasmodium membrane protein, unknown function	0.676196	7.32327	17.2116	0.00066712
PF3D7_0421700	conserved Plasmodium protein, unknown function	0.987665	0.464482	17.2037	0.000668483
PF3D7_1210000	50S ribosomal protein L1, apicoplast, putative	0.624934	5.58586	17.1261	0.000682174
PF3D7_0316500	kinetochore protein NUF2, putative	0.65273	5.79596	17.0301	0.000699562
PF3D7_1026300	conserved Plasmodium protein, unknown function	0.576144	6.15299	17.0039	0.000704398
PF3D7_1313400	DEAD box helicase, putative	0.501502	5.63724	16.8716	0.000729355
PF3D7_0903600	conserved protein, unknown function, unspecified product	0.554328	6.62879	16.8392	0.00073562
PF3D7_1023000	conserved Plasmodium membrane protein, unknown function	0.553405	3.91233	16.7761	0.000747988
PF3D7_1425800	conserved Plasmodium protein, unknown function	0.448039	6.2464	16.725	0.000758166
PF3D7_0503200	conserved Plasmodium protein, unknown function	0.569711	6.50167	16.7089	0.000761417
PF3D7_1118700	myosin light chain B	0.723063	4.69513	16.6903	0.000765189
PF3D7_0216700	autophagy-related protein 11, putative	0.605917	8.28504	16.6746	0.000768385
PF3D7_1035400	merozoite surface protein 3	0.58848	7.8193	16.6604	0.000771279
PF3D7_1014900	conserved Plasmodium protein, unknown function	0.650089	6.27373	16.6437	0.000774704
PF3D7_0815500	conserved Plasmodium protein, unknown function	0.600568	5.8503	16.622	0.000779192
PF3D7_1220300	cell cycle associated protein, putative	0.547284	6.9165	16.5162	0.000801449
PF3D7_1362900	conserved Plasmodium protein, unknown function	0.590813	4.28447	16.4995	0.000805032
PF3D7_1024100	conserved Plasmodium protein, unknown function	0.683658	5.248	16.4524	0.000815229
PF3D7_0614800	endonuclease III-like protein 1, putative	0.537716	5.96284	16.4112	0.000824275
PF3D7_0715200	conserved Plasmodium protein, unknown function	0.590334	7.38411	16.3797	0.000831241
PF3D7_1418100	liver specific protein 1, putative	1.52649	0.75274	16.3223	0.00084414
PF3D7_1034800	conserved protein, unknown function	0.690763	4.09903	16.3171	0.000845332
PF3D7_1104300	conserved Plasmodium protein, unknown function	0.438881	7.46123	16.1484	0.000884617
PF3D7_1335300	reticulocyte binding protein 2 homologue b	0.576013	6.43977	16.0056	0.000919468
PF3D7_0114000	exported protein family 1	0.660133	5.68976	15.975	0.000927156
PF3D7_1020300	cytoplasmic dynein intermediate chain, putative	0.852382	2.03113	15.9322	0.000937984
PF3D7_1306000	conserved Plasmodium protein, unknown function	0.846049	3.30631	15.9318	0.000938099
PF3D7_1327300	conserved Plasmodium protein, unknown function	0.607643	7.89119	15.8987	0.000946596
PF3D7_0308300	conserved Plasmodium protein, unknown function	0.651791	3.45256	15.89	0.000948839
PF3D7_1020200	conserved Plasmodium protein, unknown function	0.627079	3.67286	15.8682	0.000954477
PF3D7_1133000	conserved Plasmodium protein, unknown function	1.17343	0.722862	15.8563	0.000957576
PF3D7_0932400	peptide chain release factor 1	0.739315	4.88406	15.8015	0.000972004
PF3D7_1147300	conserved Plasmodium protein, unknown function	0.570136	8.43145	15.7646	0.000981852
PF3D7_0822900	conserved Plasmodium protein, unknown function	0.554899	7.17653	15.7574	0.000983786
PF3D7_0912700	conserved Plasmodium protein, unknown function	1.00835	2.20946	15.7174	0.000994636
PF3D7_0806400	UDP-N-acetylglucosamine transferase subunit ALG13, putative	1.04204	2.94738	15.6799	0.0010049
PF3D7_0624200	conserved Plasmodium protein, unknown function	0.562577	5.78875	15.6695	0.00100777
PF3D7_0314900	conserved Plasmodium membrane protein, unknown function	0.576579	4.9189	15.6038	0.00102613
PF3D7_1233200	conserved Plasmodium protein, unknown function	0.645388	5.29331	15.5975	0.0010279
PF3D7_1451100	elongation factor 2	-0.409455	11.891	15.596	0.00102834
PF3D7_1003000	conserved protein, unknown function	0.599712	4.07598	15.5862	0.0010311
PF3D7_0603900	conserved Plasmodium protein, unknown function	0.846052	2.09677	15.5467	0.00104237
PF3D7_0501800	chromatin assembly factor 1 subunit A	0.539785	7.95611	15.5448	0.00104291
PF3D7_1218000	thrombospondin-related apical membrane protein	0.661305	3.79264	15.5158	0.00105129
PF3D7_1246900	RAC-beta serine/threonine protein kinase	0.662844	4.47292	15.5074	0.00105373
PF3D7_1415300	RNA-binding protein Nova-1, putative	0.501206	5.03407	15.4912	0.00105846
PF3D7_1308500	conserved Plasmodium protein, unknown function	0.686679	6.46349	15.4155	0.00108085
PF3D7_0302600	ABC transporter B family member 4 MDR4, putative	0.625866	6.22899	15.36	0.00109757
PF3D7_0615900	protein phosphatase, putative	0.559674	7.59612	15.2911	0.00111876
PF3D7_1215400	conserved Plasmodium protein, unknown function	0.554761	6.03838	15.2768	0.00112321
PF3D7_0614100	conserved Plasmodium protein, unknown function	0.493101	4.60808	15.2729	0.00112443
PF3D7_0321300	conserved Plasmodium protein, unknown function	0.761694	3.1474	15.2694	0.00112554
PF3D7_1113800	conserved Plasmodium membrane protein, unknown function	0.488646	5.93388	15.2149	0.00114273
PF3D7_0709400	Cg7 protein	0.540305	6.91238	15.2104	0.00114416
PF3D7_1416600	conserved Plasmodium protein, unknown function	0.603385	3.29673	15.1431	0.00116584
PF3D7_1428400	WD and tetratricopeptide repeats protein 1, putative	0.663101	3.23155	15.1298	0.0011702
PF3D7_1146600	oocyst rupture protein 1, putative	0.49094	6.44075	15.0923	0.00118254
PF3D7_1014300	SPRY domain-containing protein, putative	0.554485	8.30435	15.0686	0.00119041
PF3D7_1413700	conserved Plasmodium protein, unknown function	0.407527	5.87939	15.0152	0.00120836
PF3D7_0718700	conserved Plasmodium membrane protein, unknown function	1.05295	3.74871	15.0037	0.00121226
PF3D7_1228600	merozoite surface protein 9	0.681125	9.56709	14.9944	0.00121544
PF3D7_1236200	conserved Plasmodium protein, unknown function	0.473171	6.83958	14.9931	0.00121588
PF3D7_1449400	crossover junction endonuclease MUS81, putative	0.566762	6.77886	14.9875	0.00121779
PF3D7_1230500	WD repeat-containing protein, putative	-0.397273	5.46379	14.9476	0.00123149
PF3D7_0715400	secreted ookinete protein, putative	0.821409	4.6958	14.9464	0.00123192
PF3D7_1232600	conserved Plasmodium protein, unknown function	0.656174	4.00304	14.9381	0.00123479
PF3D7_0522100	conserved Plasmodium protein, unknown function	0.463374	4.39711	14.8787	0.00125562
PF3D7_0802600	adenylyl cyclase beta	0.593937	6.1519	14.8518	0.00126518
PF3D7_0817600	conserved protein, unknown function	0.543663	6.10726	14.8245	0.00127497
PF3D7_0926500	tetratricopeptide repeat protein, putative	0.677078	6.66413	14.8148	0.00127847
PF3D7_0704300	conserved Plasmodium membrane protein, unknown function	0.450457	8.53073	14.8085	0.00128076
PF3D7_0818100	zinc finger protein, putative	0.579465	5.38725	14.7831	0.00128997
PF3D7_0416400	histone acetyltransferase, putative	0.458829	8.93775	14.7813	0.00129063
PF3D7_1476300	Plasmodium exported protein (PHISTb), unknown function	0.689855	5.21683	14.7747	0.00129304
PF3D7_0514100	ATP-dependent DNA helicase UvrD	0.522326	6.29905	14.7684	0.00129535
PF3D7_1130500	conserved oligomeric Golgi complex subunit 2, putative	0.475776	6.04305	14.7598	0.00129851
PF3D7_0318500	conserved Plasmodium protein, unknown function	0.653071	5.79334	14.7136	0.00131563
PF3D7_0930200	leucine-rich repeat protein	0.544948	4.36866	14.6931	0.00132327
PF3D7_0402300	reticulocyte binding protein homologue 1	0.498922	7.58491	14.6658	0.00133358
PF3D7_1213500	integral membrane protein GPR180, putative	1.63967	-0.954478	14.6276	0.00134813
PF3D7_1019600	conserved Plasmodium protein, unknown function	0.617004	4.81261	14.593	0.00136145
PF3D7_1131100	serpentine receptor, putative	0.558202	6.0904	14.5753	0.00136834
PF3D7_1243400	conserved Plasmodium protein, unknown function	0.583497	3.68077	14.5617	0.00137363
PF3D7_1441700	mitochondrial inner membrane protease ATP23, putative	1.27423	2.75944	14.5161	0.00139164
PF3D7_0626400	CRAL/TRIO domain-containing protein, putative	0.475322	6.42399	14.5061	0.00139561
PF3D7_1456000	AP2 domain transcription factor AP2-HC, putative	0.544706	6.95891	14.502	0.00139726
PF3D7_0630000	CPW-WPC family protein	2.77394	-1.59277	14.5007	0.00139777
PF3D7_1028700	merozoite TRAP-like protein	0.529389	6.94506	14.419	0.00143081
PF3D7_0705300	origin recognition complex subunit 2	0.563218	6.85256	14.4023	0.00143766
PF3D7_0105800	cyclin-dependent kinases regulatory subunit, putative	0.530589	7.0965	14.3962	0.00144017
PF3D7_1219000	formin 2	0.460844	8.32804	14.3946	0.00144084
PF3D7_1213800	proline--tRNA ligase	-0.320246	8.44325	14.3788	0.00144738
PF3D7_1319400	conserved Plasmodium protein, unknown function	0.370961	8.57196	14.3619	0.00145443
PF3D7_0908500	conserved Plasmodium protein, unknown function	0.554942	4.29973	14.3457	0.00146118
PF3D7_0216000	DEAD/DEAH box helicase, putative	0.645748	5.33878	14.3448	0.00146158
PF3D7_0711400	histone deacetylase complex subunit SAP18, putative	0.370144	6.72585	14.332	0.00146698
PF3D7_0418600	regulator of chromosome condensation, putative	0.565785	6.1633	14.3221	0.00147115
PF3D7_0913800	conserved Plasmodium protein, unknown function	0.580232	3.43316	14.2458	0.00150378
PF3D7_1129600	phosphatidylinositol-4-phosphate 5-kinase, putative	0.621024	3.72876	14.231	0.00151022
PF3D7_0925700	histone deacetylase 1	-0.358367	7.35696	14.2083	0.00152016
PF3D7_1348000	conserved Plasmodium protein, unknown function	0.714516	2.47945	14.2057	0.00152127
PF3D7_0411800	conserved Plasmodium protein, unknown function	0.556707	6.21568	14.1965	0.00152535
PF3D7_0423400	apical asparagine-rich protein AARP	0.720233	2.79335	14.174	0.00153528
PF3D7_1359600	conserved Plasmodium protein, unknown function	0.494597	9.31315	14.1694	0.00153733
PF3D7_1022800	4-hydroxy-3-methylbut-2-en-1-yl diphosphate synthase (ferredoxin), putative	0.550966	6.41615	14.151	0.00154553
PF3D7_1003400	conserved Plasmodium protein, unknown function	0.591575	5.74038	14.1456	0.00154795
PF3D7_1426600	conserved Plasmodium protein, unknown function	0.483585	5.58726	14.0969	0.00156989
PF3D7_1141300	conserved protein, unknown function	0.585434	6.84847	14.0796	0.0015778
PF3D7_0405900	apical sushi protein	0.578137	5.98173	14.0773	0.00157883
PF3D7_0319400	kinesin-8, putative	0.515072	7.56355	14.0753	0.00157975
PF3D7_0408400	conserved protein, unknown function	0.788312	4.65534	14.0624	0.00158569
PF3D7_0604200	mitochondrial ribosomal protein L41, putative	2.19655	1.39669	13.992	0.00161845
PF3D7_1348400	conserved Plasmodium membrane protein, unknown function	0.546892	7.64331	13.9895	0.00161959
PF3D7_1413400	30S ribosomal protein S9, putative	0.552575	6.89493	13.951	0.00163785
PF3D7_1446200	M17 leucyl aminopeptidase	-0.374708	9.8866	13.9489	0.00163884
PF3D7_1433800	conserved Plasmodium protein, unknown function	0.563435	6.72533	13.8914	0.00166653
PF3D7_0210400	50S ribosomal protein L33, putative	0.718827	4.95497	13.8855	0.00166944
PF3D7_0105700	asparagine-rich antigen Pfa35-2	0.535144	8.03337	13.8257	0.00169883
PF3D7_0506400	conserved Plasmodium protein, unknown function	1.55183	0.214415	13.7591	0.00173233
PF3D7_1324600	conserved Plasmodium protein, unknown function	0.536686	5.74667	13.7504	0.00173675
PF3D7_0214900	rhoptry neck protein 6	0.617221	6.71391	13.7115	0.00175669
PF3D7_1305100	protein AMR3	0.606934	5.54431	13.7035	0.00176083
PF3D7_0930100	heptatricopeptide repeat-containing protein, putative	0.543861	5.8874	13.6952	0.00176514
PF3D7_1034500	conserved Plasmodium protein, unknown function	0.627521	6.77299	13.6547	0.00178626
PF3D7_0417600	conserved Plasmodium protein, unknown function	0.789435	2.7822	13.6491	0.00178924
PF3D7_1417400	rap guanine nucleotide exchange factor, putative, pseudogene	0.546513	5.82651	13.6449	0.00179143
PF3D7_0528400	palmitoyltransferase DHHC7	0.632739	4.62423	13.6357	0.00179629
PF3D7_0525200	structural maintenance of chromosomes protein 6, putative	0.373309	8.309	13.5942	0.00181839
PF3D7_1461100	conserved Plasmodium protein, unknown function	0.636215	4.80768	13.5826	0.00182463
PF3D7_0208000	serine repeat antigen 1	0.636842	5.43083	13.5635	0.00183495
PF3D7_1210100	syntaxin, Qa-SNARE family	0.575297	4.96621	13.5526	0.00184086
PF3D7_1346900	conserved Plasmodium protein, unknown function	0.71566	4.64623	13.5053	0.0018668
PF3D7_1314200	telomerase reverse transcriptase	0.462188	6.59178	13.4817	0.00187986
PF3D7_1107100	nucleic acid binding protein, putative	0.605389	5.34949	13.4639	0.00188982
PF3D7_1361400	actin-depolymerizing factor 2	0.72529	2.30684	13.4465	0.00189959
PF3D7_1014800	conserved Plasmodium protein, unknown function	0.696313	2.937	13.4374	0.00190473
PF3D7_1357400	conserved Plasmodium protein, unknown function	0.37383	6.33556	13.4281	0.00190998
PF3D7_0508300	triose phosphate transporter	-0.399002	6.38183	13.4183	0.00191556
PF3D7_0706100	conserved Plasmodium protein, unknown function	0.382317	5.90453	13.3957	0.00192844
PF3D7_0305100	conserved Plasmodium protein, unknown function	0.462625	8.15438	13.3746	0.00194061
PF3D7_1329700	apicoplast calcium binding protein 1	0.890733	1.95349	13.3662	0.00194544
PF3D7_1137500	apicoplast ribosomal protein S14p/S29e precursor, putative	0.609786	5.31314	13.3362	0.00196289
PF3D7_0927200	zinc finger protein, putative	0.545702	4.11369	13.3247	0.00196961
PF3D7_0308100	zinc finger protein, putative	0.623514	5.46914	13.2974	0.00198569
PF3D7_0416300	DNA helicase MCM9, putative	0.57237	6.73492	13.293	0.00198831
PF3D7_0722200	rhoptry-associated leucine zipper-like protein 1	0.62009	6.86186	13.2629	0.00200628
PF3D7_0715600	GTP-binding translation elongation factor tu family protein, putative	0.491832	6.58771	13.2552	0.00201088
PF3D7_0508800	single-stranded DNA-binding protein	0.533024	6.29864	13.2547	0.00201121
PF3D7_1421300	conserved Plasmodium protein, unknown function	0.559759	3.36251	13.2502	0.00201386
PF3D7_1211900	P-type Na+-transporting ATPase ATP4	-0.39687	8.18304	13.2474	0.0020156
PF3D7_0613300	rhoptry protein ROP14	0.574999	5.18844	13.2452	0.0020169
PF3D7_0408500	flap endonuclease 1	0.59462	6.67887	13.2361	0.00202242
PF3D7_1136900	subtilisin-like protease 2	0.483926	5.98036	13.2287	0.00202688
PF3D7_1322600	conserved Plasmodium protein, unknown function	0.696562	2.65134	13.2044	0.00204162
PF3D7_1120600	DDRGK domain-containing protein, putative	0.589232	8.09044	13.1936	0.00204828
PF3D7_1334300	MSP7-like protein	0.581857	5.50625	13.1597	0.00206918
PF3D7_0709900	conserved protein, unknown function	0.604551	4.91886	13.1322	0.00208628
PF3D7_0208100	conserved Plasmodium protein, unknown function	0.491285	7.9333	13.1092	0.00210074
PF3D7_1130700	structural maintenance of chromosomes protein 1, putative	0.551932	7.65521	13.0132	0.00216233
PF3D7_1461700	conserved Plasmodium protein, unknown function	0.870519	1.45417	13.0106	0.00216401
PF3D7_1025400	conserved Plasmodium membrane protein, unknown function	0.595136	4.6565	12.9913	0.00217662
PF3D7_1028800	conserved protein, unknown function	0.769122	3.77311	12.976	0.0021867
PF3D7_1358600	zinc finger protein, putative	0.430145	4.737	12.9724	0.00218906
PF3D7_1356100	conserved Plasmodium protein, unknown function	0.536091	7.26433	12.9571	0.00219919
PF3D7_0504300	conserved Plasmodium protein, unknown function	1.08109	2.0789	12.9272	0.00221916
PF3D7_1403500	dynein light chain, putative	0.516945	4.0979	12.8647	0.00226158
PF3D7_0932100	protein MAM3, putative	0.422444	7.24907	12.8363	0.00228111
PF3D7_0924500	conserved Plasmodium membrane protein, unknown function	0.469468	4.86841	12.8219	0.00229109
PF3D7_1421500	mitochondrial import inner membrane translocase subunit TIM8, putative	-0.458311	3.78507	12.8218	0.00229121
PF3D7_0316300	inorganic pyrophosphatase, inorganic pyrophosphatase, putative	0.457379	7.96048	12.8157	0.00229544
PF3D7_1334500	MSP7-like protein	0.469563	6.88036	12.7876	0.00231513
PF3D7_1133200	conserved Plasmodium protein, unknown function	0.549171	9.514	12.7816	0.00231932
PF3D7_0508100	SET domain protein, putative	0.565502	6.57218	12.7486	0.00234269
PF3D7_0207000	merozoite surface protein 4	0.540347	7.52115	12.724	0.00236036
PF3D7_1444100	conserved Plasmodium protein, unknown function	0.439552	6.80491	12.6994	0.00237809
PF3D7_0919900	regulator of chromosome condensation-PP1-interacting protein	0.560381	8.01433	12.6992	0.00237826
PF3D7_1440100	conserved Plasmodium protein, unknown function	0.524264	6.82176	12.699	0.0023784
PF3D7_1112100	conserved Plasmodium protein, unknown function	0.446463	8.29584	12.6946	0.00238161
PF3D7_0511600	apical rhoptry neck protein	0.509694	2.29442	12.6765	0.00239476
PF3D7_1409300	DNA damage-inducible protein 1, putative	0.571074	6.03718	12.6756	0.00239543
PF3D7_0204100	Sel1 repeat-containing protein, putative	0.461943	7.10414	12.6756	0.00239544
PF3D7_0831700	heat shock protein 70	-0.412817	13.2391	12.6696	0.00239984
PF3D7_0718600	conserved Plasmodium protein, unknown function	0.390518	5.17915	12.6629	0.00240472
PF3D7_0531300	conserved Plasmodium protein, unknown function	0.778388	4.14771	12.6503	0.00241403
PF3D7_1141400	phosphatidylinositol N-acetylglucosaminyltransferase subunit H, putative	0.643872	6.09324	12.6469	0.00241654
PF3D7_0511800	inositol-3-phosphate synthase	-0.288151	9.01537	12.6421	0.00242008
PF3D7_1004600	conserved Plasmodium membrane protein, unknown function	0.580703	4.67569	12.5251	0.00250838
PF3D7_0210200	conserved Plasmodium protein, unknown function	0.574925	8.4809	12.5078	0.00252175
PF3D7_1340600	RNA lariat debranching enzyme, putative	-0.298877	7.2998	12.5055	0.00252351
PF3D7_1105700	tRNA-splicing ligase RtcB, putative	-0.332806	7.15048	12.4713	0.0025502
PF3D7_0928700	conserved Plasmodium protein, unknown function	0.695802	4.90519	12.4406	0.00257436
PF3D7_0530300	conserved Plasmodium membrane protein, unknown function	0.603294	6.15852	12.4295	0.00258322
PF3D7_1016900	early transcribed membrane protein 10.3	0.395401	6.12613	12.4119	0.00259723
PF3D7_0613400	50S ribosomal protein L18, apicoplast, putative	0.691902	6.37831	12.41	0.00259875
PF3D7_0603200	mitochondrial chaperone BCS1, putative	0.64398	6.13276	12.3612	0.00263823
PF3D7_1303800	conserved Plasmodium protein, unknown function	0.587569	9.64545	12.3197	0.00267224
PF3D7_0206900	merozoite surface protein 5	0.562015	5.23766	12.2997	0.00268886
PF3D7_1021700	conserved Plasmodium membrane protein, unknown function	0.468729	8.97481	12.2834	0.00270251
PF3D7_0306800	T-complex protein 1 subunit beta	-0.287153	8.6189	12.2245	0.00275235
PF3D7_0414700	GTP-binding protein, putative	0.528743	5.64505	12.2032	0.00277061
PF3D7_0424100	reticulocyte binding protein homologue 5	0.583587	4.56935	12.1764	0.00279375
PF3D7_1021200	conserved Plasmodium protein, unknown function	0.466233	6.62704	12.1676	0.00280147
PF3D7_0730500	conserved Plasmodium protein, unknown function	0.469613	7.98611	12.1662	0.00280266
PF3D7_1238500	conserved Plasmodium protein, unknown function	0.423011	7.4254	12.1625	0.00280585
PF3D7_0423800	cysteine-rich protective antigen	0.648678	4.31942	12.1459	0.00282044
PF3D7_1311900	V-type proton ATPase catalytic subunit A	-0.277514	8.46535	12.1116	0.0028507
PF3D7_0308000	DNA polymerase delta small subunit, putative	0.801374	5.29948	12.1053	0.00285636
PF3D7_1019100	conserved Plasmodium protein, unknown function	0.474381	5.02302	12.1023	0.00285905
PF3D7_0828800	GPI-anchored micronemal antigen	0.509911	5.52819	12.0857	0.00287389
PF3D7_0803400	DNA repair and recombination protein RAD54, putative	0.604907	7.69505	12.0725	0.00288572
PF3D7_1338900	serine/threonine protein kinase, putative	0.425208	6.63887	12.0654	0.00289215
PF3D7_0504800	conserved Plasmodium protein, unknown function	0.534459	8.54177	12.0558	0.00290084
PF3D7_1020100	flagellar outer arm dynein-associated protein, putative	0.871489	0.834809	12.0131	0.00293983
PF3D7_1214100	GPI ethanolamine phosphate transferase 3, putative	0.418608	6.82365	11.994	0.00295749
PF3D7_1335200	reticulocyte binding protein homologue 6, pseudogene	0.825203	0.681307	11.9589	0.00299022
PF3D7_0911600	conserved Plasmodium protein, unknown function	0.696778	5.51757	11.9577	0.00299131
PF3D7_0808200	plasmepsin X	0.463879	5.76916	11.8986	0.00304741
PF3D7_0826300	SPRY domain, putative	0.563174	5.77127	11.8904	0.00305532
PF3D7_1466300	26S proteasome regulatory subunit RPN2, putative	-0.285685	9.34792	11.8674	0.00307745
PF3D7_1328500	alpha/beta-hydrolase, putative	0.38124	7.10986	11.8629	0.0030819
PF3D7_0803700	tubulin gamma chain	0.588282	4.55338	11.8291	0.00311486
PF3D7_1430200	plasmepsin IX	0.501002	4.48908	11.7999	0.00314372
PF3D7_0102500	erythrocyte binding antigen-181	0.510749	8.7841	11.7982	0.00314537
PF3D7_0929600	G2 protein, putative	0.697033	1.86996	11.7512	0.00319241
PF3D7_0706300	conserved Plasmodium protein, unknown function	0.659906	2.80933	11.7332	0.00321066
PF3D7_0610000	mitochondrial ribosomal protein L19 precursor, putative	0.746602	4.91736	11.7272	0.0032168
PF3D7_1205000	conserved protein, unknown function	0.308591	5.72251	11.7262	0.00321784
PF3D7_0932500	palmitoyltransferase DHHC6, putative	0.666441	3.54969	11.7163	0.00322789
PF3D7_1025900	conserved protein, unknown function	0.374848	6.66844	11.6998	0.00324487
PF3D7_0707800	RAP protein, putative	0.384434	6.99091	11.6594	0.00328666
PF3D7_1362600	conserved protein, unknown function	0.641027	3.33905	11.6431	0.00330376
PF3D7_1129300	conserved Plasmodium protein, unknown function	0.551054	4.04992	11.6427	0.00330414
PF3D7_0528500	F-actin-capping protein subunit alpha, putative	0.558515	4.23597	11.638	0.00330913
PF3D7_0615500	cdc2-related protein kinase 5	0.422817	6.70404	11.6326	0.00331478
PF3D7_0315300	conserved Plasmodium protein, unknown function	0.42954	4.61938	11.6254	0.00332235
PF3D7_0111400	conserved Plasmodium protein, unknown function	0.671768	6.17015	11.6065	0.00334242
PF3D7_1345700	isocitrate dehydrogenase [NADP], mitochondrial	-0.287247	7.35154	11.5856	0.00336476
PF3D7_1125700	kelch domain-containing protein, putative	0.433815	5.39428	11.5835	0.00336703
PF3D7_0801300	von Willebrand factor A domain-related protein	0.717233	1.75663	11.5712	0.00338024
PF3D7_1005900	conserved protein, unknown function	0.49883	5.92819	11.5634	0.00338864
PF3D7_1461000	conserved Plasmodium protein, unknown function	0.808212	4.05573	11.5466	0.00340688
PF3D7_0507500	subtilisin-like protease 1	0.405851	6.194	11.5356	0.00341876
PF3D7_1247800	dipeptidyl aminopeptidase 2	0.582976	2.68101	11.5328	0.00342184
PF3D7_1138000	conserved Plasmodium protein, unknown function	0.61783	6.48478	11.5239	0.00343161
PF3D7_1311800	M1-family alanyl aminopeptidase	-0.34966	11.1589	11.5097	0.00344716
PF3D7_0418000	conserved Plasmodium protein, unknown function	0.46033	5.78421	11.4769	0.0034835
PF3D7_1316300	conserved Plasmodium protein, unknown function	1.60575	-1.40202	11.4745	0.00348621
PF3D7_0316000	microneme associated antigen	0.60949	3.5677	11.4655	0.00349622
PF3D7_1351700	inner membrane complex protein 1f, putative	0.50772	6.70456	11.4568	0.00350599
PF3D7_1306200	conserved protein, unknown function	0.647769	5.49609	11.4373	0.00352796
PF3D7_1421900	copper transporter, putative	0.51691	6.08498	11.4098	0.00355918
PF3D7_0531100	conserved Plasmodium protein, unknown function	0.593001	4.71505	11.3991	0.00357138
PF3D7_0507200	subtilisin-like protease 3	0.641617	3.58303	11.3852	0.00358745
PF3D7_1308800	tyrosine recombinase	0.30792	8.70077	11.3814	0.00359176
PF3D7_1432200	conserved Plasmodium protein, unknown function	0.534845	4.02454	11.3791	0.00359446
PF3D7_1245400	50S ribosomal protein L3, mitochondrial, putative	0.697449	4.59798	11.3656	0.0036101
PF3D7_0509100	structural maintenance of chromosomes protein 4, putative	0.494125	8.94016	11.35	0.00362815
PF3D7_0721500	conserved Plasmodium membrane protein, unknown function	0.574378	3.9114	11.3231	0.00365968
PF3D7_0805300	conserved Plasmodium protein, unknown function	0.486221	5.37771	11.3221	0.00366086
PF3D7_0312400	glycogen synthase kinase 3	0.422436	7.58873	11.3166	0.00366744
PF3D7_1312500	conserved Plasmodium protein, unknown function	0.727207	2.59822	11.3082	0.00367728
PF3D7_0808600	erythrocyte membrane protein 1, PfEMP1	-0.431196	4.12303	11.2879	0.00370142
PF3D7_1014400	MO15-related protein kinase	-0.330391	5.66743	11.2328	0.00376782
PF3D7_0719400	conserved Plasmodium protein, unknown function	0.40607	7.33968	11.2042	0.00380289
PF3D7_1012200	rhoptry associated adhesin	0.617218	4.8791	11.1912	0.00381883
PF3D7_1362700	conserved Plasmodium protein, unknown function	0.571528	7.41782	11.1843	0.00382741
PF3D7_0926600	conserved Plasmodium membrane protein, unknown function	0.85783	1.68705	11.1697	0.00384558
PF3D7_0503400	actin-depolymerizing factor 1	0.485907	8.2701	11.1182	0.00391023
PF3D7_0904900	copper-transporting ATPase	0.517393	9.40167	11.107	0.00392451
PF3D7_1453100	dynactin subunit 4, putative	0.798678	2.32407	11.103	0.00392967
PF3D7_1322200	conserved Plasmodium protein, unknown function	0.489549	8.25424	11.0987	0.00393509
PF3D7_1123400	translation elongation factor EF-1, subunit alpha, putative	-0.268011	9.35641	11.0927	0.00394274
PF3D7_1455700	conserved Plasmodium protein, unknown function	0.556269	6.22896	11.0667	0.00397628
PF3D7_1436200	conserved Plasmodium protein, unknown function	0.541225	5.83877	11.063	0.00398101
PF3D7_1028900	inner membrane complex protein 1m, putative	0.567619	2.6835	11.0597	0.00398528
PF3D7_1406900	radical SAM protein, putative	0.708472	3.35355	11.049	0.00399922
PF3D7_0107100	conserved protein, unknown function	0.723982	3.95538	11.4934	0.00401078
PF3D7_1456800	V-type H+-translocating pyrophosphatase VP1, putative	-0.344345	9.5071	11.0303	0.00402366
PF3D7_1347100	DNA topoisomerase 3, putative	0.535889	5.69829	11.0291	0.00402526
PF3D7_0212300	peptide chain release factor subunit 1, putative	-0.295201	8.5231	11.0082	0.00405269
PF3D7_0309300	N2227-like protein, putative	-0.29837	6.91491	11.0082	0.00405277
PF3D7_1114900	conserved protein, unknown function	0.562527	4.55886	10.9964	0.00406835
PF3D7_1201700	conserved Plasmodium membrane protein, unknown function	0.828951	2.93631	10.9954	0.00406968
PF3D7_1238600	sphingomyelin phosphodiesterase	0.584784	5.22688	10.985	0.00408347
PF3D7_0811900	RNA-binding protein, putative	0.431135	6.58142	10.9842	0.0040845
[truncated: 5,255 more rows]

## Sheet: 26h high vs low
gene_ID	Fasta_annotation	logFC	logCPM	F	PValue
[truncated: 5,709 more rows]

## Sheet: 26h high vs ctrl
gene_ID	Fasta_annotation	logFC	logCPM	F	PValue
[truncated: 5,709 more rows]

## Sheet: 26h low vs ctrl
gene_ID	Fasta_annotation	logFC	logCPM	F	PValue
[truncated: 5,709 more rows]

[truncated: 1 more sheets: fasta_annotations]
