# Supplementary material for: Iron transport pathways in the human malaria parasite Plasmodium falciparum revealed by RNA-sequencing
Source: Front Cell Infect Microbiol. 2024 Nov 7;14:1480076. doi: 10.3389/fcimb.2024.1480076 (PMC11578967; doi:10.3389/fcimb.2024.1480076)
Supplement: Supplementary file 2 [file Table2.xlsx]

## Sheet: Hep_6h_vs_Ctrl_6h
gene_ID	Fasta_annotation	logFC	logCPM	F	PValue
PF3D7_0424100	reticulocyte binding protein homologue 5	0.494067	4.01931	39.7676	8.39953e-06
PF3D7_1104900	calcium/calmodulin-dependent protein kinase, putative	0.437882	5.59662	39.5957	8.62163e-06
PF3D7_0400100	erythrocyte membrane protein 1, PfEMP1	0.507761	4.6969	38.182	1.07189e-05
PF3D7_1219300	erythrocyte membrane protein 1, PfEMP1	-0.364246	8.85086	32.3217	2.82421e-05
PF3D7_0808700	erythrocyte membrane protein 1, PfEMP1	-0.398047	11.2888	32.306	2.83202e-05
PF3D7_0930200	leucine-rich repeat protein	0.431271	3.83009	32.0719	2.951e-05
PF3D7_1024700	conserved protein, unknown function	1.05817	5.32695	31.0401	3.54682e-05
PF3D7_1014000	GDP-L-fucose synthase	0.959701	3.45519	30.6099	3.83414e-05
PF3D7_0505300	UDP-N-acetylglucosamine transporter, putative	0.785939	2.53198	30.3543	4.0172e-05
PF3D7_0623000	chorismate synthase	-0.375639	6.03697	28.5529	5.62321e-05
PF3D7_1143500	conserved Plasmodium protein, unknown function	0.524894	5.50757	28.4455	5.73956e-05
PF3D7_1240600	erythrocyte membrane protein 1, PfEMP1	-0.539273	6.56494	28.2966	5.90545e-05
PF3D7_1202100	SRAP domain-containing protein, putative	-0.28396	6.99456	26.6153	8.20372e-05
PF3D7_0829800	unspecified product	0.631632	5.52221	25.914	9.44668e-05
PF3D7_1017100	rhoptry neck protein 12	0.411381	4.92511	25.8724	9.52687e-05
PF3D7_1369000	glycosylphosphatidylinositol anchor attachment 1 protein, putative	0.512399	6.87282	25.2568	0.00010806
PF3D7_1238700	BTB/POZ domain-containing protein, putative	0.53674	5.66027	25.089	0.000111873
PF3D7_1342100	aconitate hydratase	-0.329289	7.49173	24.8348	0.000117939
PF3D7_0927500	dynein light chain, putative	1.0444	0.214009	24.8159	0.000118403
PF3D7_0829900	unspecified product	0.731811	6.04768	24.687	0.000121635
PF3D7_0920700	CRAL/TRIO domain-containing protein, putative	0.30448	5.55042	24.4476	0.000127903
PF3D7_1309200	protein phosphatase PPM6, putative	-0.236405	7.73608	24.2835	0.000132405
PF3D7_0207100	conserved Plasmodium protein, unknown function	0.240523	7.33275	24.1756	0.000135464
PF3D7_1460200	conserved protein, unknown function	-0.510875	4.22062	23.3518	0.000161612
PF3D7_0108900	unspecified product	0.89284	0.845844	23.1149	0.000170147
PF3D7_1361500	PH domain-containing protein, putative	0.540029	3.37596	23.024	0.000173556
PF3D7_0400200	erythrocyte membrane protein 1 (PfEMP1), exon 2, pseudogene	0.461011	6.36231	23.0216	0.000173647
PF3D7_0918200	50S ribosomal protein L3, apicoplast, putative	-0.283779	5.90433	22.9305	0.00017714
PF3D7_1442800	conserved Plasmodium protein, unknown function	0.880798	3.17667	22.9208	0.000177519
PF3D7_1425300	conserved Plasmodium protein, unknown function	0.383511	6.00972	22.8555	0.000180077
PF3D7_1126700	autophagy-related protein 23, putative	0.330248	6.14995	22.5303	0.000193456
PF3D7_1331700	glutamine--tRNA ligase, putative	-0.245617	8.4484	22.523	0.000193768
PF3D7_0408900	tRNA N6-adenosine threonylcarbamoyltransferase	0.449582	7.03691	22.3899	0.000199573
PF3D7_1243400	conserved Plasmodium protein, unknown function	0.524157	3.57301	21.9377	0.000220807
PF3D7_1446300	conserved Plasmodium membrane protein, unknown function	-0.222121	7.72648	21.7847	0.000228553
PF3D7_1467900	rab GTPase activator, putative	0.252045	7.96042	21.6454	0.000235871
PF3D7_1316600	choline-phosphate cytidylyltransferase	-0.236208	7.74437	21.1828	0.000262138
PF3D7_0931900	adenylate kinase-like protein 2	0.806611	1.54551	20.8732	0.000281545
PF3D7_1416600	conserved Plasmodium protein, unknown function	0.473435	3.60775	20.813	0.000285506
PF3D7_1451000	conserved Plasmodium protein, unknown function	-0.201069	8.44416	20.6353	0.000297559
PF3D7_0303800	IBR domain protein, putative	0.524663	5.11544	20.3295	0.000319658
PF3D7_1371700	serine/threonine protein kinase, FIKK family	0.492857	4.86835	20.3025	0.000321693
PF3D7_0614900	conserved Plasmodium membrane protein, unknown function	0.293687	6.52273	20.293	0.000322418
PF3D7_1147600	conserved Plasmodium protein, unknown function	0.762846	4.05205	20.1562	0.000332995
PF3D7_0823500	inner membrane complex protein 1i, putative	-0.351439	3.90836	19.9813	0.000347095
PF3D7_0602800	JmjC domain-containing protein, putative	0.343591	5.01671	19.963	0.000348616
PF3D7_0602400	elongation factor G	-0.290535	7.58602	19.6326	0.000377253
PF3D7_0508800	single-stranded DNA-binding protein	0.37682	6.01248	19.626	0.000377853
PF3D7_0607800	GTP-binding protein, putative	0.585152	4.91152	19.5621	0.000383708
PF3D7_1035300	glutamate-rich protein GLURP	0.36428	5.86317	19.541	0.00038566
PF3D7_1427900	leucine-rich repeat protein	-0.235832	9.19227	19.5151	0.000388075
PF3D7_0210600	conserved protein, unknown function	0.341408	4.44668	19.3923	0.000399746
PF3D7_1148000	serine/threonine protein kinase, putative	0.375991	7.53271	19.3542	0.000403453
PF3D7_0210200	conserved Plasmodium protein, unknown function	0.283736	8.53829	19.3541	0.00040346
PF3D7_1222800	conserved Plasmodium protein, unknown function	1.03054	3.21746	19.2049	0.000418333
PF3D7_0617400	erythrocyte membrane protein 1, PfEMP1	-0.269099	5.60997	19.0975	0.000429425
PF3D7_0105300	cyclase-associated protein	0.35609	5.21993	19.089	0.000430317
PF3D7_0821800	protein transport protein SEC61 subunit beta, putative	-0.306653	6.32284	18.8847	0.000452392
PF3D7_0614000	thiamine-phosphate synthase, putative	0.258152	6.61078	18.7566	0.000466866
PF3D7_1000100	erythrocyte membrane protein 1, PfEMP1	0.445242	3.45089	18.7331	0.000469587
PF3D7_1014100	merozoite surface protein MSA180, putative	0.284204	5.13416	18.6917	0.000474411
PF3D7_0807400	coenzyme Q-binding protein COQ10 homolog, mitochondrial	0.625689	3.07305	18.4993	0.000497564
PF3D7_1003100	conserved protein, unknown function	0.741749	3.47557	18.4912	0.000498566
PF3D7_0822900	conserved Plasmodium protein, unknown function	0.313749	6.54964	18.4293	0.000506311
PF3D7_1149100	Plasmodium exported protein, unknown function	-0.251297	9.32145	18.4186	0.000507658
PF3D7_0517100	conserved protein, unknown function	-0.298693	5.04087	18.2257	0.000532712
PF3D7_1356900	protein kinase 5	-0.287453	6.36875	18.1912	0.000537342
PF3D7_0304600	circumsporozoite (CS) protein	0.509818	2.91357	18.0334	0.000559086
PF3D7_0315400	conserved Plasmodium protein, unknown function	0.539823	5.84322	17.8274	0.000588981
PF3D7_0307600	conserved Plasmodium protein, unknown function	0.367772	5.99674	17.478	0.000643878
PF3D7_1351600	glycerol kinase	-0.522311	3.33025	17.3182	0.000670892
PF3D7_1250800	DNA repair protein rhp16, putative	-0.182117	8.5821	17.2763	0.000678171
PF3D7_0218300	rRNA methyltransferase, putative	-0.245123	5.98674	17.2754	0.000678333
PF3D7_0105800	cyclin-dependent kinases regulatory subunit, putative	0.269101	7.04478	17.1718	0.000696751
PF3D7_1435600	conserved Plasmodium protein, unknown function	0.23852	6.17527	17.1541	0.000699946
PF3D7_1362000	cytochrome c oxidase subunit ApiCOX24, putative	0.560697	3.70423	17.1057	0.000708784
PF3D7_1469900	protein MGET	0.404793	4.84792	17.0175	0.000725218
PF3D7_0927600	RNA-binding protein, putative	0.21705	7.08471	17.0009	0.000728364
PF3D7_0614600	conserved Plasmodium protein, unknown function	0.95063	0.466077	16.7994	0.00076773
PF3D7_0423800	cysteine-rich protective antigen	0.355991	3.73404	16.7423	0.000779304
PF3D7_0209500	conserved Plasmodium protein, unknown function	0.455913	3.67498	16.6406	0.000800439
PF3D7_0519000	histone RNA hairpin-binding protein, putative	0.568327	4.38199	16.6034	0.00080832
PF3D7_0320500	nicotinamidase, putative	0.267226	6.34618	16.5611	0.000817412
PF3D7_1221400	inner membrane complex protein 1h, putative	0.81184	1.34716	16.4392	0.000844211
PF3D7_0302300	erythrocyte membrane protein 1 (PfEMP1), pseudogene	-0.273373	4.13556	16.2941	0.000877408
PF3D7_0413400	erythrocyte membrane protein 1 (PfEMP1), exon 1, pseudogene	-0.589813	1.357	16.2751	0.00088186
PF3D7_1231600	pre-mRNA-splicing factor ATP-dependent RNA helicase PRP2, putative	-0.189145	9.02408	16.2748	0.000881922
PF3D7_0207300	serine repeat antigen 8	0.832785	0.161852	16.1121	0.000921125
PF3D7_0711000	AAA family ATPase, CDC48 subfamily	-0.217451	8.41905	15.9994	0.000949447
PF3D7_0929300	conserved Plasmodium protein, unknown function	-0.253328	5.71273	15.9901	0.000951814
PF3D7_1471300	RAP protein, putative	0.496415	5.28641	15.9693	0.000957162
PF3D7_0105900	3'-5' exonuclease, putative	0.549747	4.6056	15.9024	0.000974569
PF3D7_1208200	cysteine repeat modular protein 3	-0.301974	4.78592	15.8642	0.000984684
PF3D7_0208100	conserved Plasmodium protein, unknown function	0.259417	8.02727	15.7934	0.00100374
PF3D7_1474900	trailer hitch homolog, putative	0.482236	4.47299	15.7477	0.00101626
malmito_rna_LSUC	unspecified product (LSUC)	1.70484	2.14149	15.68	0.00103511
PF3D7_0911100	conserved protein, unknown function	0.264705	6.46392	15.4763	0.00109427
PF3D7_0306800	T-complex protein 1 subunit beta	-0.229452	8.75955	15.4546	0.0011008
PF3D7_1326600	conserved Plasmodium protein, unknown function	0.273086	8.49744	15.4531	0.00110126
PF3D7_1125300	DNA-directed RNA polymerase	-0.203266	7.06703	15.4	0.00111742
PF3D7_1243700	ubiquitin-conjugating enzyme E2, putative	0.254482	5.57717	15.3399	0.00113602
PF3D7_1012400	hypoxanthine-guanine phosphoribosyltransferase	-0.293285	11.2377	15.2977	0.00114929
PF3D7_1426200	protein arginine N-methyltransferase 1	-0.17895	8.5509	15.2498	0.00116459
PF3D7_1422700	conserved Plasmodium protein, unknown function	-0.185829	8.33113	15.1246	0.00120563
PF3D7_0210000	secretory complex protein 61 gamma subunit SEC61 gamma	-0.233084	6.01062	15.0738	0.00122274
PF3D7_1311900	V-type proton ATPase catalytic subunit A	-0.199983	8.44874	15.0219	0.0012405
PF3D7_1232000	phenylalanine--tRNA ligase	0.560595	4.50048	15.0097	0.00124472
PF3D7_1202000	ATP-dependent DNA/RNA helicase PSH2	-0.226215	5.54863	14.9782	0.00125567
PF3D7_1123800	structural maintenance of chromosomes protein 5, putative	0.318153	6.43897	14.9607	0.00126182
PF3D7_0931300	conserved Plasmodium protein, unknown function	0.376518	3.30352	14.9547	0.00126392
PF3D7_1308900	mRNA-decapping enzyme 2, putative	-0.219158	8.77766	14.954	0.00126416
PF3D7_1220900	heterochromatin protein 1	-0.241183	9.41747	14.9494	0.00126581
PF3D7_1025400	conserved Plasmodium membrane protein, unknown function	0.336374	4.4051	14.9376	0.00126996
PF3D7_0617200	conserved protein, unknown function	-0.180775	10.3349	14.8905	0.00128679
PF3D7_1222700	glideosome-associated protein 45	0.257764	5.95484	14.8634	0.00129655
PF3D7_0312800	60S ribosomal protein L26, putative	-0.221958	9.20755	14.5993	0.00139645
PF3D7_1139200	VPS9 domain-containing protein, putative	0.295503	4.78973	14.592	0.00139934
PF3D7_0931500	conserved Plasmodium protein, unknown function	0.344723	4.10259	14.514	0.00143053
PF3D7_0420600	conserved Plasmodium protein, unknown function	0.31525	6.04951	14.4859	0.00144194
PF3D7_1409200	conserved Plasmodium protein, unknown function	0.424414	4.18525	14.4672	0.00144962
PF3D7_0919200	PPPDE peptidase, putative	0.371786	3.22454	14.4665	0.00144993
PF3D7_0307200	60S ribosomal protein L7, putative	-0.223761	10.4215	14.4595	0.00145279
PF3D7_1335200	reticulocyte binding protein homologue 6, pseudogene	0.827075	-0.139878	14.2893	0.00152487
PF3D7_1320600	ras-related protein Rab-11A	-0.194207	7.43349	14.2231	0.00155399
PF3D7_0516300	tRNA pseudouridine synthase, putative	-0.228362	7.16019	14.1488	0.00158743
PF3D7_0410800	conserved Plasmodium protein, unknown function	0.263898	7.44699	14.0881	0.00161534
PF3D7_1323100	60S ribosomal protein L6, putative	-0.208261	9.11109	14.0666	0.00162537
PF3D7_0805400	N-acetyltransferase, GNAT family, putative	0.301505	4.99128	14.0134	0.00165047
PF3D7_0917400	conserved Plasmodium protein, unknown function	0.419556	3.31668	13.9869	0.00166312
PF3D7_1305000	MCL1 domain-containing protein, putative	-0.285813	7.3725	13.9368	0.00168734
PF3D7_1402500	ribosomal protein S27a, putative	-0.22337	9.44626	13.9334	0.00168898
PF3D7_1005500	regulator of nonsense transcripts 1, putative	-0.189072	8.76426	13.921	0.00169508
PF3D7_1421100	conserved Plasmodium protein, unknown function	0.22369	6.80792	13.9145	0.00169825
PF3D7_1242200	queuine tRNA-ribosyltransferase, putative	-0.187456	6.93362	13.9089	0.001701
PF3D7_1425000	Plasmodium RNA of unknown function RUF4	0.725319	1.85378	13.8878	0.00171144
PF3D7_0407700	conserved Plasmodium protein, unknown function	0.322225	6.11908	13.839	0.00173582
PF3D7_0705600	RNA helicase, putative	-0.226596	6.13499	13.8319	0.00173938
PF3D7_0525300	conserved protein, unknown function	0.429571	3.32493	13.7979	0.00175664
PF3D7_1128100	prefoldin subunit 5, putative	-0.198636	7.37342	13.7699	0.00177099
PF3D7_1228900	conserved Plasmodium protein, unknown function	-0.182184	7.89188	13.7466	0.00178307
PF3D7_0412300	phosphopantothenoylcysteine synthetase, putative	0.640646	3.433	13.7396	0.0017867
PF3D7_1403100	condensin complex subunit 1, putative	0.219288	8.07129	13.7266	0.00179344
PF3D7_1130400	26S protease regulatory subunit 6A, putative	-0.241464	7.98594	13.7142	0.00179997
PF3D7_0724800	kelch domain-containing protein, putative	0.329863	5.24655	13.7026	0.00180605
PF3D7_0411000	conserved Plasmodium protein, unknown function	-0.169054	9.14251	13.6278	0.00184593
PF3D7_1310600	ras-related protein Rab-5B	0.352921	4.48793	13.6087	0.00185626
PF3D7_0301700	Plasmodium exported protein, unknown function	0.232303	7.07964	13.5793	0.00187228
PF3D7_1016200	Rab3 GTPase-activating protein non-catalytic subunit, putative	0.298465	6.66102	13.5597	0.00188305
PF3D7_1435400	ER membrane protein complex subunit 4, putative	-0.235065	6.23111	13.4667	0.00193517
PF3D7_0321300	conserved Plasmodium protein, unknown function	0.527945	3.69936	13.4406	0.0019501
PF3D7_1229800	myosin J, putative	0.248441	5.35513	13.3979	0.00197479
PF3D7_0405900	apical sushi protein	0.321819	5.21893	13.3821	0.00198404
PF3D7_0313700	conserved Plasmodium protein, unknown function, unspecified product	0.523208	5.61919	13.2259	0.00207786
PF3D7_0801300	von Willebrand factor A domain-related protein	0.595031	0.870531	13.2148	0.0020847
PF3D7_0613300	rhoptry protein ROP14	0.389415	4.43919	13.188	0.00210133
PF3D7_0909000	conserved Plasmodium protein, unknown function	0.616515	1.28821	13.1772	0.00210809
PF3D7_1466500	conserved Plasmodium protein, unknown function	0.886662	1.86044	13.1772	0.0021081
PF3D7_1222300	endoplasmin, putative	-0.21865	10.0838	13.1684	0.00211366
PF3D7_1240400	erythrocyte membrane protein 1, PfEMP1	-0.334095	4.68088	13.1665	0.00211484
PF3D7_1207000	conserved Plasmodium protein, unknown function	0.334965	8.59595	13.1662	0.00211502
PF3D7_1435700	ataxin-2 like protein, putative	0.22949	7.12849	13.1644	0.00211613
PF3D7_1457100	conserved Plasmodium protein, unknown function	-0.212251	6.13075	13.1018	0.00215594
PF3D7_1252200	chitinase	0.531339	2.27835	13.0666	0.0021787
PF3D7_0321500	peptidase, putative	0.304944	6.72207	12.9926	0.00222744
PF3D7_1438900	thioredoxin peroxidase 1 TPx-1	-0.219226	8.85482	12.983	0.00223388
PF3D7_0821700	60S ribosomal protein L22, putative	-0.204957	8.91681	12.9792	0.00223641
PF3D7_0619000	conserved protein, unknown function	-0.1615	9.0072	12.9585	0.0022503
PF3D7_0613900	myosin E, putative	0.310777	7.49765	12.9523	0.00225449
PF3D7_0410900	conserved Plasmodium protein, unknown function	-0.162334	7.53299	12.9188	0.00227725
PF3D7_0613600	conserved Plasmodium protein, unknown function	0.286875	4.84646	12.8981	0.00229147
PF3D7_1013800	conserved Plasmodium protein, unknown function	0.386675	4.76764	12.8829	0.00230196
PF3D7_1355900	RWD domain-containing protein, putative	-0.206961	6.67179	12.863	0.00231577
PF3D7_0614400	pre-mRNA-splicing factor CWF7, putative	-0.171072	7.60199	12.7982	0.00236143
PF3D7_1012200	rhoptry associated adhesin	0.341932	4.02329	12.7738	0.00237882
PF3D7_0716700	conserved Plasmodium protein, unknown function	0.473134	4.94975	12.7728	0.00237957
PF3D7_0831700	heat shock protein 70	-0.299625	13.056	12.7393	0.00240379
PF3D7_0412000	LITAF-like zinc finger protein, putative	0.301096	6.2907	12.7139	0.00242232
PF3D7_1357000	elongation factor 1-alpha	-0.221824	10.3703	12.7014	0.00243151
PF3D7_1117800	DNA mismatch repair protein MLH	-0.242064	6.59374	12.6254	0.00248813
PF3D7_1206300	conserved Plasmodium protein, unknown function	0.48498	6.2465	12.5746	0.00252683
PF3D7_1318300	conserved Plasmodium protein, unknown function	-0.219926	6.98561	12.5483	0.00254712
PF3D7_0218600	patatin-like phospholipase, putative	-0.186318	8.37192	12.5479	0.00254742
PF3D7_0621400	Pf77 protein	-0.287105	5.56463	12.4858	0.00259611
PF3D7_1457200	thioredoxin 1	-0.210268	7.26982	12.4848	0.00259687
PF3D7_0720900	tetratricopeptide repeat protein, putative	-0.255734	5.40928	12.4605	0.00261623
PF3D7_1144400	conserved Plasmodium protein, unknown function	-0.258466	5.10639	12.42	0.00264886
PF3D7_0418900	conserved protein, unknown function	0.485223	4.11624	12.4047	0.00266128
PF3D7_0502600	conserved Plasmodium protein, unknown function	-0.241317	5.97712	12.3996	0.00266542
PF3D7_1408600	40S ribosomal protein S8e, putative	-0.207234	10.4843	12.3669	0.0026923
PF3D7_1427400	conserved Plasmodium membrane protein, unknown function	0.345527	5.5491	12.3466	0.00270907
PF3D7_0709800	conserved protein, unknown function	0.462885	2.36298	12.3463	0.00270929
PF3D7_0414700	GTP-binding protein, putative	0.321621	5.7825	12.3295	0.00272329
PF3D7_0914100	conserved Plasmodium protein, unknown function	0.194843	5.89987	12.309	0.00274049
PF3D7_1436200	conserved Plasmodium protein, unknown function	0.246913	5.42343	12.2624	0.00278008
PF3D7_0819200	perforin-like protein 5	-0.291721	4.05538	12.259	0.00278302
PF3D7_1104400	thioredoxin-like mero protein	-0.196078	8.02332	12.2257	0.00281167
PF3D7_1217300	GTP-binding protein EngA	-0.164386	8.15245	12.1826	0.00284929
PF3D7_1369300	conserved Plasmodium protein, unknown function	0.515247	2.32776	12.1775	0.00285381
PF3D7_0618300	60S ribosomal protein L27a, putative	-0.170094	9.51292	12.173	0.00285782
PF3D7_0801600	conserved protein, unknown function	1.28033	2.05708	12.1099	0.0029141
PF3D7_0725400	conserved Plasmodium protein, unknown function	0.205472	5.24277	12.0875	0.00293441
PF3D7_0826900	conserved Plasmodium protein, unknown function	-0.149158	7.32395	12.0801	0.00294111
PF3D7_0519800	EELM2 domain-containing protein, putative	-0.188138	9.21165	12.0592	0.00296024
PF3D7_1146900	protein YIPF6, putative	0.379639	3.7345	12.048	0.00297057
PF3D7_1352500	thioredoxin-related protein, putative	-0.180521	8.05814	12.0416	0.00297652
PF3D7_0517200	conserved Plasmodium protein, unknown function	-0.288656	7.69532	11.9942	0.00302061
PF3D7_0414800	conserved Plasmodium protein, unknown function	0.436871	2.17141	11.9911	0.00302358
PF3D7_1348600	conserved Plasmodium protein, unknown function	0.42324	3.20208	11.9609	0.00305211
PF3D7_1228500	RNA pseudouridylate synthase, putative	0.455819	5.30618	11.9383	0.00307374
PF3D7_1236100	clustered-asparagine-rich protein	-0.162441	9.29606	11.929	0.00308264
PF3D7_0707200	conserved Plasmodium protein, unknown function	0.257625	6.64832	11.9241	0.0030873
PF3D7_1110000	conserved Plasmodium protein, unknown function	-0.293206	4.04033	11.9226	0.00308874
PF3D7_0704800	protein phosphatase PPM12, putative	0.329025	4.78812	11.9221	0.00308927
PF3D7_1465300	ribonuclease Z, putative	0.228359	6.88152	11.9081	0.00310275
PF3D7_1331500	conserved Plasmodium protein, unknown function	0.253147	5.14637	11.7961	0.00321345
PF3D7_0519500	CCR4 domain-containing protein 1, putative	-0.181776	8.84633	11.7493	0.00326094
PF3D7_0323100	conserved Plasmodium protein, unknown function	-0.164457	7.55823	11.7331	0.00327759
PF3D7_1236700	S-adenosyl-methyltransferase, putative	-0.240796	5.61953	11.7069	0.00330473
PF3D7_0304100	inner membrane complex protein 1e, putative	0.317222	2.97683	11.6905	0.00332181
PF3D7_0611700	60S ribosomal protein L39	-0.167449	7.6004	11.6794	0.00333346
PF3D7_0526900	transmembrane emp24 domain-containing protein, putative	-0.157868	8.3941	11.6754	0.00333772
PF3D7_1402400	zinc finger protein, putative	-0.215985	5.84722	11.6702	0.00334317
PF3D7_1016000	conserved Plasmodium protein, unknown function	0.29954	3.86934	11.6582	0.00335581
PF3D7_1018000	tRNA pseudouridine synthase, putative	-0.201555	5.73941	11.6576	0.00335644
PF3D7_0515900	NLI interacting factor-like phosphatase, putative	0.35941	4.56566	11.6323	0.00338329
PF3D7_1468400	zinc finger protein, putative	0.298758	4.29627	11.5347	0.0034894
PF3D7_0823900	dicarboxylate/tricarboxylate carrier	-0.344332	5.74586	11.5102	0.0035166
PF3D7_0309600	60S acidic ribosomal protein P2	-0.187266	9.41801	11.5054	0.00352199
PF3D7_1413600	conserved Plasmodium protein, unknown function	1.03646	1.39332	11.4959	0.00353256
PF3D7_0813700	ABC transporter F family member 1	-0.194885	6.67149	11.4855	0.00354427
PF3D7_0731000	unspecified product	0.406104	5.41423	11.4747	0.0035564
PF3D7_1323000	beta-hydroxyacyl-ACP dehydratase	-0.230775	5.42295	11.4514	0.00358281
PF3D7_0920500	ADP-ribosylation factor, putative	0.361727	4.10314	11.4286	0.00360894
PF3D7_1218800	secreted ookinete protein, putative	0.533829	2.7038	11.409	0.0036315
PF3D7_1402700	U2 snRNP-associated SURP motif-containing protein, putative	-0.164848	7.7823	11.4046	0.00363659
PF3D7_1109900	60S ribosomal protein L36	-0.206642	8.83709	11.4041	0.00363716
PF3D7_0627200	myosin light chain, putative	0.436195	3.1905	11.3958	0.00364678
PF3D7_1361700	cytochrome c oxidase subunit 2, putative	0.404075	5.12606	11.3705	0.00367632
PF3D7_1014900	conserved Plasmodium protein, unknown function	0.288478	5.89255	11.3686	0.00367862
PF3D7_0424200	reticulocyte binding protein homologue 4	0.294466	5.26024	11.3507	0.00369968
PF3D7_0818000	U4/U6.U5 small nuclear ribonucleoprotein, putative	-0.207626	7.00443	11.2638	0.00380395
PF3D7_1119700	conserved Plasmodium protein, unknown function	0.401905	3.57899	11.2491	0.0038219
PF3D7_0316600	formate-nitrite transporter FNT	-0.163231	9.43974	11.2411	0.00383167
PF3D7_0903600	conserved protein, unknown function, unspecified product	0.252805	6.3339	11.2231	0.00385388
PF3D7_1339300	conserved Plasmodium protein, unknown function	-0.175199	9.67897	11.2015	0.00388069
PF3D7_1244800	translation machinery-associated protein 46, putative	-0.16921	8.25632	11.1922	0.00389231
PF3D7_1341900	V-type proton ATPase subunit D, putative	-0.19963	6.88746	11.1547	0.00393949
PF3D7_0721000	conserved Plasmodium membrane protein, unknown function	-0.160007	9.12631	11.1474	0.00394883
PF3D7_1148200	unspecified product	0.479069	3.79074	11.1373	0.00396165
PF3D7_0913200	elongation factor 1-beta	-0.171065	9.55198	11.1221	0.00398107
PF3D7_1318400	structural maintenance of chromosomes protein 2, putative	0.253209	7.78467	11.0897	0.00402291
PF3D7_1435200	conserved protein, unknown function	0.358546	3.36013	11.0879	0.00402527
PF3D7_0205400	PCI domain-containing protein, putative	0.181236	6.25817	11.0699	0.00404872
PF3D7_0936500	virulence-associated protein 1	0.341207	4.05571	11.0694	0.00404934
PF3D7_0706000	importin-7, putative	0.249685	9.1248	11.0125	0.00412456
PF3D7_0927700	serine/threonine protein phosphatase 4, putative	-0.30587	4.96167	11.0102	0.00412755
PF3D7_0414900	armadillo-domain containing rhoptry protein	0.281591	4.68205	10.9811	0.00416665
PF3D7_1027800	60S ribosomal protein L3	-0.193832	10.9854	10.9791	0.00416936
PF3D7_0531400	conserved Plasmodium protein, unknown function	0.28531	6.6622	10.9717	0.00417943
PF3D7_0322900	40S ribosomal protein S3A, putative	-0.189636	10.1224	10.9559	0.00420091
PF3D7_1024800	exported protein 3	-0.184466	11.5115	10.939	0.00422401
PF3D7_0305700	ubiquitin-conjugating enzyme E2, putative	-0.188599	7.1149	10.9265	0.00424124
PF3D7_1004500	conserved Plasmodium protein, unknown function	0.367754	4.09643	10.9241	0.00424455
PF3D7_1031400	OTU-like cysteine protease	0.257395	4.40057	10.9162	0.00425535
PF3D7_0605900	long chain polyunsaturated fatty acid elongation enzyme, putative	0.232125	5.75679	10.8969	0.00428221
PF3D7_0603000	conserved Plasmodium protein, unknown function	0.196926	6.33833	10.8689	0.00432144
PF3D7_1470600	RAP protein, putative	-0.186706	6.49345	10.8655	0.0043261
PF3D7_0908500	conserved Plasmodium protein, unknown function	0.263215	4.0676	10.86	0.00433387
PF3D7_1365500	aminomethyltransferase, mitochondrial, putative	-0.216927	6.02831	10.8344	0.0043702
PF3D7_0619400	cell division cycle protein 48 homologue, putative	-0.188232	9.02204	10.8143	0.00439904
PF3D7_0312100	E3 ubiquitin-protein ligase	0.32098	5.9825	10.7999	0.0044197
PF3D7_0303500	spindle pole body protein, putative	0.246482	7.20062	10.7709	0.00446181
PF3D7_0507100	60S ribosomal protein L4	-0.206659	11.125	10.7528	0.00448829
PF3D7_0618900	phosphatidylinositol N-acetylglucosaminyltransferase subunit GPI1	0.429358	5.40333	10.7053	0.00455871
PF3D7_1112600	ATPase, putative	0.375463	5.51906	10.6968	0.00457141
PF3D7_1004000	60S ribosomal protein L13, putative	-0.199125	9.92912	10.6782	0.00459934
PF3D7_0529800	conserved Plasmodium protein, unknown function	0.221746	8.20452	10.6714	0.00460969
PF3D7_0313100	ubiquitin-protein ligase, putative	-0.16228	7.76583	10.6675	0.00461558
PF3D7_0602900	conserved Plasmodium protein, unknown function	0.178128	6.05836	10.6385	0.00465971
PF3D7_1403600	selenoprotein	0.372097	4.11611	10.6329	0.00466838
PF3D7_0711700	erythrocyte membrane protein 1, PfEMP1	-0.229589	5.77611	10.5996	0.00471973
PF3D7_1238200	conserved Plasmodium protein, unknown function	0.642319	-0.109489	10.5725	0.00476206
PF3D7_0807900	tyrosine--tRNA ligase	-0.187318	8.13531	10.5681	0.00476899
PF3D7_1366700	conserved Plasmodium protein, unknown function	0.400609	4.16713	10.5678	0.00476945
PF3D7_0104600	conserved Plasmodium protein, unknown function	0.328979	4.82251	10.5469	0.00480247
PF3D7_0323200	conserved Plasmodium protein, unknown function	-0.258555	5.17972	10.5464	0.00480327
PF3D7_1035500	merozoite surface protein 6	0.234142	6.74564	10.483	0.00490501
PF3D7_1021700	conserved Plasmodium membrane protein, unknown function	0.195104	9.06223	10.4671	0.00493096
PF3D7_1010800	50S ribosomal protein L22, mitochondrial, putative	-0.335145	4.12096	10.4429	0.00497056
PF3D7_1103800	CCR4-NOT transcription complex subunit 1, putative	0.188172	8.94493	10.4376	0.00497936
PF3D7_1346100	protein transport protein SEC61 subunit alpha	-0.174064	8.98123	10.4157	0.00501568
PF3D7_1202700	conserved Plasmodium protein, unknown function	0.253505	7.24184	10.3766	0.00508126
PF3D7_1333500	conserved Plasmodium protein, unknown function	-0.209835	5.82386	10.3407	0.00514232
PF3D7_0904800	replication protein A1, small fragment	0.28043	7.32338	10.3374	0.00514795
PF3D7_1424100	60S ribosomal protein L5, putative	-0.203166	10.5515	10.3317	0.00515779
PF3D7_1319500	conserved protein, unknown function	-0.672949	1.67137	10.3296	0.0051613
PF3D7_1365900	ubiquitin-60S ribosomal protein L40	-0.163578	9.11285	10.325	0.00516933
PF3D7_1113800	conserved Plasmodium membrane protein, unknown function	0.262998	5.75314	10.2983	0.00521556
PF3D7_1109200	conserved Plasmodium protein, unknown function	-0.265151	4.57453	10.2839	0.00524064
PF3D7_1244200	RNA polymerase II transcription factor B subunit 2, putative	-0.171022	7.79492	10.2733	0.00525931
PF3D7_1012800	conserved Plasmodium protein, unknown function	-0.255138	4.61571	10.2383	0.00532116
PF3D7_1450100	signal recognition particle subunit SRP54	-0.185204	8.21792	10.2259	0.00534325
PF3D7_0519400	40S ribosomal protein S24	-0.195591	9.50496	10.2227	0.005349
PF3D7_0416800	small GTP-binding protein sar1	-0.164259	8.24681	10.2142	0.00536422
PF3D7_0301300	epoxide hydrolase 1	-0.208302	5.913	10.2063	0.00537836
PF3D7_0608400	conserved Plasmodium protein, unknown function	-0.397911	3.86131	10.1962	0.00539665
PF3D7_1341200	60S ribosomal protein L18, putative	-0.159456	9.46429	10.1735	0.00543797
PF3D7_1309900	conserved Plasmodium protein, unknown function	-0.762677	3.12979	10.1712	0.00544202
PF3D7_0316300	inorganic pyrophosphatase, inorganic pyrophosphatase, putative	0.212636	7.67663	10.1498	0.00548125
PF3D7_1308700	conserved Plasmodium protein, unknown function	0.307925	6.96921	10.1367	0.00550556
PF3D7_0710600	60S ribosomal protein L34	-0.189002	9.4917	10.1153	0.0055453
PF3D7_1021100	conserved Plasmodium protein, unknown function	0.210763	6.27288	10.1076	0.0055596
PF3D7_1332500	SAM-dependent RNA methyltransferase, putative	-0.189862	6.99493	10.1074	0.00555997
PF3D7_1017400	phosphomannomutase, putative	-0.14215	7.54781	10.0734	0.00562397
PF3D7_0420500	conserved Plasmodium protein, unknown function	0.781256	1.27975	10.0432	0.00568147
PF3D7_1136700	conserved Plasmodium protein, unknown function	0.330497	4.12076	10.0391	0.00568938
PF3D7_1305500	mitogen-activated protein kinase phosphatase 1, putative	0.424751	4.13448	10.0364	0.00569453
PF3D7_0803400	DNA repair and recombination protein RAD54, putative	0.201901	7.49985	10.0329	0.00570124
PF3D7_1117500	tyrosine--tRNA ligase	0.312947	5.54751	10.0047	0.00575589
PF3D7_1246400	myosin A tail domain interacting protein	0.220606	5.36993	10.0029	0.00575933
PF3D7_0624900	GAS8-like protein, putative	0.592592	4.4531	10.0022	0.00576071
PF3D7_0919300	thioredoxin-like protein 1, putative	0.297635	3.23665	9.99588	0.00577307
PF3D7_1205900	conserved protein, unknown function	-0.155756	7.80805	9.98673	0.00579094
PF3D7_1111700	conserved Plasmodium protein, unknown function	0.330625	5.94516	9.96327	0.0058371
PF3D7_0308700	conserved protein, unknown function	0.326454	2.96312	9.95983	0.0058439
PF3D7_1312600	2-oxoisovalerate dehydrogenase subunit alpha, mitochondrial, putative	0.290839	5.54554	9.95294	0.00585757
PF3D7_0624700	N-acetylglucosaminyl-phosphatidylinositol de-N-acetylase, putative	0.605511	5.29647	9.94248	0.00587834
PF3D7_0622200	radical SAM protein, putative	-0.154384	9.0463	9.93478	0.00589371
PF3D7_0531100	conserved Plasmodium protein, unknown function	0.556902	4.22946	9.92247	0.00591837
PF3D7_0303700	lipoamide acyltransferase component of branched-chain alpha-keto acid dehydrogenase complex	0.2415	6.62595	9.90284	0.00595792
PF3D7_1323400	60S ribosomal protein L23	-0.174765	10.6006	9.90244	0.00595871
PF3D7_1328100	proteasome subunit beta type-7, putative	-0.182524	7.77268	9.88747	0.00598909
PF3D7_1454700	6-phosphogluconate dehydrogenase, decarboxylating	-0.182677	8.25199	9.87304	0.00601853
PF3D7_0614800	endonuclease III-like protein 1, putative	0.282599	6.18716	9.85351	0.00605863
PF3D7_1440100	conserved Plasmodium protein, unknown function	0.285619	6.67879	9.84211	0.00608217
PF3D7_1225900	conserved Plasmodium protein, unknown function	0.324805	5.63681	9.84193	0.00608255
PF3D7_1022300	ZIP domain-containing protein, putative	0.631991	4.20203	10.5584	0.00608821
PF3D7_1140900	conserved Plasmodium protein, unknown function	0.420512	5.16107	9.83355	0.00609993
PF3D7_0809400	conserved protein, unknown function	0.316688	6.08714	9.82921	0.00610895
PF3D7_0817600	conserved protein, unknown function	0.21122	5.55214	9.81116	0.00614662
PF3D7_1452100	leucine-rich repeat protein	0.459731	3.69187	9.79051	0.00619006
PF3D7_1036500	conserved Plasmodium protein, unknown function	0.198909	5.00626	9.77568	0.00622147
PF3D7_1425400	DEAD/DEAH box helicase, putative	0.271869	4.63291	9.76742	0.00623904
PF3D7_1341300	60S ribosomal protein L18-2, putative	-0.180481	9.12183	9.75223	0.00627148
PF3D7_0917500	conserved protein, unknown function	0.252393	6.67109	9.72266	0.00633522
PF3D7_1353700	reactive oxygen species modulator 1, putative	-0.301019	4.46319	9.7226	0.00633536
PF3D7_0526700	conserved protein, unknown function	-0.172173	7.11771	9.71474	0.00635243
PF3D7_0628300	choline/ethanolaminephosphotransferase, putative	0.15593	8.62902	9.69953	0.00638559
PF3D7_1242500	conserved protein, unknown function	0.460166	5.41131	9.68506	0.00641733
PF3D7_0505700	conserved Plasmodium membrane protein, unknown function	-0.157395	8.33664	9.68484	0.00641781
PF3D7_1317800	40S ribosomal protein S19	-0.148927	10.2121	9.68387	0.00641994
PF3D7_1020200	conserved Plasmodium protein, unknown function	0.433373	3.70746	9.68186	0.00642437
PF3D7_1356300	ubiquitin-conjugating enzyme E2, putative	0.27804	4.73517	9.67207	0.00644596
PF3D7_1426000	60S ribosomal protein L21	-0.203928	9.48254	9.65799	0.00647719
PF3D7_1111000	tRNA m5C-methyltransferase, putative	0.180441	5.68785	9.65192	0.0064907
PF3D7_0305000	elongation factor Ts	-0.248717	5.55201	9.64518	0.00650572
PF3D7_1458300	conserved Plasmodium protein, unknown function	0.326801	6.02982	9.60942	0.00658616
PF3D7_0419500	conserved Plasmodium membrane protein, unknown function	0.19132	6.32078	9.60409	0.00659825
PF3D7_1456500	conserved Plasmodium protein, unknown function	0.227377	7.78262	9.59166	0.00662654
PF3D7_0307100	40S ribosomal protein S12, putative	-0.179061	9.08361	9.53137	0.00676566
PF3D7_0415100	conserved protein, unknown function	0.428257	5.04063	9.50746	0.00682175
PF3D7_1371600	erythrocyte binding like protein 1, pseudogene	0.287362	4.66249	9.49541	0.00685024
PF3D7_1321100	conserved Plasmodium protein, unknown function	0.324548	5.15645	9.49375	0.00685415
PF3D7_0213000	conserved protein, unknown function	0.454064	5.09203	9.48596	0.00687265
PF3D7_0507600	protein CAF40, putative	-0.18702	6.82868	9.4791	0.00688896
PF3D7_1251200	coronin	0.183946	6.67835	9.47307	0.00690336
PF3D7_1408200	AP2 domain transcription factor AP2-G2, putative	-0.182004	10.2039	9.45874	0.00693769
PF3D7_0519200	V-type proton ATPase 16 kDa proteolipid subunit	-0.155741	7.99004	9.45872	0.00693772
PF3D7_0804000	cactin homolog, putative	-0.152052	9.02442	9.44178	0.00697855
PF3D7_1327200	ribonuclease P protein subunit RPR2, putative	-0.192002	6.19432	9.42523	0.00701873
PF3D7_1429700	mitochondrial ribosomal protein L15 precursor, putative	-0.18053	6.72189	9.42081	0.00702949
PF3D7_1019600	conserved Plasmodium protein, unknown function	0.347161	4.74477	9.4116	0.00705198
PF3D7_0803300	mitogen-activated protein kinase organizer 1, putative	0.414954	3.87899	9.59897	0.00705477
PF3D7_1105400	40S ribosomal protein S4, putative	-0.169219	10.3515	9.39822	0.00708481
PF3D7_1125700	kelch domain-containing protein, putative	0.235638	4.85648	9.35773	0.00718522
PF3D7_0305900	conserved Plasmodium protein, unknown function	0.729251	2.35747	9.34346	0.00722097
PF3D7_1311800	M1-family alanyl aminopeptidase	-0.19675	11.3493	9.32364	0.00727097
PF3D7_1021800	schizont egress antigen-1	0.232598	8.66258	9.31343	0.00729691
PF3D7_0208500	acyl carrier protein	-0.447161	4.60373	10.1417	0.00731234
PF3D7_1037900	conserved Plasmodium protein, unknown function	0.297887	3.61017	9.27837	0.00738669
PF3D7_1449100	CLASP domain-containing protein, putative	0.342522	5.37663	9.26434	0.00742296
PF3D7_1460600	inner membrane complex sub-compartment protein 3	0.459364	1.9984	9.26284	0.00742687
PF3D7_1120600	DDRGK domain-containing protein, putative	0.282517	8.61107	9.24107	0.00748359
PF3D7_0416600	prohibitin-like protein PHBL, putative	0.561909	4.9028	9.22332	0.00753023
PF3D7_0627100	ankyrin-repeat protein, putative	-0.159128	9.57471	9.21111	0.00756247
PF3D7_1245900	ankyrin-repeat protein, putative	0.246675	4.58752	9.20585	0.00757643
PF3D7_1017000	DNA polymerase delta catalytic subunit	0.2532	7.02217	9.1969	0.0076002
PF3D7_1144800	conserved Plasmodium protein, unknown function	-0.237412	4.52953	9.19118	0.00761547
PF3D7_1209400	cytosolic iron-sulfur protein assembly protein 1, putative	0.192863	5.73647	9.17575	0.00765679
PF3D7_1131300	conserved Plasmodium protein, unknown function	0.782966	3.08971	9.32693	0.00767111
PF3D7_0523300	cytochrome c oxidase subunit ApiCOX18, putative	0.485029	3.67	9.16278	0.0076917
PF3D7_1328600	conserved Plasmodium protein, unknown function	0.369385	3.55819	9.15099	0.0077236
PF3D7_0516200	40S ribosomal protein S11	-0.195734	9.25295	9.14316	0.00774487
PF3D7_1213800	proline--tRNA ligase	-0.149518	8.7011	9.14187	0.0077484
PF3D7_0814100	conserved Plasmodium protein, unknown function	0.329392	5.67256	9.14146	0.00774951
PF3D7_1414600	mRNA-capping enzyme subunit alpha	-0.170979	6.54758	9.13707	0.00776147
PF3D7_0826600	SNARE protein, putative	-0.266564	4.74911	9.13519	0.0077666
PF3D7_0623700	ATP-dependent RNA helicase SUV3, putative	-0.1911	6.29782	9.12465	0.00779542
PF3D7_1473400	conserved protein, unknown function	0.280187	3.946	9.10954	0.00783697
PF3D7_1124700	GrpE protein homolog, mitochondrial, putative	-0.209124	6.55347	9.08495	0.0079051
PF3D7_0721700	secreted ookinete protein, putative	-0.27763	3.75774	9.08296	0.00791066
PF3D7_0715000	4-nitrophenylphosphatase	-0.188326	6.83451	9.07824	0.00792383
PF3D7_0317200	cdc2-related protein kinase 4	0.217261	8.61852	9.07374	0.00793638
PF3D7_1149400	Plasmodium exported protein, unknown function	0.293253	6.47746	9.06213	0.00796894
PF3D7_1406900	radical SAM protein, putative	0.48693	3.66192	9.05433	0.0079909
PF3D7_0718600	conserved Plasmodium protein, unknown function	0.221522	5.42699	9.0448	0.00801781
PF3D7_1121700	protein GCN20	-0.139686	8.21555	9.04098	0.00802862
PF3D7_1013600	conserved Plasmodium protein, unknown function	0.190007	7.1832	9.03999	0.00803144
PF3D7_1441200	60S ribosomal protein L1, putative	-0.180095	8.63387	9.03691	0.00804017
PF3D7_1458900	golgi apparatus membrane protein TVP23, putative	0.221185	4.78476	9.02219	0.00808207
PF3D7_0608500	proteasome subunit alpha type-2, putative	-0.141774	7.95898	9.01778	0.00809468
PF3D7_1020900	ADP-ribosylation factor	-0.148849	7.63401	9.00205	0.0081398
PF3D7_0306300	glutaredoxin 1	-0.265499	7.07811	8.99651	0.00815579
PF3D7_0105100	conserved Apicomplexan protein, unknown function	0.640362	3.60663	8.98255	0.00819616
PF3D7_0904000	GTPase-activating protein, putative	-0.158149	8.85108	8.97335	0.00822289
PF3D7_0807300	ras-related protein Rab-18	-0.168325	7.25214	8.94884	0.00829462
PF3D7_1004400	RNA-binding protein, putative	-0.154314	8.35112	8.94363	0.00830996
PF3D7_0203000	repetitive organellar protein, putative	0.216586	7.68202	8.94127	0.00831691
PF3D7_1149000	antigen 332, DBL-like protein	-0.189667	10.5363	8.94024	0.00831994
PF3D7_0703600	conserved protein, unknown function	0.25691	4.81577	8.93689	0.00832983
PF3D7_0527200	ubiquitin carboxyl-terminal hydrolase 14	-0.147231	8.53099	8.93185	0.00834476
PF3D7_1306500	MORN repeat protein, putative	0.334786	3.84112	8.9259	0.00836236
PF3D7_1309400	HORMA domain protein, putative	-0.191462	7.17529	8.90193	0.00843385
PF3D7_0620300	conserved Plasmodium protein, unknown function	0.37808	2.93956	8.86473	0.00854616
PF3D7_1433900	protein kinase, putative	0.403206	4.70723	8.86019	0.00855998
PF3D7_0932000	conserved Plasmodium protein, unknown function	0.44242	3.16224	8.83182	0.00864693
PF3D7_1455900	polyprenol reductase, putative	0.473477	4.49748	10.5679	0.00871198
PF3D7_1124800	ribosome biogenesis regulatory protein, putative	-0.150602	8.12596	8.80774	0.0087215
PF3D7_1243500	vacuolar-sorting protein SNF7, putative	0.329135	3.98129	8.79696	0.00875512
PF3D7_1342000	40S ribosomal protein S6	-0.166475	10.7995	8.79545	0.00875986
PF3D7_1108200	D-tyrosyl-tRNA(Tyr) deacylase	-0.219364	4.84846	8.7823	0.00880109
PF3D7_1468100	kelch domain-containing protein, putative	-0.168298	11.3762	8.7756	0.0088222
PF3D7_0415800	RING zinc finger protein, putative	0.280298	3.54974	8.77469	0.00882506
PF3D7_1237000	SUMO-activating enzyme subunit 2	-0.176144	6.25878	8.77007	0.00883965
PF3D7_0218500	small nuclear ribonucleoprotein Sm D2, putative	-0.176408	5.78873	8.74149	0.0089305
PF3D7_0306900	40S ribosomal protein S23, putative	-0.180294	9.96157	8.72507	0.00898317
PF3D7_0617300	conserved Plasmodium protein, unknown function	-0.275198	4.13425	8.72272	0.00899073
PF3D7_0932800	importin alpha re-exporter, putative	0.145318	7.79411	8.70861	0.0090363
PF3D7_1015800	ribonucleoside-diphosphate reductase small chain, putative	0.24164	7.09654	8.69396	0.00908392
PF3D7_0316200	conserved Plasmodium protein, unknown function	0.320835	7.19985	8.67602	0.00914261
PF3D7_0516900	60S ribosomal protein L2	-0.181967	10.1478	8.66883	0.00916624
PF3D7_1228700	conserved Plasmodium protein, unknown function	0.260693	6.4831	8.66853	0.00916722
PF3D7_1474500	splicing factor 3A subunit 1, putative	-0.146949	7.43415	8.66374	0.00918301
PF3D7_1030600	tRNA N6-adenosine threonylcarbamoyltransferase	-0.136277	7.29659	8.64934	0.00923068
PF3D7_0419200	protein transport protein GOT1, putative	0.429738	2.45647	8.6407	0.00925939
PF3D7_1345600	inner membrane complex protein	0.256534	3.89811	8.63325	0.00928425
PF3D7_1204700	conserved protein, unknown function	0.429825	4.03307	8.61594	0.00934227
PF3D7_1245500	conserved Plasmodium protein, unknown function	0.353426	4.67177	8.61539	0.00934413
PF3D7_0904100	AP-4 complex subunit epsilon, putative	-0.155745	7.86229	8.60951	0.00936396
PF3D7_1354500	adenylosuccinate synthetase	-0.129799	7.81761	8.58505	0.00944688
PF3D7_1126300	DnaJ protein, putative	-0.181084	5.9311	8.55588	0.00954683
PF3D7_0718100	exported serine/threonine protein kinase	0.191453	7.67779	8.52467	0.00965516
PF3D7_0530750	dolichol-phosphate mannosyltransferase subunit 3, putative	0.851856	2.45678	8.51965	0.00967272
PF3D7_0722500	pre-mRNA-splicing factor CWC15, putative	-0.129761	7.52693	8.51292	0.00969627
PF3D7_0618200	conserved protein, unknown function	-0.163909	7.1241	8.48858	0.00978214
PF3D7_1023500	conserved Plasmodium protein, unknown function	1.16681	1.7144	8.48567	0.00979247
PF3D7_0719600	60S ribosomal protein L11a, putative	-0.193288	9.39544	8.48081	0.00980972
PF3D7_0107500	Niemann-Pick type C1-related protein	-0.158898	10.9398	8.47227	0.00984012
PF3D7_0310000	50S ribosomal protein L9, apicoplast, putative	0.437089	4.8998	9.27908	0.00988474
PF3D7_0214900	rhoptry neck protein 6	0.313544	5.62857	8.45711	0.00989439
PF3D7_1220100	pre-mRNA-processing factor 17, putative	-0.141699	7.05732	8.45363	0.00990692
PF3D7_0824000	conserved Plasmodium protein, unknown function	0.503963	3.37173	8.44367	0.0099428
PF3D7_1478900	unspecified product	0.27313	3.35241	8.4413	0.00995136
PF3D7_0501700	anaphase-promoting complex subunit 3, putative	0.950731	-0.382723	8.43276	0.00998227
PF3D7_1309100	60S ribosomal protein L24, putative	-0.176102	10.0365	8.42783	0.0100002
PF3D7_0104400	4-hydroxy-3-methylbut-2-enyl diphosphate reductase	-0.177713	5.95671	8.3982	0.0101085
PF3D7_0215500	conserved Plasmodium protein, unknown function	0.170724	6.39685	8.39481	0.010121
PF3D7_0725000	exonuclease I, putative	0.214796	7.07198	8.37952	0.0101775
PF3D7_1142900	conserved Plasmodium protein, unknown function	0.471405	1.33065	8.36914	0.010216
PF3D7_1448500	conserved Plasmodium protein, unknown function	0.255983	8.91821	8.36159	0.0102442
PF3D7_1252900	Plasmodium exported protein, unknown function	0.175732	5.50725	8.35659	0.0102629
PF3D7_1011900	heme oxygenase	0.227897	5.09888	8.35616	0.0102645
PF3D7_0827900	protein disulfide isomerase	-0.178466	10.5856	8.35406	0.0102724
PF3D7_0515400	conserved protein, unknown function	0.235238	3.81655	8.34829	0.0102941
PF3D7_1219400	erythrocyte membrane protein 1 (PfEMP1), pseudogene	-0.230685	8.14066	8.33853	0.0103308
PF3D7_0918100	cytochrome b5-like heme/steroid binding protein, putative	-0.200139	7.07643	8.32513	0.0103814
PF3D7_1211700	DNA replication licensing factor MCM5, putative	0.227979	7.57038	8.30875	0.0104438
PF3D7_1357200	glutamate--tRNA ligase	-0.189011	5.70471	8.29953	0.010479
PF3D7_1459200	WD repeat-containing protein, putative	0.152853	7.50537	8.29011	0.0105152
PF3D7_0213800	conserved protein, unknown function	-0.264966	4.01074	8.28985	0.0105162
PF3D7_0403400	conserved Plasmodium protein, unknown function	0.183521	8.55578	8.28959	0.0105172
PF3D7_1227100	DNA helicase 60	-0.168025	6.83488	8.28896	0.0105196
PF3D7_0204900	2-methoxy-6-polyprenyl-1,4-benzoquinol methylase, mitochondrial, putative	0.45651	4.61801	8.53514	0.0105439
PF3D7_0934100	TFIIH basal transcription factor complex helicase XPD subunit	-0.14918	7.23362	8.26628	0.0106073
PF3D7_1352800	vacuolar fusion protein MON1, putative	0.141904	6.76632	8.25692	0.0106438
PF3D7_0712900	erythrocyte membrane protein 1, PfEMP1	-0.230646	5.52697	8.24365	0.0106956
PF3D7_1438100	translocation protein SEC62, putative	-0.144643	7.11405	8.23678	0.0107227
PF3D7_1410600	eukaryotic translation initiation factor 2 subunit gamma, putative	-0.161178	10.0298	8.23494	0.0107299
PF3D7_1303100	methyltransferase, putative	-0.251969	5.55432	8.22686	0.0107618
PF3D7_0708600	inner membrane complex protein 1d, putative	-0.361931	2.67906	8.22068	0.0107862
PF3D7_0113800	DBL containing protein, unknown function	-0.2385	3.88271	8.21731	0.0107995
PF3D7_0414100	conserved Plasmodium membrane protein, unknown function	0.518603	4.99574	8.20019	0.0108676
PF3D7_1115900	palmitoyltransferase DHHC9	0.362431	4.59216	8.18943	0.0109107
PF3D7_1137100	mitochondrial ribosomal protein S9 precursor, putative	-0.140787	6.58826	8.18867	0.0109138
PF3D7_1126200	40S ribosomal protein S18, putative	-0.170329	9.66436	8.15534	0.0110485
PF3D7_1420700	surface protein P113	-0.163976	11.8665	8.15301	0.0110579
PF3D7_API02300	apicoplast ribosomal protein S5	2.2741	-0.246362	8.14674	0.0110835
PF3D7_0707500	conserved Plasmodium protein, unknown function	0.19472	6.74223	8.14671	0.0110836
PF3D7_1453500	NAD(P) transhydrogenase, putative	-0.47818	1.82392	8.13987	0.0111116
PF3D7_1423700	conserved Plasmodium protein, unknown function	-0.145538	10.8801	8.13709	0.011123
PF3D7_1122200	JmjC domain-containing protein, putative	0.181211	6.48084	8.13668	0.0111247
PF3D7_0526400	conserved Plasmodium protein, unknown function	-0.356967	3.9687	8.134	0.0111357
PF3D7_0524400	ribosome-interacting GTPase 1, putative	-0.159696	7.99403	8.12644	0.0111668
PF3D7_1357100	elongation factor 1-alpha	-0.186737	10.3859	8.11891	0.0111978
PF3D7_0217800	40S ribosomal protein S26	-0.149621	8.9746	8.05746	0.011455
PF3D7_1254400	rifin	-1.62535	-2.50979	8.31611	0.0115028
PF3D7_0729700	conserved protein, unknown function	0.573098	0.961407	8.03899	0.0115336
PF3D7_1433700	conserved Plasmodium protein, unknown function	0.280599	6.61526	8.03429	0.0115537
PF3D7_0827100	translation initiation factor IF-2, putative	-0.188637	6.43696	8.01804	0.0116235
PF3D7_1432300	conserved Plasmodium protein, unknown function	0.365853	3.71478	7.9958	0.0117198
PF3D7_1232600	conserved Plasmodium protein, unknown function	0.255896	4.41557	7.98556	0.0117645
PF3D7_1325600	mitochondrial fission 1 protein, putative	0.676278	2.93552	7.97696	0.0118021
PF3D7_0411900	DNA polymerase alpha catalytic subunit A	0.174054	8.0235	7.97023	0.0118317
PF3D7_1346400	VPS13 domain-containing protein, putative	-0.158149	10.2392	7.96334	0.011862
PF3D7_0810900	conserved Plasmodium protein, unknown function	0.299156	3.61462	7.96124	0.0118713
PF3D7_1318200	glycerol-3-phosphate 1-O-acyltransferase	0.996322	1.18104	7.94805	0.0119297
PF3D7_1128400	bifunctional farnesyl/geranylgeranyl diphosphate synthase	-0.149498	6.77845	7.92737	0.0120219
PF3D7_1143700	conserved Plasmodium protein, unknown function	0.615291	3.48551	7.91812	0.0120634
PF3D7_0520900	adenosylhomocysteinase	-0.152933	10.2539	7.91544	0.0120755
PF3D7_1459800	bax inhibitor 1, putative	-0.176951	6.73763	7.91194	0.0120912
PF3D7_1436300	translocon component PTEX150	-0.178926	10.15	7.91103	0.0120954
PF3D7_0312900	hypothetical protein	-0.215233	4.94525	7.8837	0.0122193
PF3D7_1038700	Plasmodium exported protein, unknown function	0.237017	4.17273	7.88299	0.0122225
PF3D7_1209500	cGMP-specific 3',5'-cyclic phosphodiesterase alpha	0.389117	2.64943	7.8641	0.0123091
PF3D7_0616100	conserved Plasmodium protein, unknown function	-0.221373	3.95439	7.86176	0.0123199
PF3D7_1358700	YOP1-like protein, putative	-0.146605	7.67388	7.85179	0.0123658
mal_rna_17	unspecified product (LSUE)	-0.333976	6.63865	7.84413	0.0124013
PF3D7_0703100	cytosolic iron-sulfur assembly component 2, putative	0.267443	3.64526	7.84361	0.0124038
PF3D7_0622800	leucine--tRNA ligase, putative	-0.132646	9.5719	7.83347	0.0124509
PF3D7_0505100	trafficking protein particle complex subunit 8, putative	-0.152532	8.75142	7.81123	0.012555
PF3D7_1005000	methionine--tRNA ligase, putative	0.156272	5.76283	7.805	0.0125844
PF3D7_1312500	conserved Plasmodium protein, unknown function	0.388717	2.17463	7.80061	0.0126051
PF3D7_0320300	T-complex protein 1 subunit epsilon	-0.175078	8.82234	7.79226	0.0126446
PF3D7_1128300	ATP-dependent 6-phosphofructokinase	-0.226776	5.03156	7.79006	0.0126551
PF3D7_1025300	conserved protein, unknown function	-0.265693	5.86543	7.77968	0.0127045
PF3D7_0721200	conserved Plasmodium protein, unknown function	0.176727	5.87601	7.7749	0.0127273
PF3D7_0314200	conserved Plasmodium protein, unknown function	0.217101	6.26796	7.77014	0.01275
PF3D7_0626800	pyruvate kinase	-0.166365	12.0042	7.76994	0.012751
PF3D7_1424400	60S ribosomal protein L7-3, putative	-0.185813	10.7771	7.74539	0.0128691
PF3D7_1443700	dephospho-CoA kinase, putative	0.307833	5.00374	7.74201	0.0128856
PF3D7_1310000	ATP synthase subunit O, mitochondrial, putative	0.579837	3.43592	7.73502	0.0129194
PF3D7_1370900	unspecified product	0.49309	3.33204	7.7311	0.0129385
PF3D7_0717300	transcription initiation factor IIE subunit alpha, putative	-0.143928	6.56369	7.72883	0.0129495
PF3D7_1451700	calcineurin subunit B	0.406209	4.44087	7.72677	0.0129596
PF3D7_0305500	conserved Plasmodium protein, unknown function	-0.145078	9.61479	7.723	0.012978
PF3D7_1359100	riboflavin kinase, putative	0.154523	6.21413	7.71495	0.0130174
PF3D7_1450800	conserved protein, unknown function	-0.26541	4.76264	7.71432	0.0130205
PF3D7_0406500	NYN domain-containing protein, putative	0.252481	11.7953	7.71059	0.0130388
PF3D7_0214700	conserved Plasmodium protein, unknown function	0.398872	2.68272	7.71007	0.0130413
PF3D7_1329800	conserved Plasmodium protein, unknown function	0.549186	3.69259	7.6987	0.0130973
PF3D7_0815800	vacuolar protein sorting-associated protein 9, putative	0.163111	8.17426	7.69742	0.0131036
PF3D7_1411600	GTP-binding protein Obg1	-0.295178	4.25618	7.68027	0.0131887
PF3D7_1127600	CRAL/TRIO domain-containing protein, putative	0.203972	5.53874	7.67408	0.0132195
PF3D7_1307500	conserved Plasmodium protein, unknown function	0.488233	1.85189	7.67303	0.0132248
PF3D7_1116400	guanine nucleotide-exchange factor SEC12	-0.188966	7.33891	7.66752	0.0132522
PF3D7_0812400	karyopherin alpha	-0.178406	9.048	7.6651	0.0132644
PF3D7_0415900	60S ribosomal protein L15, putative	-0.169593	10.4027	7.66263	0.0132767
PF3D7_1449000	gamete egress and sporozoite traversal protein, putative	0.61304	0.66442	7.64483	0.0133663
PF3D7_1362700	conserved Plasmodium protein, unknown function	0.278744	7.75088	7.63011	0.0134409
PF3D7_0103100	vacuolar protein sorting-associated protein 51, putative	-0.231354	6.35623	7.61776	0.0135039
PF3D7_1015900	enolase	-0.225359	11.888	7.60977	0.0135448
PF3D7_1141100	conserved Plasmodium protein, unknown function	-0.205746	4.23864	7.60583	0.013565
PF3D7_0906200	conserved Plasmodium protein, unknown function	0.237201	4.747	7.60438	0.0135724
PF3D7_0401600	rifin	-0.161117	7.82291	7.58527	0.0136711
PF3D7_0424900	Plasmodium exported protein (PHISTa), unknown function	-0.181638	5.27324	7.57971	0.0136999
PF3D7_0724600	protein kinase, putative	0.23017	6.23671	7.56882	0.0137566
PF3D7_1228300	NIMA related kinase 1	0.179403	7.6552	7.56752	0.0137634
PF3D7_0316100	mitochondrial ribosomal protein L27 precursor, putative	0.228958	4.49577	7.55869	0.0138096
PF3D7_1236900	conserved Plasmodium protein, unknown function	0.344559	3.5053	7.54728	0.0138696
PF3D7_1010700	dolichyl-phosphate-mannose--protein mannosyltransferase, putative	-0.125769	7.89391	7.53783	0.0139194
PF3D7_1435000	cytochrome c oxidase assembly protein COX15, putative	0.340918	5.57982	7.53603	0.013929
PF3D7_0517500	UTP--glucose-1-phosphate uridylyltransferase, putative	-0.217986	4.24566	7.52961	0.013963
PF3D7_0620400	merozoite surface protein 10	0.388079	2.03211	7.52439	0.0139907
PF3D7_0207000	merozoite surface protein 4	0.204012	7.04223	7.51846	0.0140223
PF3D7_0717600	conserved Plasmodium protein, unknown function	0.212895	6.44056	7.51522	0.0140396
PF3D7_0821600	polyribonucleotide 5'-hydroxyl-kinase Clp1, putative	-0.13376	7.3923	7.51228	0.0140553
PF3D7_1130200	60S ribosomal protein P0	-0.157563	10.8518	7.49315	0.0141581
PF3D7_0901900	probable protein, unknown function	0.254287	4.38847	7.48758	0.0141881
PF3D7_0506000	conserved Plasmodium protein, unknown function	0.339284	4.53384	7.48626	0.0141953
PF3D7_1108600	endoplasmic reticulum-resident calcium binding protein	-0.158529	10.0098	7.4822	0.0142172
PF3D7_1106200	conserved Plasmodium protein, unknown function	0.61946	4.49628	7.4731	0.0142667
PF3D7_1317000	U4/U6.U5 tri-snRNP-associated protein 2, putative	-0.142479	8.00726	7.47024	0.0142822
PF3D7_1021400	endomembrane protein 70, putative	0.155023	7.25455	7.46089	0.0143332
PF3D7_0806500	DnaJ protein, putative	-0.150733	7.00328	7.45159	0.0143842
PF3D7_0415200	conserved Plasmodium protein, unknown function	-0.170088	7.30359	7.45088	0.0143881
PF3D7_0112000	TatD-like deoxyribonuclease	-0.15231	5.66929	7.44242	0.0144347
PF3D7_0729200	1-cys peroxiredoxin	0.742105	4.14373	8.47763	0.0144792
PF3D7_0728200	actin-like protein, putative	0.590011	3.64735	7.43091	0.0144983
PF3D7_1103100	60S acidic ribosomal protein P1, putative	-0.179536	9.58109	7.4289	0.0145094
PF3D7_0807800	26S proteasome regulatory subunit RPN10, putative	-0.155282	8.00223	7.42359	0.0145389
PF3D7_0813400	conserved protein, unknown function	-0.143069	10.4212	7.40405	0.014648
PF3D7_0206300	pentafunctional AROM polypeptide, putative, pseudogene	0.168984	9.71333	7.33634	0.0150331
PF3D7_0702100	Plasmodium exported protein (PHISTb), unknown function, pseudogene	0.170212	6.85769	7.31358	0.0151652
PF3D7_1250500	AP-3 complex subunit sigma, putative	-0.16277	5.69273	7.31045	0.0151835
PF3D7_0508700	pre-mRNA-processing ATP-dependent RNA helicase PRP5, putative	-0.131574	8.88005	7.30903	0.0151918
PF3D7_0406200	sexual stage-specific protein precursor	0.182798	8.05963	7.29636	0.015266
PF3D7_1430900	cytochrome c oxidase subunit 2, putative	0.405553	4.61558	7.29535	0.0152719
PF3D7_0826400	dehydrodolichyl diphosphate synthetase, putative	0.305212	4.2109	7.26881	0.0154288
PF3D7_1445300	mitochondrial ribosomal protein S29 precursor, putative	-0.176142	5.75813	7.26842	0.0154312
PF3D7_1034600	translation initiation factor IF-3, putative	0.244443	5.36314	8.70579	0.0154524
PF3D7_0907500	conserved protein, unknown function	0.287824	3.12868	7.25673	0.0155009
PF3D7_1201900	conserved protein, unknown function	-0.162205	5.96001	7.25539	0.0155088
PF3D7_0503400	actin-depolymerizing factor 1	0.223384	7.65227	7.25276	0.0155246
PF3D7_1308400	conserved Plasmodium protein, unknown function	-0.149811	10.5663	7.24774	0.0155547
PF3D7_1034700	ADP-ribosylation factor, putative	0.471986	3.51653	7.24199	0.0155892
PF3D7_1364400	conserved Plasmodium protein, unknown function	-0.129379	8.33416	7.24152	0.0155921
PF3D7_0933400	conserved Plasmodium protein, unknown function	0.662056	3.1301	7.23742	0.0156168
PF3D7_1414300	60S ribosomal protein L10, putative	-0.158359	9.86299	7.21549	0.0157496
PF3D7_1150400	erythrocyte membrane protein 1, PfEMP1	-0.587012	-0.352666	7.21304	0.0157645
PF3D7_1203400	major facilitator superfamily domain-containing protein, putative	0.27139	6.53799	7.21232	0.0157689
PF3D7_0933600	mitochondrial-processing peptidase subunit beta, putative	-0.141494	7.07529	7.21096	0.0157772
PF3D7_1304700	cyclin	0.542351	3.22901	7.61207	0.0157783
PF3D7_0915200	ribonuclease H2 subunit C, putative	0.279265	4.13304	7.20732	0.0157994
PF3D7_1370500	unspecified product	0.514253	3.48079	7.20557	0.0158101
PF3D7_1005100	U3 small nucleolar RNA-associated protein 25, putative	0.185672	7.65336	7.19769	0.0158584
PF3D7_0509100	structural maintenance of chromosomes protein 4, putative	0.257851	8.78393	7.18542	0.0159339
PF3D7_1335600	conserved Plasmodium protein, unknown function	0.227377	5.08683	7.18537	0.0159342
PF3D7_0917900	heat shock protein 70	-0.178459	12.1512	7.17628	0.0159903
PF3D7_1428000	conserved Plasmodium membrane protein, unknown function	0.585935	2.65668	7.17509	0.0159977
PF3D7_1429000	protein archease, putative	-0.244513	3.91852	7.16672	0.0160497
PF3D7_0614300	major facilitator superfamily-related transporter, putative	-0.144475	9.59935	7.15536	0.0161205
PF3D7_0111000	kinesin-8, putative	0.238685	6.03933	7.15318	0.0161341
PF3D7_1143400	translation initiation factor eIF-1A, putative	-0.181885	7.76627	7.1514	0.0161453
PF3D7_1351400	60S ribosomal protein L17, putative	-0.157072	10.0355	7.14606	0.0161788
PF3D7_1454400	aminopeptidase P	-0.15105	9.06294	7.13869	0.0162251
PF3D7_1416800	lysine--tRNA ligase, putative	0.264036	5.28602	7.13233	0.0162652
PF3D7_1413700	conserved Plasmodium protein, unknown function	0.216234	5.49692	7.10016	0.0164698
PF3D7_0708500	heat shock protein 86 family protein	-0.13037	7.60489	7.09284	0.0165167
PF3D7_0731600	acyl-CoA synthetase	-0.158604	9.57819	7.09225	0.0165205
PF3D7_1139600	conserved Plasmodium protein, unknown function	0.324937	3.59185	7.06921	0.0166694
PF3D7_0826700	receptor for activated c kinase	-0.173713	10.5419	7.06607	0.0166898
PF3D7_0811800	conserved Plasmodium protein, unknown function	0.334292	5.20426	7.05682	0.0167501
PF3D7_1443900	heat shock protein 90, putative	-0.189748	7.37926	7.04987	0.0167955
PF3D7_1342400	casein kinase II beta chain	-0.141874	8.29496	7.0396	0.0168629
PF3D7_1232800	conserved Plasmodium protein, unknown function	0.734074	1.84044	7.03382	0.016901
PF3D7_0512600	ras-related protein Rab-1B	-0.152634	7.24695	7.03245	0.0169101
PF3D7_0207200	iron-sulfur assembly protein, putative (ISCA)	0.67605	1.95111	7.01268	0.0170411
PF3D7_0712000	erythrocyte membrane protein 1, PfEMP1	-0.38207	2.90195	7.00826	0.0170705
PF3D7_1366200	conserved protein, unknown function	-0.194196	4.62115	7.00396	0.0170993
PF3D7_1206600	DNA-directed RNA polymerase III subunit RPC2, putative	-0.142538	8.98766	7.00081	0.0171203
PF3D7_1338500	conserved Plasmodium protein, unknown function	0.852605	3.6691	6.99142	0.0171833
PF3D7_0509600	asparagine--tRNA ligase	-0.153387	6.99162	6.98819	0.017205
PF3D7_0204200	conserved Plasmodium protein, unknown function	-0.134612	7.22236	6.98728	0.0172112
PF3D7_1347600	conserved protein, unknown function	0.520946	2.38254	6.96816	0.0173405
PF3D7_1247700	conserved Plasmodium protein, unknown function	0.419283	0.929532	6.95418	0.0174357
PF3D7_0211500	GAF domain-related protein, putative	0.27643	4.80761	6.94987	0.0174652
PF3D7_1125500	small nuclear ribonucleoprotein Sm D1, putative	-0.139817	6.7909	6.94244	0.0175162
PF3D7_1128000	conserved Plasmodium protein, unknown function	-0.134263	8.74126	6.93786	0.0175476
PF3D7_1226200	conserved Plasmodium protein, unknown function	0.264139	5.04416	6.93637	0.0175579
PF3D7_0925700	histone deacetylase 1	-0.144599	7.49393	6.92794	0.0176161
PF3D7_1007200	rho GTPase-activating protein, putative	0.27618	4.45901	6.92326	0.0176485
PF3D7_0511000	translationally-controlled tumor protein homolog	-0.15569	8.41476	6.92236	0.0176548
PF3D7_0913700	conserved Plasmodium protein, unknown function	-0.173776	6.92115	6.91915	0.017677
PF3D7_1006500	conserved Plasmodium protein, unknown function	0.824052	4.07552	6.89072	0.0178757
PF3D7_0317500	kinesin-5	-0.128636	8.36466	6.88641	0.017906
PF3D7_0517400	FACT complex subunit SPT16, putative	-0.124066	8.83439	6.88486	0.0179169
PF3D7_1123400	translation elongation factor EF-1, subunit alpha, putative	-0.140546	9.32399	6.88423	0.0179213
PF3D7_1324600	conserved Plasmodium protein, unknown function	0.256576	6.13793	6.87703	0.0179722
PF3D7_0808600	erythrocyte membrane protein 1, PfEMP1	-0.223125	3.97103	6.8764	0.0179766
PF3D7_0913900	arginine--tRNA ligase, putative	-0.171938	5.66748	6.87297	0.0180009
PF3D7_1018300	peptidase, putative	-0.129903	8.22087	6.86632	0.0180482
PF3D7_1232200	dihydrolipoyl dehydrogenase, mitochondrial	0.340258	4.97617	6.99574	0.018094
PF3D7_0630400	conserved Plasmodium protein, unknown function	0.682296	1.23959	6.85292	0.0181436
PF3D7_0505500	DNA mismatch repair protein MSH6, putative	-0.202827	7.86752	6.85171	0.0181523
PF3D7_1104200	chromatin remodeling protein	-0.173751	9.06743	6.8483	0.0181768
PF3D7_0906100	vacuolar protein sorting-associated protein 46, putative	0.33777	5.23835	6.84284	0.0182159
PF3D7_0204800	3'-5' exonuclease, putative	0.533238	4.92856	6.82993	0.0183089
PF3D7_0730200	AP-4 complex subunit beta, putative	0.187481	6.04359	6.82969	0.0183106
PF3D7_0210800	conserved Plasmodium protein, unknown function	0.160627	6.39497	6.82892	0.0183163
PF3D7_0105600	conserved Plasmodium protein, unknown function	-0.129284	6.77136	6.81453	0.0184206
PF3D7_0626200	conserved Plasmodium protein, unknown function	0.404281	4.76307	6.81267	0.0184341
PF3D7_0704700	phosphopantetheine adenylyltransferase, putative	0.214836	6.23879	6.79495	0.0185637
PF3D7_1462900	conserved Plasmodium protein, unknown function	0.196694	5.00326	6.78852	0.018611
PF3D7_0911400	conserved Plasmodium protein, unknown function	0.166752	6.68381	6.78769	0.0186171
PF3D7_1035000	U2 snRNA/tRNA pseudouridine synthase, putative	0.197647	5.74746	6.78677	0.0186238
PF3D7_1241600	mitochondrial carrier protein, putative	0.680335	3.55627	8.89466	0.0186276
PF3D7_1430300	acid phosphatase, putative	-0.128264	9.78602	6.7765	0.0186997
PF3D7_0830900	Plasmodium exported protein, unknown function	0.210715	4.26053	6.7736	0.0187211
PF3D7_0815200	importin subunit beta, putative	-0.146657	9.02982	6.76412	0.0187915
PF3D7_0915400	ATP-dependent 6-phosphofructokinase	-0.162039	10.9791	6.74509	0.0189338
PF3D7_1439100	DEAD/DEAH box helicase, putative	-0.14178	7.60191	6.73768	0.0189895
PF3D7_1035900	probable protein, unknown function	0.336939	6.05624	6.73136	0.0190372
PF3D7_1312100	GYF domain-containing protein, putative	0.286903	6.0415	6.72248	0.0191044
PF3D7_1037100	pyruvate kinase 2	-0.189724	6.25117	6.71372	0.019171
PF3D7_1340000	secreted ookinete protein, putative	-0.187749	5.31771	6.70614	0.0192288
PF3D7_1003600	inner membrane complex protein 1c, putative	0.182427	6.37747	6.70202	0.0192603
PF3D7_1143300	DNA-directed RNA polymerases I and III subunit RPAC1, putative	-0.112806	7.57425	6.69655	0.0193022
PF3D7_1468200	telomere length and silencing protein 1, putative	-0.169563	6.05312	6.69411	0.019321
PF3D7_1228100	leucine-rich repeat protein	0.422595	3.89281	6.96828	0.0194771
PF3D7_0211600	UDP-N-acetylglucosamine transferase subunit ALG14, putative	0.821001	0.920915	6.67043	0.0195039
PF3D7_0927900	phosphatidylserine decarboxylase	-0.152943	7.14762	6.65266	0.0196424
PF3D7_0310500	ATP-dependent RNA helicase DHX57, putative	-0.110023	8.37059	6.64677	0.0196886
PF3D7_1308000	conserved Plasmodium membrane protein, unknown function	0.252697	6.17216	6.6397	0.0197442
PF3D7_1033700	bromodomain protein 1	-0.140355	7.56759	6.63266	0.0197997
PF3D7_1367100	U1 small nuclear ribonucleoprotein 70 kDa homolog, putative	-0.140036	7.45144	6.62604	0.0198521
PF3D7_1206500	Tat binding protein 1(TBP-1)-interacting protein, putative	0.281401	3.5909	6.62142	0.0198887
PF3D7_0713400	GPCR-like receptor SR25	0.129698	6.21592	6.60636	0.0200088
PF3D7_0423300	conserved Plasmodium protein, unknown function	0.411562	3.07263	6.59981	0.0200612
PF3D7_1141300	conserved protein, unknown function	0.240238	6.89105	6.59871	0.02007
PF3D7_0313600	conserved Plasmodium protein, unknown function	0.285962	6.26772	6.595	0.0200998
PF3D7_1334100	conserved protein, unknown function	-0.171559	6.55891	6.59454	0.0201035
PF3D7_1019900	autophagy-related protein 8	0.372632	2.44603	6.59246	0.0201202
PF3D7_1146600	oocyst rupture protein 1, putative	0.217876	6.22476	6.59118	0.0201305
PF3D7_1429900	ADP-dependent DNA helicase RecQ	-0.158189	6.23529	6.58943	0.0201446
PF3D7_1401700	conserved Plasmodium protein, unknown function	0.482747	1.26093	6.57292	0.0202781
PF3D7_0613000	conserved Plasmodium protein, unknown function	0.332062	5.93491	6.91395	0.020394
PF3D7_0402200	surface-associated interspersed protein 4.1 (SURFIN 4.1), pseudogene	0.263595	7.04885	6.55836	0.0203967
PF3D7_1233000	elongation factor G	0.167195	5.88486	6.55794	0.0204002
PF3D7_0705200	conserved Plasmodium protein, unknown function	0.504359	4.2019	6.55197	0.0204491
PF3D7_0729300	60S ribosomal export protein NMD3, putative	0.124313	8.30339	6.54508	0.0205056
PF3D7_1361000	protein arginine N-methyltransferase 5, putative	-0.16929	6.24351	6.52984	0.0206313
PF3D7_1327400	conserved Plasmodium protein, unknown function	0.279347	5.47109	6.50352	0.0208506
PF3D7_1434400	conserved protein, unknown function	0.326783	2.81527	6.49574	0.0209159
PF3D7_1461700	conserved Plasmodium protein, unknown function	0.569101	1.50891	6.4736	0.0211031
PF3D7_0814000	60S ribosomal protein L13-2, putative	-0.148984	10.5114	6.47249	0.0211125
PF3D7_0715400	secreted ookinete protein, putative	0.457257	4.98854	8.33443	0.0211518
PF3D7_0208900	6-cysteine protein P230p	-0.253309	3.17105	6.46709	0.0211585
PF3D7_1460700	60S ribosomal protein L27	-0.152052	9.70093	6.45974	0.0212212
PF3D7_0936200	Plasmodium exported protein (hyp11), unknown function	-0.230264	4.55262	6.45109	0.0212953
PF3D7_1365000	conserved Plasmodium protein, unknown function	-0.153861	6.11817	6.44404	0.0213559
PF3D7_1105600	translocon component PTEX88	-0.134662	8.65634	6.44326	0.0213626
PF3D7_0211700	tyrosine kinase-like protein, putative	0.24792	6.69244	6.43481	0.0214355
PF3D7_1113200	conserved Plasmodium protein, unknown function	0.234642	4.5927	6.42775	0.0214967
PF3D7_0316400	conserved protein, unknown function	0.186662	7.46804	6.42685	0.0215046
PF3D7_0605600	nucleoside diphosphate kinase, putative	0.309998	3.43185	6.4121	0.021633
PF3D7_1475800	conserved Plasmodium protein, unknown function	0.585009	0.105895	6.41015	0.0216501
PF3D7_1014500	conserved Plasmodium protein, unknown function	0.18464	5.10296	6.40287	0.0217139
PF3D7_0520000	40S ribosomal protein S9, putative	-0.165781	9.90229	6.39837	0.0217534
PF3D7_1120100	phosphoglycerate mutase, putative	-0.153587	10.4526	6.39666	0.0217684
PF3D7_1436000	glucose-6-phosphate isomerase	-0.144349	8.85402	6.39405	0.0217915
PF3D7_0705000	mRNA cap guanine-N7 methyltransferase, putative	0.135955	8.72232	6.38705	0.0218532
PF3D7_1408100	plasmepsin III	-0.152947	9.75974	6.38506	0.0218708
PF3D7_0823100	RWD domain-containing protein, putative	-0.167248	6.55339	6.38366	0.0218832
PF3D7_0508900	conserved Plasmodium protein, unknown function	0.377107	7.05986	6.38346	0.021885
PF3D7_1144500	SUMO-activating enzyme subunit 1	0.199612	6.01271	6.38144	0.0219029
PF3D7_0316500	kinetochore protein NUF2, putative	0.230422	6.06825	6.37994	0.0219162
PF3D7_1107200	conserved protein, unknown function	0.165831	6.92826	6.37024	0.0220024
PF3D7_1358400	conserved Plasmodium protein, unknown function	0.467974	1.51854	6.37003	0.0220043
PF3D7_1331800	60S ribosomal protein L23, putative	-0.209784	9.154	6.36985	0.0220059
PF3D7_1019500	conserved Plasmodium membrane protein, unknown function	0.206853	6.8476	6.3672	0.0220296
PF3D7_0825200	translation initiation factor IF-3	0.473174	3.58358	6.36621	0.0220384
PF3D7_1143800	oocyst capsule protein Cap93, putative	-0.153432	7.84701	6.36377	0.0220602
PF3D7_1303800	conserved Plasmodium protein, unknown function	0.162499	9.73316	6.35346	0.0221526
PF3D7_1406800	glideosome associated protein with multiple membrane spans 3	0.191113	6.25949	6.34951	0.0221881
PF3D7_1440000	conserved Plasmodium protein, unknown function	0.292494	6.58927	6.34805	0.0222012
PF3D7_1464700	ATP synthase (C/AC39) subunit, putative	-0.154784	6.71442	6.34205	0.0222553
PF3D7_0626300	3-oxoacyl-acyl-carrier protein synthase I/II	0.712149	3.78871	6.34168	0.0222586
PF3D7_1342800	phosphoenolpyruvate carboxykinase	-0.156183	6.54642	6.33949	0.0222784
PF3D7_1305600	site-2 protease S2P, putative	0.48903	4.93437	6.33424	0.0223259
PF3D7_0917100	N-glycosylase/DNA lyase, putative	-0.13267	6.32186	6.32334	0.0224249
PF3D7_1224200	BRO1 domain-containing protein, putative	0.353963	2.55207	6.32235	0.022434
PF3D7_1009000	diphthine methyl ester synthase, putative	-0.163603	6.23374	6.31047	0.0225425
PF3D7_0610000	mitochondrial ribosomal protein L19 precursor, putative	0.408409	4.80117	6.29313	0.022702
PF3D7_1337200	1-deoxy-D-xylulose 5-phosphate synthase	-0.175161	6.7388	6.29195	0.0227128
PF3D7_0411800	conserved Plasmodium protein, unknown function	0.226494	6.22403	6.29009	0.02273
PF3D7_1226000	conserved protein, unknown function	-0.432741	3.9801	6.28917	0.0227385
PF3D7_1028800	conserved protein, unknown function	0.382331	3.94483	6.28718	0.022757
PF3D7_0530800	CPW-WPC family protein	0.260169	3.81655	6.28631	0.022765
PF3D7_0512900	AKAP-like protein	0.44845	3.26206	6.28272	0.0227983
PF3D7_0302600	ABC transporter B family member 4 MDR4, putative	0.332222	6.56377	6.2632	0.0229803
PF3D7_1314100	conserved Plasmodium protein, unknown function	0.224057	5.80082	6.25632	0.0230448
PF3D7_1323500	plasmepsin V	-0.167607	6.99394	6.25465	0.0230605
PF3D7_0808100	AP-3 complex subunit delta, putative	0.165099	5.71638	6.2514	0.0230911
PF3D7_1138300	conserved Plasmodium membrane protein, unknown function	0.721796	2.94903	6.24391	0.0231617
PF3D7_0611300	ATP synthase-associated protein, putative	0.370055	5.26249	6.2412	0.0231874
PF3D7_1246100	delta-aminolevulinic acid synthetase	-0.345449	3.62203	6.23725	0.0232248
PF3D7_1007300	RING zinc finger protein, putative	0.311109	2.33059	6.2369	0.0232281
PF3D7_1147200	tubulin--tyrosine ligase, putative	0.377095	2.02544	6.23002	0.0232934
PF3D7_1431700	60S ribosomal protein L14, putative	-0.15491	9.15468	6.2297	0.0232965
PF3D7_0927200	zinc finger protein, putative	0.2104	4.10323	6.22457	0.0233453
PF3D7_0503000	50S ribosomal protein L28, apicoplast, putative	0.200492	5.72974	6.22225	0.0233675
PF3D7_1130700	structural maintenance of chromosomes protein 1, putative	0.180442	7.55069	6.22116	0.0233778
PF3D7_0726000	28S ribosomal RNA	-0.491867	9.05261	6.21721	0.0234156
PF3D7_1203300	TBCC domain-containing protein, putative	0.258568	5.51971	6.2094	0.0234905
PF3D7_1362200	RuvB-like helicase 3	-0.151854	7.11503	6.19602	0.0236194
PF3D7_0626000	conserved Plasmodium protein, unknown function	0.171692	7.61749	6.19292	0.0236493
PF3D7_0212100	conserved Plasmodium protein, unknown function	-0.137571	9.02261	6.19034	0.0236743
PF3D7_0925600	zinc binding protein (Yippee), putative	0.530248	2.10792	6.18676	0.0237091
PF3D7_1364700	WD repeat-containing protein, putative, pseudogene	0.906622	2.54559	6.18587	0.0237176
PF3D7_1403500	dynein light chain, putative	0.280992	3.95933	6.184	0.0237358
PF3D7_1013000	zinc finger protein, putative	0.240706	4.45671	6.18249	0.0237505
PF3D7_0527900	ATP-dependent RNA helicase DDX41, putative	-0.12765	7.84372	6.17623	0.0238114
PF3D7_0705700	40S ribosomal protein S29, putative	-0.131138	8.26313	6.16913	0.0238809
PF3D7_1368400	ribosomal protein L1, putative	0.176401	6.44149	6.15714	0.0239985
PF3D7_1344000	aminomethyltransferase, putative	-0.248353	5.57933	6.15378	0.0240315
PF3D7_0619300	conserved Plasmodium protein, unknown function	0.1799	6.94984	6.15338	0.0240355
PF3D7_0719500	LEM3/CDC50 family protein, putative	-0.180535	5.5712	6.15334	0.0240358
PF3D7_1235600	serine hydroxymethyltransferase	0.195965	7.86804	6.15023	0.0240666
PF3D7_0728900	RNA-binding protein, putative	-0.120775	7.44747	6.14192	0.0241488
PF3D7_0824900	conserved Plasmodium protein, unknown function	0.224141	6.92008	6.14111	0.0241568
PF3D7_0912600	conserved Plasmodium protein, unknown function	-0.201544	4.23271	6.13645	0.0242031
PF3D7_1100800	Pfmc-2TM Maurer's cleft two transmembrane protein	4.21522	-1.89382	6.29927	0.0242382
PF3D7_0627500	protein DJ-1	-0.172539	8.5871	6.12031	0.0243641
PF3D7_1219900	ribulose-phosphate 3-epimerase, putative	-0.293941	4.33161	6.11798	0.0243874
PF3D7_1216400	conserved Plasmodium membrane protein, unknown function	-0.138869	8.17946	6.11705	0.0243967
PF3D7_1423600	calcium-dependent protein kinase, putative	-0.284476	4.96617	6.11491	0.0244181
PF3D7_1324000	conserved Plasmodium protein, unknown function	-0.118926	7.96065	6.11169	0.0244505
PF3D7_0503300	serine/arginine-rich splicing factor 12	-0.134278	8.60831	6.11087	0.0244588
PF3D7_1329600	conserved Plasmodium protein, unknown function	0.129204	8.01831	6.10194	0.0245487
PF3D7_0523600	conserved protein, unknown function	0.420731	4.15395	6.55379	0.0246089
PF3D7_1337400	zinc finger protein, putative	0.139668	8.3412	6.08796	0.0246904
PF3D7_0824200	conserved Plasmodium protein, unknown function	0.391723	5.5188	6.08689	0.0247012
PF3D7_1423000	nucleolar GTP-binding protein 2, putative	-0.107615	7.91853	6.07121	0.0248613
PF3D7_0214600	serine/threonine protein kinase, putative	0.140149	6.05413	6.06583	0.0249165
PF3D7_0402300	reticulocyte binding protein homologue 1	0.211963	7.15953	6.06323	0.0249432
PF3D7_0210700	syntaxin, Qa-SNARE family	0.265626	3.03841	6.05689	0.0250086
PF3D7_1422100	mitochondrial ribosomal protein L21 precursor, putative	-0.173352	5.69626	6.0531	0.0250477
PF3D7_1213500	integral membrane protein GPR180, putative	0.745977	-1.22917	6.04904	0.0250897
PF3D7_1104700	DNA-directed RNA polymerase III subunit RPC8, putative	-0.178545	5.81071	6.03836	0.0252006
PF3D7_1234800	splicing factor 3B subunit 3, putative	-0.14225	8.62285	6.03234	0.0252632
PF3D7_1142600	60S ribosomal protein L35ae, putative	-0.140388	9.84725	6.02449	0.0253453
PF3D7_0320200	CPW-WPC family protein	-0.301414	3.87819	6.02416	0.0253488
PF3D7_1004600	conserved Plasmodium membrane protein, unknown function	0.276476	4.85045	6.0206	0.0253861
PF3D7_0717700	serine--tRNA ligase, putative	-0.121696	9.30469	6.01915	0.0254013
PF3D7_1118400	haloacid dehalogenase-like hydrolase, putative	-0.183049	5.18764	6.01855	0.0254076
PF3D7_0907400	ATP-dependent protease ATPase subunit ClpY	-0.128278	8.22737	6.01471	0.025448
PF3D7_1333300	transmembrane emp24 domain-containing protein, putative	-0.152235	6.76244	6.00807	0.025518
PF3D7_0922500	phosphoglycerate kinase	-0.148593	10.1961	6.00422	0.0255587
PF3D7_1144200	conserved Plasmodium protein, unknown function	-0.175006	4.20183	5.99567	0.0256493
PF3D7_1465900	40S ribosomal protein S3	-0.134747	10.2171	5.99509	0.0256554
PF3D7_1216300	signal recognition particle subunit SRP19	-0.142295	6.71649	5.98671	0.0257446
PF3D7_1037400	conserved Plasmodium protein, unknown function	0.355053	4.28975	5.98649	0.0257469
PF3D7_1311300	ATP synthase subunit gamma, mitochondrial	0.318849	4.3828	5.98638	0.0257481
PF3D7_1001500	early transcribed membrane protein 10.1	-0.207796	11.0423	5.97884	0.0258286
PF3D7_0520800	conserved protein, unknown function	-0.143752	8.19269	5.97473	0.0258727
PF3D7_1474800	proteasome subunit alpha type-1, putative	-0.143131	7.61801	5.97284	0.025893
PF3D7_1116800	heat shock protein 101	-0.156412	10.7485	5.96502	0.0259771
PF3D7_0918900	gamma-glutamylcysteine synthetase	-0.135791	8.72916	5.96274	0.0260016
PF3D7_0926000	protein kinase, putative	-0.123543	6.87219	5.95465	0.026089
PF3D7_1139400	unspecified product	0.443808	3.19074	5.95426	0.0260933
PF3D7_1451100	elongation factor 2	-0.170007	12.0622	5.93391	0.0263147
PF3D7_0419600	ran-specific GTPase-activating protein 1, putative	-0.124252	9.61648	5.92645	0.0263964
PF3D7_1322600	conserved Plasmodium protein, unknown function	0.378668	2.15293	5.92148	0.026451
PF3D7_1348100	GTPase, putative	0.593391	2.23576	5.92079	0.0264586
PF3D7_1223600	conserved Plasmodium protein, unknown function	0.213591	5.34027	5.91819	0.0264873
PF3D7_1443600	gamma-tubulin complex component, putative	0.377266	5.3037	5.91785	0.026491
PF3D7_0509300	conserved Plasmodium protein, unknown function	-0.16682	4.67184	5.89963	0.0266926
PF3D7_0924100	conserved Plasmodium protein, unknown function	0.162165	5.44462	5.89247	0.0267723
PF3D7_1442700	conserved Plasmodium protein, unknown function	0.30987	6.7654	5.87503	0.0269676
PF3D7_0811200	ER membrane protein complex subunit 1, putative	0.148581	7.80349	5.86916	0.0270337
PF3D7_0932200	profilin	0.168066	6.75188	5.86356	0.0270969
PF3D7_1020600	conserved Plasmodium membrane protein, unknown function	-0.143094	6.96907	5.85136	0.0272353
PF3D7_1204900	conserved Plasmodium protein, unknown function	0.255963	2.66728	5.84974	0.0272537
PF3D7_1447900	multidrug resistance protein 2 MDR2	-0.149233	7.05808	5.84823	0.0272709
PF3D7_1223100	cAMP-dependent protein kinase regulatory subunit	0.187949	6.88626	5.83512	0.0274207
PF3D7_1472100	protein transport protein YIP1, putative	0.148519	6.83474	5.83	0.0274794
PF3D7_1351100	conserved protein, unknown function	-0.129775	6.29788	5.82873	0.0274941
PF3D7_1019400	60S ribosomal protein L30e, putative	-0.150275	8.90955	5.82823	0.0274998
PF3D7_0503800	60S ribosomal protein L31	-0.159171	8.283	5.82738	0.0275095
PF3D7_0511700	EKC/KEOPS complex subunit CGI121	0.202678	4.71372	5.82697	0.0275143
PF3D7_0817900	high mobility group protein B2	-0.15932	7.5225	5.82062	0.0275875
PF3D7_1411000	conserved Plasmodium protein, unknown function	0.257415	6.00859	5.81367	0.0276678
PF3D7_1315200	heptatricopeptide repeat-containing protein, putative	0.380496	4.31014	5.80946	0.0277167
PF3D7_1223000	conserved Plasmodium protein, unknown function	0.427319	2.32033	5.80744	0.0277401
PF3D7_0405400	pre-mRNA-processing-splicing factor 8, putative	-0.128255	10.1617	5.8016	0.027808
PF3D7_1404100	cytochrome c, putative	-0.189332	5.54206	5.79833	0.0278461
PF3D7_0811600	conserved protein, unknown function	0.244801	5.97972	5.79816	0.0278481
PF3D7_1202900	high mobility group protein B1	-0.145847	8.45359	5.79388	0.027898
PF3D7_1363500	CCR4 domain-containing protein 2, putative	0.249584	5.39507	5.79031	0.0279399
PF3D7_1446100	conserved Plasmodium protein, unknown function	-0.198162	5.44267	5.78719	0.0279764
PF3D7_0210100	60S ribosomal protein L37ae, putative	-0.153267	9.12058	5.7817	0.0280409
PF3D7_0811000	cullin-1, putative	0.226798	5.38093	5.78088	0.0280506
PF3D7_0723700	metallo-hydrolase/oxidoreductase, putative	-0.135388	6.52156	5.77882	0.0280747
PF3D7_1326000	conserved Plasmodium protein, unknown function	0.223919	5.10857	5.77796	0.0280849
PF3D7_0203900	5'-3' exonuclease, N-terminal resolvase-like domain, putative	0.361077	5.62185	6.64189	0.0280917
PF3D7_1429100	apicoplast ribosomal protein L15 precursor, putative	-0.165072	6.81152	5.77476	0.0281226
PF3D7_0823600	lipoate-protein ligase B	-0.189236	4.4442	5.77214	0.0281535
PF3D7_0218000	replication factor C subunit 2, putative	0.321222	6.41077	5.75419	0.0283665
PF3D7_0805200	gamete release protein, putative	0.313225	4.32035	5.74809	0.0284393
PF3D7_1216000	serine--tRNA ligase, putative	0.150209	6.57671	5.7382	0.0285578
PF3D7_1224500	histone chaperone ASF1, putative	0.251365	5.86219	5.72106	0.0287645
PF3D7_0420700	erythrocyte membrane protein 1, PfEMP1	-0.306329	2.43699	5.71202	0.0288742
PF3D7_1439000	copper transporter	-0.203522	5.39959	5.7077	0.0289267
PF3D7_1219600	aminophospholipid-transporting P-ATPase ATP2	-0.137168	8.13397	5.70394	0.0289726
PF3D7_1120700	conserved Plasmodium protein, unknown function	0.250343	5.45071	5.70293	0.0289849
PF3D7_1020100	flagellar outer arm dynein-associated protein, putative	0.702072	-0.175976	5.69476	0.0290849
PF3D7_1410700	conserved protein, unknown function	0.25837	5.92765	5.69224	0.0291158
PF3D7_1247600	uroporphyrinogen-III synthase, putative	0.599798	0.03027	5.69189	0.0291201
PF3D7_0212000	GDP-fructose:GMP antiporter, putative	0.538802	4.40339	5.69187	0.0291204
PF3D7_0500800	mature parasite-infected erythrocyte surface antigen	0.359792	7.74526	5.6848	0.0292073
PF3D7_1356800	serine/threonine protein kinase, putative	0.198032	6.93754	5.67011	0.029389
PF3D7_0213100	protein SIS1	-0.151619	7.3853	5.6692	0.0294002
PF3D7_1126600	steryl ester hydrolase, putative	-0.185261	5.18883	5.66691	0.0294288
PF3D7_1428300	proliferation-associated protein 2g4, putative	-0.118395	9.1139	5.6591	0.029526
PF3D7_0818500	zinc finger protein, putative	-0.121467	8.59583	5.65737	0.0295476
PF3D7_0727400	proteasome subunit alpha type-5, putative	-0.147126	7.58455	5.64908	0.0296514
PF3D7_0813900	40S ribosomal protein S16, putative	-0.140428	9.50153	5.63277	0.0298566
PF3D7_1344300	zinc finger protein, putative	0.201632	5.61329	5.62843	0.0299115
PF3D7_0910400	selenide water dikinase, putative	-0.132724	6.25044	5.60379	0.0302254
PF3D7_1315100	serine/threonine protein kinase PK9	-0.264331	2.69204	5.59994	0.0302747
PF3D7_0102600	serine/threonine protein kinase, FIKK family	0.189725	5.61347	5.59869	0.0302908
PF3D7_0308300	conserved Plasmodium protein, unknown function	0.313505	2.39799	5.58887	0.0304172
PF3D7_1211100	HSP20-like chaperone, putative	0.464551	2.03689	5.58395	0.0304809
PF3D7_0312400	glycogen synthase kinase 3	0.13242	7.44949	5.58083	0.0305213
PF3D7_1238400	conserved protein, unknown function	0.836446	1.10923	5.57625	0.0305806
PF3D7_1135100	protein phosphatase PPM8, putative	-0.167686	7.25405	5.56314	0.0307514
PF3D7_1005800	conserved Plasmodium membrane protein, unknown function	0.625717	-0.0409564	5.56084	0.0307816
PF3D7_0716600	cysteine desulfurase	0.389498	3.90475	5.5598	0.0307952
PF3D7_1220300	cell cycle associated protein, putative	0.200204	6.88695	5.55575	0.0308482
PF3D7_1471100	exported protein 2	-0.15285	9.74892	5.53892	0.0310699
PF3D7_0412700	erythrocyte membrane protein 1, PfEMP1	-0.174845	4.61427	5.53816	0.0310799
PF3D7_1202300	dynein heavy chain, putative	0.188746	5.16864	5.53431	0.031131
PF3D7_0304000	inner membrane complex protein 1a, putative	0.47479	2.17153	5.53239	0.0311564
PF3D7_1210500	conserved Plasmodium protein, unknown function	0.47458	0.983973	5.52785	0.0312168
PF3D7_1460500	conserved Plasmodium protein, unknown function	-0.140482	6.96828	5.52359	0.0312735
PF3D7_0915300	heptatricopeptide repeat-containing protein, putative	-0.187585	5.11224	5.51238	0.0314232
PF3D7_1252500	Plasmodium exported protein, unknown function	0.313186	2.54594	5.50624	0.0315056
PF3D7_API02900	elongation factor Tu	-0.338859	4.31583	5.49562	0.0316487
PF3D7_1368800	DNA repair endonuclease XPF, putative	0.157576	6.99752	5.48561	0.0317844
PF3D7_0412600	rifin, pseudogene	-1.22253	-1.3617	5.48229	0.0318295
PF3D7_1124900	60S ribosomal protein L35, putative	-0.122213	8.62566	5.48228	0.0318295
PF3D7_1012900	autophagy-related protein 18	-0.121637	8.29421	5.47524	0.0319255
PF3D7_1352900	Plasmodium exported protein, unknown function	0.132581	9.60953	5.46392	0.0320803
PF3D7_1319400	conserved Plasmodium protein, unknown function	0.114338	8.46077	5.45957	0.0321402
PF3D7_1139800	conserved Plasmodium protein, unknown function	0.147779	6.91119	5.45551	0.0321961
PF3D7_0307900	conserved Plasmodium protein, unknown function	0.278001	6.29904	5.45533	0.0321985
PF3D7_1245400	50S ribosomal protein L3, mitochondrial, putative	0.331801	4.88022	5.91139	0.0322061
PF3D7_1444400	conserved Plasmodium protein, unknown function	0.234106	4.51012	5.45047	0.0322656
PF3D7_1031300	conserved Plasmodium protein, unknown function	0.172309	6.21213	5.4451	0.0323399
PF3D7_0532000	28S ribosomal RNA	-0.482478	8.55554	5.44178	0.0323858
PF3D7_0812300	sporozoite surface protein 3, putative	-0.306028	1.89361	5.42903	0.0325633
PF3D7_1365100	ribosomal protein S17, putative	-0.262795	3.59633	5.42698	0.0325919
PF3D7_0712600	erythrocyte membrane protein 1, PfEMP1	-0.215734	4.4404	5.42599	0.0326057
PF3D7_0722400	Obg-like ATPase 1, putative	-0.129092	8.52781	5.42313	0.0326458
PF3D7_0906400	dynein intermediate light chain, putative	0.213649	3.59213	5.42278	0.0326506
PF3D7_1206400	rhodanese like protein, putative	0.939283	-1.03276	5.42022	0.0326865
PF3D7_1115100	conserved protein, unknown function	0.215239	3.85641	5.41299	0.0327881
PF3D7_1242300	conserved Plasmodium membrane protein, unknown function	0.470229	4.0444	5.41059	0.0328218
PF3D7_0530000	conserved Plasmodium protein, unknown function	-0.167985	6.36249	5.40066	0.0329621
PF3D7_1123500	golgi protein 2	-0.122289	8.3113	5.39867	0.0329902
PF3D7_0728100	conserved Plasmodium membrane protein, unknown function	0.196822	7.49985	5.3918	0.0330877
PF3D7_1344900	conserved Plasmodium protein, unknown function	-0.105228	8.84811	5.39091	0.0331004
PF3D7_1227200	potassium channel K1	-0.116925	8.25322	5.3852	0.0331818
PF3D7_1230100	thioredoxin-like associated protein 1, putative	0.375041	1.58208	5.38012	0.0332543
PF3D7_1250400	conserved Plasmodium protein, unknown function	0.294114	4.98841	5.37062	0.0333905
PF3D7_1110600	mitochondrial ribosomal protein L11 precursor, putative	0.213047	5.36286	5.36801	0.0334281
PF3D7_1143100	AP2 domain transcription factor AP2-O, putative	0.151957	6.46718	5.36693	0.0334436
PF3D7_1360700	E3 SUMO-protein ligase PIAS, putative	-0.123453	7.83763	5.36337	0.0334948
PF3D7_0820000	Snf2-related CBP activator, putative	-0.114267	9.34989	5.36315	0.0334981
PF3D7_1473200	DnaJ protein, putative	-0.142627	8.01756	5.35772	0.0335764
PF3D7_1022900	CDGSH iron-sulfur domain-containing protein, putative	0.485751	4.09321	5.35286	0.0336468
PF3D7_0212900	arginyl-tRNA--protein transferase	0.191374	6.3851	5.3487	0.0337071
PF3D7_1355200	RAP protein, putative	0.339204	3.81682	5.34201	0.0338044
PF3D7_1321400	palmitoyltransferase DHHC8, putative	0.223493	4.29684	5.33929	0.0338441
PF3D7_1450000	serine/threonine protein kinase, putative	-0.130018	6.24733	5.33653	0.0338845
PF3D7_1026800	40S ribosomal protein S2	-0.148632	10.9549	5.33533	0.033902
PF3D7_1336400	RanBPM and CLTH-like protein, putative	0.204483	4.65847	5.33387	0.0339233
PF3D7_1004300	E3 ubiquitin-protein ligase, putative	-0.137309	9.49922	5.32622	0.0340354
PF3D7_1134200	conserved Plasmodium protein, unknown function	0.133549	7.81086	5.32535	0.0340482
PF3D7_0512500	conserved Plasmodium protein, unknown function	0.218397	5.72359	5.31359	0.0342216
PF3D7_1022400	serine/arginine-rich splicing factor 4	-0.122583	9.73843	5.28914	0.0345852
PF3D7_1233400	conserved Plasmodium membrane protein, unknown function	0.107223	7.66696	5.28869	0.0345918
PF3D7_0615800	conserved oligomeric Golgi complex subunit 4, putative	0.295694	5.97967	5.28127	0.0347031
PF3D7_0825800	conserved protein, unknown function	-0.390341	1.58009	5.27588	0.0347841
PF3D7_0908200	conserved Plasmodium protein, unknown function	0.177767	5.67664	5.2701	0.0348713
PF3D7_0728600	RING zinc finger protein, putative	0.198051	7.45943	5.26952	0.03488
PF3D7_1405900	RNA-binding protein, putative	0.229388	8.49079	5.26077	0.0350125
PF3D7_0410700	ribosome biogenesis GTPase A, putative	0.156691	7.18397	5.25674	0.0350737
PF3D7_0218200	SUZ domain-containing protein, putative	0.181713	6.14442	5.25089	0.0351628
PF3D7_1324900	L-lactate dehydrogenase	-0.142453	11.3531	5.25001	0.0351763
PF3D7_1419500	conserved Plasmodium protein, unknown function	0.639355	2.0434	5.24983	0.035179
PF3D7_1104100	syntaxin, Qa-SNARE family	0.106235	6.90129	5.24635	0.0352321
PF3D7_1147300	conserved Plasmodium protein, unknown function	0.149839	8.46958	5.24336	0.0352779
PF3D7_0106900	2-C-methyl-D-erythritol 4-phosphate cytidylyltransferase, putative	0.300572	6.00239	5.23661	0.0353814
PF3D7_1110200	pre-mRNA-processing factor 6, putative	-0.114592	9.29828	5.21979	0.0356408
PF3D7_1340100	exosome complex component RRP42, putative	-0.15175	5.16752	5.21495	0.0357157
PF3D7_1233700	homocysteine S-methyltransferase, putative	-0.239068	3.72026	5.21357	0.0357371
PF3D7_1410200	CTP synthase	-0.143689	8.76786	5.21303	0.0357455
PF3D7_1019000	eukaryotic translation initiation factor subunit eIF2A, putative	-0.120862	10.9189	5.20939	0.0358022
PF3D7_1241500	conserved Plasmodium protein, unknown function	0.237768	5.25396	5.25327	0.0359578
PF3D7_1004800	ADP/ATP carrier protein 2, putative AAC2	-0.206043	4.66255	5.1948	0.0360302
PF3D7_1109300	small nucleolar RNA snR61/Z1/Z11	1.61232	-2.19068	5.1938	0.0360458
PF3D7_0406100	V-type proton ATPase subunit B	-0.132201	9.12195	5.19147	0.0360823
PF3D7_1447000	40S ribosomal protein S5	-0.14112	10.9972	5.18736	0.036147
PF3D7_1367300	conserved Plasmodium protein, unknown function	0.391642	1.68646	5.17603	0.0363259
PF3D7_0829700	unspecified product	1.15209	3.01357	5.89917	0.0363731
PF3D7_0412400	erythrocyte membrane protein 1, PfEMP1	-0.199117	10.5757	5.17297	0.0363744
PF3D7_1230200	vacuolar transporter chaperone, putative, pseudogene	0.328801	6.05784	5.87255	0.0364394
PF3D7_0320000	protein phosphatase inhibitor 2	0.170186	6.03855	5.16699	0.0364693
PF3D7_0827200	conserved Plasmodium protein, unknown function	-0.361865	2.26892	5.16138	0.0365585
PF3D7_0619200	conserved Plasmodium protein, unknown function	0.127536	8.47273	5.1589	0.0365982
PF3D7_0911600	conserved Plasmodium protein, unknown function	0.230692	5.43724	5.15543	0.0366535
PF3D7_0830100	unspecified product	0.334965	4.87981	5.15218	0.0367056
PF3D7_0725600	18S ribosomal RNA	-0.458815	6.85966	5.14775	0.0367766
PF3D7_0422400	40S ribosomal protein S19	-0.141562	9.63851	5.1456	0.0368112
PF3D7_1320900	RNA-binding protein, putative	-0.15455	5.19221	5.14535	0.0368152
PF3D7_0706300	conserved Plasmodium protein, unknown function	0.335711	1.55902	5.14415	0.0368346
PF3D7_0413600	26S protease regulatory subunit 6B, putative	-0.139718	7.85888	5.13465	0.0369877
PF3D7_0815100	heptatricopeptide repeat and RAP domain-containing protein, putative	0.293889	3.78553	5.12985	0.0370654
PF3D7_0214500	conserved Plasmodium protein, unknown function	0.444256	2.43428	5.12388	0.0371622
PF3D7_1350500	conserved Plasmodium protein, unknown function	-0.12495	7.78097	5.11487	0.037309
PF3D7_1470900	proteasome subunit beta type-2, putative	-0.14254	7.12896	5.11189	0.0373576
PF3D7_1219200	rifin, pseudogene	-0.237042	3.4397	5.10632	0.0374488
PF3D7_1106800	protein kinase, putative	0.219413	6.58996	5.10621	0.0374507
PF3D7_0300100	erythrocyte membrane protein 1, PfEMP1	0.29978	2.89063	5.10566	0.0374596
PF3D7_1429500	diphthamide biosynthesis protein 2, putative	-0.141395	5.46634	5.10488	0.0374724
PF3D7_0933300	conserved Plasmodium protein, unknown function	0.22393	6.60889	5.10148	0.0375283
PF3D7_0211400	beta-ketoacyl-ACP synthase III	0.533097	2.54588	5.18488	0.0375484
PF3D7_0917600	pre-mRNA-splicing factor ATP-dependent RNA helicase PRP43, putative	-0.122916	8.47295	5.09387	0.0376536
PF3D7_0807500	proteasome subunit alpha type-6, putative	-0.112111	8.49749	5.0867	0.037772
PF3D7_1435800	GTPase Era, putative	0.489267	3.62553	5.67684	0.0378262
PF3D7_0720700	phosphoinositide-binding protein, putative	-0.116186	10.2885	5.07708	0.0379317
PF3D7_0311200	valine--tRNA ligase, putative	-0.119514	6.57056	5.07636	0.0379438
PF3D7_0720600	conserved protein, unknown function	-0.136495	6.48157	5.07455	0.0379739
PF3D7_0205200	MORN repeat protein, putative	0.952387	0.417337	5.06815	0.0380806
PF3D7_0622500	RNA methyltransferase, putative	-0.222078	3.84703	5.05551	0.0382926
PF3D7_1332000	syntaxin, Qa-SNARE family	-0.138012	5.90797	5.05442	0.038311
PF3D7_1023000	conserved Plasmodium membrane protein, unknown function	0.226555	3.82529	5.05253	0.0383428
PF3D7_1200400	erythrocyte membrane protein 1, PfEMP1	-0.26825	1.6937	5.05205	0.0383507
PF3D7_1461100	conserved Plasmodium protein, unknown function	0.238087	4.74372	5.04716	0.0384334
PF3D7_0704000	conserved Plasmodium membrane protein, unknown function	0.124262	7.09357	5.0466	0.0384427
PF3D7_0520700	CDC73 domain-containing protein, putative	0.184344	6.11687	5.04367	0.0384922
PF3D7_0525800	inner membrane complex protein 1g, putative	0.175287	6.70328	5.0417	0.0385256
PF3D7_0712400	erythrocyte membrane protein 1, PfEMP1	-0.544085	0.584534	5.03506	0.0386384
PF3D7_1367200	CLAMP domain-containing protein, putative	-0.55581	-0.227435	5.032	0.0386903
PF3D7_0934700	UBX domain-containing protein, putative	-0.106921	8.15958	5.02737	0.0387692
PF3D7_1445500	conserved Plasmodium protein, unknown function	-0.135628	5.64746	5.02682	0.0387786
PF3D7_0412200	conserved Plasmodium protein, unknown function	0.330573	2.89664	5.02576	0.0387967
PF3D7_0620000	secreted ookinete protein 25, putative	0.33835	1.50578	5.02412	0.0388248
PF3D7_0517700	eukaryotic translation initiation factor 3 subunit B, putative	-0.119226	9.52394	5.02354	0.0388347
PF3D7_0308900	splicing factor 3B subunit 1, putative	-0.11097	8.61976	5.02061	0.0388849
PF3D7_0909600	conserved protein, unknown function	0.165754	6.19868	5.01531	0.0389756
PF3D7_0817800	conserved Plasmodium protein, unknown function	0.385558	3.10786	5.01425	0.0389939
PF3D7_0720500	conserved Plasmodium protein, unknown function	0.390119	4.05661	5.01084	0.0390524
PF3D7_1215200	peptidyl-prolyl cis-trans isomerase	0.368566	3.7074	4.99976	0.0392437
PF3D7_0307700	conserved Plasmodium protein, unknown function	0.146949	7.7788	4.9949	0.0393279
PF3D7_0822200	phosphorylated CTD interacting factor 1 WW domain-containing protein, putative	0.290937	5.28285	4.99232	0.0393726
PF3D7_1211400	heat shock protein DNAJ homologue Pfj4	-0.118671	8.82927	4.98389	0.0395193
PF3D7_1109400	essential nuclear protein 1, putative	-0.112394	8.67514	4.98097	0.0395704
PF3D7_0514200	conserved Plasmodium protein, unknown function	-0.179588	5.37761	4.97949	0.0395961
PF3D7_0320700	signal peptidase complex subunit 2	0.243315	6.02719	4.97569	0.0396627
PF3D7_1338300	elongation factor 1-gamma, putative	-0.120635	10.1393	4.95471	0.0400321
PF3D7_0109800	phenylalanine--tRNA ligase alpha subunit	-0.121024	7.05056	4.95368	0.0400503
PF3D7_1002800	DnaJ protein, putative	0.200896	5.84026	4.95028	0.0401107
PF3D7_0309100	conserved Plasmodium protein, unknown function	0.676262	1.70755	4.94852	0.0401418
PF3D7_1329700	apicoplast calcium binding protein 1	0.328703	1.76537	4.94534	0.0401985
PF3D7_1433500	DNA topoisomerase 2	-0.123994	10.3227	4.94177	0.0402619
PF3D7_1232100	60 kDa chaperonin	0.144426	7.76238	4.93432	0.0403949
PF3D7_0937800	erythrocyte membrane protein 1, PfEMP1	0.190746	4.5862	4.93253	0.040427
PF3D7_0526200	ADP-ribosylation factor GTPase-activating protein, putative	0.178602	5.98832	4.92428	0.040575
PF3D7_1234900	conserved Plasmodium protein, unknown function	0.161939	6.05766	4.92276	0.0406024
PF3D7_0103900	parasite-infected erythrocyte surface protein	-0.159555	5.73929	4.92097	0.0406347
PF3D7_1130000	phosphoacetylglucosamine mutase, putative	-0.114451	7.26783	4.9109	0.0408164
PF3D7_1017500	myosin essential light chain ELC	0.162531	4.58702	4.90849	0.0408601
PF3D7_0605400	calcium-binding protein, putative	0.474913	2.90744	5.32724	0.0409314
PF3D7_0317000	proteasome subunit alpha type-3, putative	-0.121394	7.62627	4.89577	0.0410914
PF3D7_1432700	protein-L-isoaspartate(D-aspartate) O-methyltransferase, putative	-0.245822	5.87216	4.89357	0.0411315
PF3D7_1029600	adenosine deaminase	-0.1413	10.499	4.88912	0.041213
PF3D7_0306400	FAD-dependent glycerol-3-phosphate dehydrogenase, putative	0.236544	6.27442	4.87842	0.0414094
PF3D7_1113700	glyoxalase I	-0.128918	6.23772	4.87641	0.0414464
PF3D7_1356600	regulator of chromosome condensation, putative	-0.143655	5.35128	4.87314	0.0415066
PF3D7_1427700	conserved Plasmodium protein, unknown function	0.687489	1.86432	6.38765	0.0415827
PF3D7_0928000	cytochrome c oxidase subunit 6B, putative	-0.164389	5.13462	4.86362	0.0416829
PF3D7_1463200	replication factor C subunit 3, putative	0.218707	6.53552	4.85939	0.0417613
PF3D7_0901700	Plasmodium exported protein (hyp5), unknown function	0.299972	5.78176	4.8552	0.0418394
PF3D7_0205900	26S proteasome regulatory subunit RPN1, putative	-0.109558	8.77905	4.85022	0.0419323
PF3D7_1356100	conserved Plasmodium protein, unknown function	0.177826	6.97089	4.84039	0.0421163
PF3D7_1470700	conserved Plasmodium protein, unknown function	-0.146673	6.12148	4.83528	0.0422123
PF3D7_1118300	insulinase, putative	-0.102942	9.76392	4.83413	0.0422339
PF3D7_1007000	transmembrane protein 147, putative	-0.149911	5.48038	4.82697	0.042369
PF3D7_1353900	proteasome subunit alpha type-7, putative	-0.110585	7.65237	4.82619	0.0423838
PF3D7_1323200	V-type proton ATPase subunit G, putative	-0.122932	6.46248	4.82322	0.0424401
PF3D7_0516000	RAP protein, putative	0.310344	5.40459	4.82264	0.0424511
PF3D7_0220200	Plasmodium exported protein, unknown function	-0.137432	8.53244	4.81277	0.0426385
PF3D7_0532300	Plasmodium exported protein (PHISTb), unknown function	-0.138008	10.1041	4.80466	0.0427933
PF3D7_0528700	peptidyl-prolyl cis-trans isomerase	-0.119666	6.2469	4.80079	0.0428673
PF3D7_0911900	falstatin	0.0938859	9.55179	4.80026	0.0428775
PF3D7_1011000	inner membrane complex sub-compartment protein 1	0.346339	3.81266	4.79972	0.0428878
PF3D7_1116200	pyridoxine biosynthesis protein PDX2	-0.165946	4.25616	4.79865	0.0429082
PF3D7_0821200	conserved protein, unknown function	-0.138221	5.34772	4.79761	0.0429283
PF3D7_1238600	sphingomyelin phosphodiesterase	0.235409	4.89134	4.79694	0.0429412
PF3D7_0728700	alpha/beta hydrolase, putative	0.325967	3.13666	4.7923	0.0430302
PF3D7_0209800	ATP-dependent RNA helicase UAP56	-0.114834	10.0985	4.78956	0.043083
PF3D7_0922600	glutamine synthetase, putative	-0.126876	9.13534	4.78166	0.0432356
PF3D7_1229200	unspecified product	0.522896	0.665883	4.77728	0.0433205
PF3D7_1003500	40S ribosomal protein S20e, putative	-0.144756	8.78006	4.77142	0.0434343
PF3D7_1439400	cytochrome b-c1 complex subunit Rieske, putative	0.188377	5.82986	4.76911	0.0434791
PF3D7_0624200	conserved Plasmodium protein, unknown function	0.201727	5.65654	4.76838	0.0434933
PF3D7_1440500	allantoicase, putative	-0.210297	4.57756	4.76285	0.0436012
PF3D7_1462200	conserved protein, unknown function	0.788995	2.56284	4.98591	0.0436299
PF3D7_1350100	lysine--tRNA ligase	-0.113886	8.83689	4.74412	0.0439691
PF3D7_0317100	6-cysteine protein	-0.200722	3.30503	4.74177	0.0440155
PF3D7_0828800	GPI-anchored micronemal antigen	0.193392	5.17106	4.74019	0.0440467
PF3D7_0922300	conserved protein, unknown function	0.393143	2.09906	4.73988	0.0440527
PF3D7_1011400	proteasome subunit beta type-5	-0.173766	6.44787	4.7377	0.044096
PF3D7_0608700	T-complex protein 1 subunit zeta	-0.144084	8.91948	4.73148	0.0442193
PF3D7_0511800	inositol-3-phosphate synthase	-0.117148	9.13895	4.72888	0.0442708
PF3D7_0317700	CPSF (cleavage and polyadenylation specific factor), subunit A, putative	-0.0938119	9.08331	4.71805	0.0444867
PF3D7_1333400	conserved protein, unknown function	-0.119538	7.5365	4.71772	0.0444934
PF3D7_0502000	vacuolar protein sorting-associated protein 11, putative	0.141872	7.38581	4.71424	0.044563
PF3D7_0523500	dynein light chain Tctex-type, putative	0.881665	2.25834	4.71116	0.0446249
PF3D7_1133200	conserved Plasmodium protein, unknown function	0.159699	9.28421	4.70647	0.0447191
PF3D7_1233300	pentatricopeptide repeat domain-containing protein, putative	0.172286	7.1354	5.04159	0.0449639
PF3D7_1245200	conserved Plasmodium membrane protein, unknown function	0.647368	4.82596	4.68143	0.0452261
PF3D7_0422700	eukaryotic initiation factor 4A-III, putative	-0.135465	7.00585	4.68099	0.045235
PF3D7_1353800	proteasome subunit alpha type-4, putative	-0.151484	6.99116	4.68059	0.0452432
PF3D7_1206800	conserved Plasmodium protein, unknown function	0.172482	5.59412	4.67966	0.0452622
PF3D7_1235900	pre-mRNA-splicing factor SYF1, putative	0.102424	8.29949	4.66807	0.0454994
PF3D7_1235400	tetQ family GTPase, putative	-0.156071	5.52521	4.66623	0.045537
PF3D7_1476400	serine/threonine protein kinase, FIKK family, pseudogene	-0.153377	5.9761	4.66421	0.0455787
PF3D7_1116700	dipeptidyl aminopeptidase 1	-0.127392	10.4826	4.65937	0.0456782
PF3D7_1220700	conserved Plasmodium protein, unknown function	-0.298303	1.76522	4.65934	0.0456789
PF3D7_1037500	dynamin-like protein	0.200822	3.83763	4.65314	0.045807
PF3D7_1425600	zinc finger protein, putative	0.44686	2.27127	4.64158	0.0460467
PF3D7_1224400	WD repeat-containing protein, putative	0.173987	6.9497	4.64008	0.0460781
PF3D7_1128700	GPI-anchor transamidase, putative	0.304397	4.2029	4.63897	0.046101
PF3D7_1023600	conserved protein, unknown function	0.400368	2.52269	4.63687	0.0461449
PF3D7_0709200	glutaredoxin-like protein	-0.184529	4.42456	4.63026	0.046283
PF3D7_0313400	conserved Plasmodium protein, unknown function	-0.110972	6.53944	4.62683	0.0463548
PF3D7_0936100	early transcribed membrane protein	0.353661	4.8479	4.61953	0.0465083
PF3D7_1330200	conserved Plasmodium protein, unknown function	0.168671	5.76287	4.61808	0.0465388
PF3D7_1364500	exosome complex component RRP45, putative	-0.12918	5.83924	4.61121	0.0466839
PF3D7_0819700	conserved Plasmodium protein, unknown function	0.545031	2.81348	4.6102	0.0467053
PF3D7_1428400	WD and tetratricopeptide repeats protein 1, putative	0.289895	3.41169	4.60682	0.0467768
PF3D7_0415000	arsenical pump-driving ATPase, putative	-0.145551	6.26505	4.60406	0.0468353
PF3D7_0205000	conserved Plasmodium protein, unknown function	0.470189	5.10327	4.60273	0.0468635
PF3D7_0927800	cytochrome c oxidase subunit 5B, putative	0.278663	4.82908	4.59986	0.0469245
PF3D7_0505800	small ubiquitin-related modifier	-0.147797	7.42557	4.58471	0.047248
PF3D7_1455500	AP-1 complex subunit gamma, putative	-0.133789	7.24091	4.58172	0.0473123
PF3D7_0505200	actin-like protein, putative	0.161009	5.11998	4.58097	0.0473282
PF3D7_1311400	AP-1 complex subunit mu-1	-0.116489	7.95462	4.58019	0.0473451
mal_rna_15	unspecified product (SSUD)	0.640374	2.34594	4.90036	0.0473506
PF3D7_1028900	inner membrane complex protein 1m, putative	0.339452	1.72281	4.57502	0.0474563
PF3D7_0425100	Plasmodium exported protein (hyp6), unknown function	0.357168	0.832457	4.56976	0.0475697
PF3D7_0810400	aquaporin AQP2, putative	-0.185344	4.71831	4.56664	0.0476373
PF3D7_1468700	eukaryotic initiation factor 4A	-0.129851	11.5956	4.55887	0.0478059
PF3D7_0800800	Plasmodium exported protein (hyp7), unknown function	0.439099	0.634321	4.556	0.0478681
PF3D7_0418100	protein SOC1, putative	-0.0986786	7.79008	4.55542	0.0478808
PF3D7_1244400	RNA-binding protein, putative	-0.136722	8.36231	4.55509	0.0478879
PF3D7_0504200	ATP-dependent RNA helicase DDX27, putative	0.242943	4.98204	4.54864	0.0480286
PF3D7_0618800	heptatricopeptide repeat-containing protein, putative	0.504525	4.81984	4.54563	0.0480945
PF3D7_1442300	tRNA import protein tRIP	-0.0950548	8.51964	4.53949	0.0482292
PF3D7_0909300	apoptosis-related protein	-0.120815	7.03851	4.53845	0.048252
PF3D7_1236600	p25-alpha family protein, putative	0.830275	-0.896786	4.52879	0.0484647
PF3D7_1304000	condensin complex subunit 2, putative	0.191131	6.336	4.52718	0.0485003
PF3D7_1443800	pre-mRNA-splicing factor CWC24, putative	-0.117625	6.88226	4.52284	0.0485963
PF3D7_0629900	sec14-like cytosolic factor or phosphatidylinositol/phosphatidylcholine transfer protein, putative	-0.10954	7.79061	4.5179	0.0487058
PF3D7_1437900	HSP40, subfamily A	-0.127053	9.91423	4.51689	0.0487282
PF3D7_1358800	40S ribosomal protein S15	-0.0935266	9.38688	4.50973	0.0488876
PF3D7_1318000	conserved protein, unknown function	0.467613	-0.0598896	4.50264	0.049046
PF3D7_1355500	serine/threonine protein phosphatase 5	-0.105247	7.89786	4.50196	0.0490612
PF3D7_1464900	ATP-dependent zinc metalloprotease FTSH, putative	-0.10854	8.12202	4.50083	0.0490865
PF3D7_API01800	apicoplast ribosomal protein L16	1.87426	-0.32184	4.50071	0.0490892
PF3D7_1213200	mediator of RNA polymerase II transcription subunit 18, putative	0.177966	4.88564	4.49597	0.0491957
PF3D7_1036000	merozoite surface protein 11	0.303339	4.33683	4.49535	0.0492095
malmito_rna_RNA5	unspecified product (RNA5)	0.982304	1.30931	4.48494	0.0494441
PF3D7_0629000	glucosamine 6-phosphate N-acetyltransferase	0.842583	0.955753	4.48154	0.049521
PF3D7_1029500	conserved Plasmodium protein, unknown function	0.420628	0.240676	4.47836	0.049593
PF3D7_1431900	inner membrane complex suture component, putative	0.37611	2.01148	4.47748	0.0496131
PF3D7_1243100	zinc finger protein, putative	-0.128697	6.42164	4.47599	0.0496468
PF3D7_0323400	Rh5 interacting protein	0.121664	5.94909	4.47569	0.0496537
PF3D7_0721600	40S ribosomal protein S5, putative	-0.121032	10.3045	4.47216	0.049734
PF3D7_1144600	transcription initiation factor IIF subunit beta, putative	-0.115283	6.67817	4.4662	0.0498697
PF3D7_1369600	conserved Plasmodium protein, unknown function	-0.12961	6.90789	4.45442	0.0501393
PF3D7_1018400	conserved Plasmodium protein, unknown function	0.248184	2.60978	4.45441	0.0501396
PF3D7_1010100	PI31 domain-containing protein, putative	0.1476	5.9415	4.45089	0.0502205
PF3D7_1434600	methionine aminopeptidase 2	-0.0983482	8.697	4.44978	0.0502462
PF3D7_0106400	pre-rRNA-processing protein TSR2, putative	-0.125437	7.11317	4.44888	0.0502669
PF3D7_0815600	eukaryotic translation initiation factor 3 subunit G, putative	-0.111067	9.06835	4.4456	0.0503424
PF3D7_1439200	conserved Plasmodium protein, unknown function	-0.111606	6.22281	4.44495	0.0503574
PF3D7_1458000	cysteine proteinase falcipain 1	-0.0965194	8.0084	4.44037	0.0504634
PF3D7_0704300	conserved Plasmodium membrane protein, unknown function	0.14786	8.35642	4.43838	0.0505093
PF3D7_1114700	serine/threonine protein kinase, putative	-0.103134	9.33818	4.43763	0.0505267
PF3D7_1309700	vacuolar protein sorting-associated protein 18, putative	-0.0974814	6.84368	4.436	0.0505645
PF3D7_1320000	golgi protein 1	-0.112892	8.87552	4.43068	0.0506882
PF3D7_1209300	telomere repeat-binding zinc finger protein	0.129014	7.71118	4.42945	0.0507166
PF3D7_0523400	DnaJ protein, putative	-0.129485	6.96792	4.42442	0.0508339
PF3D7_1475700	tubulin epsilon chain, putative	0.250687	1.71943	4.42159	0.0508999
PF3D7_1335400	reticulocyte binding protein 2 homologue a	0.158019	6.02901	4.41374	0.0510839
PF3D7_1321600	cGMP-specific 3',5'-cyclic phosphodiesterase gamma, putative	0.558129	1.09309	4.41124	0.0511425
PF3D7_1338200	60S ribosomal protein L6, putative	-0.102424	10.2581	4.40954	0.0511825
PF3D7_1128600	CCR4-NOT transcription complex subunit 2, putative	0.316328	3.09497	4.40855	0.0512058
PF3D7_0806400	UDP-N-acetylglucosamine transferase subunit ALG13, putative	0.461168	2.76464	4.40037	0.0513986
PF3D7_0422500	pre-mRNA-splicing helicase BRR2, putative	-0.104075	10.1407	4.39838	0.0514458
PF3D7_0906300	Maf-like protein, putative	0.133132	5.70043	4.39331	0.0515658
PF3D7_1243300	conserved Plasmodium protein, unknown function	0.604364	-0.693923	4.39018	0.0516402
PF3D7_1332200	conserved protein, unknown function	0.140866	5.18394	4.38878	0.0516736
PF3D7_1401400	early transcribed membrane protein 14.1	-0.159862	10.3709	4.38752	0.0517034
PF3D7_0920200	CS domain protein, putative	0.212129	6.49942	4.38078	0.0518641
PF3D7_1149500	ring-infected erythrocyte surface antigen 2, pseudogene	-0.107997	8.69405	4.38031	0.0518753
PF3D7_1225500	small subunit rRNA processing factor, putative	0.121821	7.00152	4.38014	0.0518795
PF3D7_0702900	centrin, putative	0.14798	4.79765	4.37679	0.0519596
PF3D7_1459300	OPA3-like protein, putative	0.202501	3.96051	4.37601	0.0519781
PF3D7_0624300	CPW-WPC family protein	0.429186	2.20679	4.37488	0.0520053
PF3D7_0825000	conserved Plasmodium protein, unknown function	-0.116572	7.84353	4.37053	0.0521096
PF3D7_1357600	conserved protein, unknown function	-0.48306	2.30242	4.35782	0.0524158
PF3D7_0917800	conserved Plasmodium protein, unknown function	0.176151	3.93233	4.35563	0.0524688
PF3D7_1122100	GPI transamidase component GPI16, putative	0.246627	4.50368	4.35248	0.0525451
PF3D7_1308100	CCAAT-binding transcription factor, putative	0.300496	5.10172	4.34531	0.0527193
PF3D7_1015500	nucleotidyltransferase, putative	0.447564	4.14671	4.3375	0.05291
PF3D7_1019800	tRNA methyltransferase, putative	0.182572	6.43656	4.33615	0.0529429
PF3D7_0813600	translation initiation factor SUI1, putative	-0.092374	7.64207	4.33601	0.0529463
PF3D7_0719200	NIMA related kinase 4	0.496272	0.0315807	4.33279	0.0530252
PF3D7_1417500	H/ACA ribonucleoprotein complex subunit 4, putative	-0.117727	7.64783	4.33236	0.0530358
PF3D7_1464100	conserved Plasmodium protein, unknown function	0.227234	4.68141	4.33071	0.0530761
PF3D7_0702000	Plasmodium exported protein (hyp12), unknown function	0.149118	8.59827	4.32684	0.0531712
PF3D7_0109500	N-acetyltransferase, GNAT family, putative	-0.144742	5.2165	4.32269	0.0532735
PF3D7_0716800	eukaryotic translation initiation factor 3 subunit I, putative	-0.116004	8.84969	4.31991	0.0533419
PF3D7_0934000	histidine--tRNA ligase, putative	-0.165217	5.61546	4.31947	0.0533528
PF3D7_1456700	conserved Plasmodium protein, unknown function	-0.110858	7.49886	4.31493	0.053465
PF3D7_1466900	conserved Plasmodium protein, unknown function	-0.0964023	8.14561	4.3127	0.0535203
PF3D7_1346300	DNA/RNA-binding protein Alba 2	-0.12044	10.1804	4.30814	0.0536332
PF3D7_1327000	conserved Plasmodium protein, unknown function	0.14739	6.65737	4.30633	0.0536781
PF3D7_1452700	U1 snRNP-associated protein, putative	-0.132993	6.30563	4.30108	0.0538088
PF3D7_1027900	palmitoyltransferase DHHC10, putative	0.218755	2.95498	4.30032	0.0538279
PF3D7_0421700	conserved Plasmodium protein, unknown function	0.485225	0.272941	4.2962	0.0539307
PF3D7_1425200	enoyl-CoA hydratase, putative	0.482245	4.12257	4.29074	0.0540674
PF3D7_1421200	40S ribosomal protein S25	-0.133446	9.57875	4.28873	0.0541178
PF3D7_1460900	apicoplast ribosomal protein S10, putative	0.298807	3.99949	4.3067	0.0541606
PF3D7_0211800	asparagine--tRNA ligase	-0.107732	9.06629	4.28637	0.0541771
PF3D7_1201100	RESA-like protein with PHIST and DnaJ domains	0.237838	3.88858	4.28554	0.0541978
PF3D7_0305400	conserved protein, unknown function	0.23127	3.51562	4.28019	0.0543326
PF3D7_1033600	pre-mRNA-splicing factor CEF1, putative	-0.088113	9.11254	4.27885	0.0543664
PF3D7_1239800	conserved Plasmodium protein, unknown function	0.149454	9.27616	4.27427	0.0544821
PF3D7_0513300	purine nucleoside phosphorylase	-0.173997	10.1854	4.27372	0.0544958
PF3D7_1368700	mitochondrial carrier protein, putative	0.178924	6.86012	4.27145	0.0545533
PF3D7_1460400	ubiquitin carboxyl-terminal hydrolase isozyme L3	-0.127081	5.80092	4.27074	0.0545715
PF3D7_0314900	conserved Plasmodium membrane protein, unknown function	0.27316	4.61907	4.26523	0.0547113
PF3D7_1147000	sporozoite and liver stage asparagine-rich protein	0.508039	0.191055	4.26458	0.0547278
PF3D7_0501800	chromatin assembly factor 1 subunit A	0.148612	7.79205	4.2639	0.0547449
PF3D7_0803200	filament assembling protein, putative	0.213977	5.37388	4.2515	0.0550613
PF3D7_1127300	tRNA (guanine-N(7)-)-methyltransferase, putative	0.139572	6.00572	4.24615	0.0551987
PF3D7_1220500	ribosome biogenesis protein TSR3, putative	0.162428	4.5491	4.24414	0.0552503
PF3D7_0319300	ubiquitin-conjugating enzyme E2, putative	-0.145206	4.98202	4.244	0.0552539
PF3D7_1106500	conserved Plasmodium protein, unknown function	-0.0888313	7.59877	4.24038	0.0553471
PF3D7_0922900	3-oxoacyl-[acyl-carrier-protein] reductase	0.27369	4.12387	4.22833	0.0556583
PF3D7_1427200	selenoprotein	0.243118	3.13931	4.22566	0.0557277
PF3D7_1249100	conserved protein, unknown function	-0.117845	7.45716	4.2215	0.0558358
PF3D7_1456600	mitochondrial ribosomal protein L28 precursor, putative	-0.254955	2.81443	4.22043	0.0558636
PF3D7_0216700	autophagy-related protein 11, putative	0.200415	7.9688	4.21974	0.0558816
PF3D7_1209800	ATP synthase mitochondrial F1 complex assembly factor 1, putative	0.775562	2.10227	4.21636	0.0559698
PF3D7_1237500	conserved Plasmodium protein, unknown function	-0.103501	8.70893	4.21376	0.0560375
PF3D7_1001400	exported lipase 1	-0.114704	9.75327	4.21235	0.0560743
PF3D7_0318200	DNA-directed RNA polymerase II subunit RPB1	-0.110975	10.4041	4.2045	0.05628
PF3D7_1344200	heat shock protein 110, putative	-0.121853	10.0392	4.20396	0.0562942
PF3D7_0616200	kinetochore protein NDC80, putative	0.164327	6.4168	4.20296	0.0563206
PF3D7_1302500	conserved Plasmodium protein, unknown function	-0.108626	7.83559	4.19328	0.0565757
PF3D7_0518500	ATP-dependent RNA helicase DDX23, putative	-0.117506	8.35365	4.19257	0.0565943
PF3D7_0315500	mitochondrial ribosomal protein L29/L47 precursor, putative	0.312449	5.09345	4.34869	0.0566454
PF3D7_0311100	pre-mRNA splicing factor, putative	-0.0988562	7.88909	4.18448	0.0568088
PF3D7_1023800	conserved Plasmodium protein, unknown function	0.314957	2.4866	4.18073	0.0569085
PF3D7_1034100	conserved protein, unknown function	1.61285	0.371894	4.17708	0.0570056
PF3D7_1417700	conserved protein, unknown function	-0.112792	6.46378	4.17587	0.0570379
PF3D7_0312500	apicomplexan amino acid transporter ApiAT10, putative	-0.147307	5.08502	4.17238	0.0571309
PF3D7_0806200	Dpy-19-like C-mannosyltransferase, putative	0.357571	3.46709	4.1691	0.0572189
PF3D7_1034000	Sec1 family protein, putative	-0.129083	6.44365	4.16802	0.0572478
PF3D7_0209700	RING zinc finger protein, putative	-0.100959	8.37318	4.16758	0.0572595
PF3D7_0716200	PDCD2 domain-containing protein, putative	-0.11933	9.32087	4.16711	0.057272
PF3D7_1311500	26S protease regulatory subunit 7, putative	-0.115628	8.17196	4.16434	0.0573464
PF3D7_1327800	ribose-phosphate pyrophosphokinase, putative	-0.119796	7.36677	4.16329	0.0573746
PF3D7_1342200	conserved Plasmodium membrane protein, unknown function	0.544966	4.28079	4.16144	0.0574242
PF3D7_1248700	conserved Plasmodium protein, unknown function	-0.115906	11.5749	4.16143	0.0574245
PF3D7_0318300	conserved Plasmodium protein, unknown function	-0.109556	7.95388	4.16141	0.057425
PF3D7_0621500	ribonuclease P/MRP protein subunit RPP1, putative	0.245572	3.61983	4.1586	0.0575008
PF3D7_0109000	photosensitized INA-labeled protein PhIL1	0.215865	4.46353	4.15546	0.0575853
PF3D7_1029200	WD repeat-containing protein, putative	0.151086	6.2717	4.15286	0.0576555
PF3D7_0603600	conserved Plasmodium protein, unknown function	0.303075	4.55651	4.15277	0.0576579
PF3D7_0913300	conserved protein, unknown function	-0.091184	8.32523	4.14968	0.0577414
PF3D7_1304300	conserved Plasmodium protein, unknown function	0.300954	2.51808	4.14192	0.0579518
PF3D7_1473700	nucleoporin NUP116/NSP116, putative	0.118708	5.63193	4.13819	0.0580534
PF3D7_1232700	conserved Plasmodium protein, unknown function	0.274796	3.86937	4.13407	0.0581657
PF3D7_0809100	erythrocyte membrane protein 1, PfEMP1	-0.116538	10.9241	4.12922	0.0582983
PF3D7_1446600	centrin-2	0.15743	6.14754	4.12708	0.0583567
PF3D7_1250200	CSC1-like protein, putative	-0.100327	8.1018	4.12623	0.0583801
PF3D7_1229600	conserved Plasmodium protein, unknown function	0.188743	7.39529	4.12309	0.058466
PF3D7_1251000	HSP20-like chaperone, putative	0.350435	2.12578	4.12219	0.0584908
PF3D7_1027400	DNA-directed RNA polymerase II subunit RPB7, putative	-0.138235	5.83802	4.11971	0.0585591
PF3D7_0718400	mitochondrial ribosomal protein S8 precursor, putative	0.216738	5.57652	4.1189	0.0585814
PF3D7_1002600	conserved Plasmodium protein, unknown function	0.306313	4.92344	4.11821	0.0586003
PF3D7_1468800	splicing factor U2AF large subunit, putative	-0.0946415	8.27646	4.11438	0.0587057
PF3D7_1321500	3',5'-cyclic nucleotide phosphodiesterase beta, unspecified product	0.196061	6.04691	4.11285	0.0587479
PF3D7_1001100	acyl-CoA binding protein, isoform 1, ACBP1	0.112219	7.96332	4.11218	0.0587665
PF3D7_0726400	conserved Plasmodium membrane protein, unknown function	0.119563	8.88358	4.1069	0.0589124
PF3D7_0626600	conserved Plasmodium protein, unknown function	0.178293	3.70387	4.10588	0.0589409
PF3D7_0708200	conserved Plasmodium protein, unknown function	-0.212928	3.34325	4.09698	0.0591879
PF3D7_0730500	conserved Plasmodium protein, unknown function	0.119815	8.17707	4.09462	0.0592538
PF3D7_0923000	DNA-directed RNA polymerase II subunit RPB3, putative	-0.151489	6.00217	4.08852	0.0594242
PF3D7_0915600	conserved Plasmodium protein, unknown function	0.173199	6.67349	4.08816	0.0594343
PF3D7_1403300	tetratricopeptide repeat protein, putative	0.398642	2.21822	4.0879	0.0594415
PF3D7_1340900	sodium-dependent phosphate transporter	-0.104891	8.75642	4.08579	0.0595007
PF3D7_1329000	DNA-directed RNA polymerase III subunit RPC1, putative	-0.087748	9.06782	4.08365	0.0595605
PF3D7_1035400	merozoite surface protein 3	0.213508	6.86741	4.07852	0.0597046
PF3D7_1348000	conserved Plasmodium protein, unknown function	0.291218	2.67319	4.07704	0.0597463
PF3D7_0910300	conserved protein, unknown function	0.128497	6.19609	4.06681	0.0600352
PF3D7_0309500	asparagine synthetase [glutamine-hydrolyzing], putative	-0.111947	9.52633	4.06384	0.0601194
PF3D7_0110600	phosphatidylinositol-4-phosphate 5-kinase	-0.107696	9.57923	4.05907	0.0602547
PF3D7_0731400	serine/threonine protein kinase, FIKK family, pseudogene	0.140662	6.18456	4.05854	0.0602698
PF3D7_1021500	ATP-dependent RNA helicase ROK1, putative	0.122419	7.04565	4.05688	0.060317
PF3D7_0711100	conserved protein, unknown function	0.135729	4.9335	4.05242	0.0604442
PF3D7_1461900	valine--tRNA ligase, putative	-0.111747	8.55518	4.05056	0.0604974
PF3D7_1328500	alpha/beta-hydrolase, putative	0.0917798	7.1394	4.0499	0.0605161
PF3D7_0220100	DnaJ protein, putative	-0.097104	8.70421	4.04486	0.0606605
PF3D7_1201700	conserved Plasmodium membrane protein, unknown function	0.431879	2.4175	4.16395	0.0606613
PF3D7_0309000	dual specificity protein phosphatase	0.100778	6.44283	4.04042	0.0607877
PF3D7_1109100	conserved Plasmodium protein, unknown function	-0.155688	4.91805	4.03696	0.0608872
PF3D7_1304600	conserved Plasmodium protein, unknown function	0.326535	6.043	4.03689	0.0608892
PF3D7_1325900	conserved Plasmodium protein, unknown function	0.174575	7.42973	4.03672	0.0608942
PF3D7_1369400	conserved Plasmodium protein, unknown function	0.179655	5.97713	4.03253	0.061015
PF3D7_0202700	octaprenyl pyrophosphate synthase	0.333528	4.38696	4.04483	0.061077
PF3D7_1349100	nucleoside diphosphate hydrolase, putative	-0.213311	3.44057	4.02702	0.0611742
PF3D7_0423100	AP-4 complex subunit sigma, putative	-0.126103	6.65459	4.01437	0.0615415
PF3D7_1243600	translation initiation factor SUI1, putative	-0.112491	8.11699	4.01371	0.0615606
PF3D7_1443400	WD repeat-containing protein	0.160028	7.02672	4.00826	0.0617199
PF3D7_1413800	diphthamide biosynthesis protein 1, putative	-0.11759	6.97066	4.004	0.0618445
PF3D7_0220600	Plasmodium exported protein (hyp9), unknown function	0.139023	5.58938	4.00245	0.06189
PF3D7_1310900	mitochondrial ribosomal protein S15 precursor, putative	-0.158012	4.60491	3.98645	0.0623613
PF3D7_1145700	bicoid-interacting protein BIN3, putative	0.552579	2.84401	3.98621	0.0623685
PF3D7_1126400	mediator of RNA polymerase II transcription subunit 21, putative	-0.137383	5.50551	3.97649	0.0626571
PF3D7_1348800	E1-E2 ATPase ATP9, putative	0.317019	2.19408	3.97139	0.062809
PF3D7_1332900	isoleucine--tRNA ligase, putative	-0.100812	9.21679	3.96848	0.0628959
PF3D7_0916900	zinc finger protein, putative	0.10105	7.60975	3.95986	0.0631541
PF3D7_1365300	conserved Plasmodium protein, unknown function	0.135491	5.81749	3.95887	0.0631839
PF3D7_0831000	Plasmodium exported protein (PHISTb), unknown function	0.229838	3.12275	3.95855	0.0631935
PF3D7_0911700	GTP-binding protein, putative	0.155011	6.39138	3.95482	0.0633056
PF3D7_0705300	origin recognition complex subunit 2	0.171634	6.48745	3.95306	0.0633587
PF3D7_0321000	conserved protein, unknown function	-0.0961317	7.46256	3.95243	0.0633777
PF3D7_0729600	conserved Plasmodium protein, unknown function	-0.216864	5.29849	3.94635	0.0635614
PF3D7_0304400	60S ribosomal protein L44	-0.132861	8.93617	3.93727	0.0638368
PF3D7_1212500	glycerol-3-phosphate 1-O-acyltransferase	-0.119202	8.16702	3.93356	0.0639498
PF3D7_0610600	calcium-dependent protein kinase 2	0.1836	5.59022	3.93098	0.0640284
PF3D7_0103500	conserved Plasmodium protein, unknown function	0.20413	6.11737	3.93022	0.0640516
PF3D7_1243000	syntaxin, Qa-SNARE family	0.259264	4.5124	3.92869	0.0640983
PF3D7_0707700	E3 ubiquitin-protein ligase, putative	-0.0958811	8.42891	3.92607	0.0641787
PF3D7_0418600	regulator of chromosome condensation, putative	0.123192	5.54856	3.92424	0.0642347
PF3D7_1456800	V-type H+-translocating pyrophosphatase VP1, putative	-0.137006	9.54637	3.92372	0.0642504
PF3D7_1415100	conserved protein, unknown function	0.25996	3.58296	3.92234	0.0642928
PF3D7_0525400	7-helix-1 protein	0.259179	4.23975	3.9214	0.0643217
PF3D7_1144000	40S ribosomal protein S21	-0.0973641	9.07927	3.921	0.0643339
PF3D7_0620200	conserved Plasmodium protein, unknown function	0.493059	-0.156601	3.92018	0.0643593
PF3D7_1330300	DnaJ protein, putative	-0.111132	5.88536	3.91971	0.0643736
PF3D7_1212200	conserved protein, unknown function	0.421544	4.42946	3.91723	0.0644499
PF3D7_1111900	Josephin domain-containing protein, putative	0.543505	3.03492	3.9165	0.0644723
PF3D7_0701600	Pfmc-2TM Maurer's cleft two transmembrane protein	1.73612	-1.46309	3.91506	0.0645166
PF3D7_1466300	26S proteasome regulatory subunit RPN2, putative	-0.109423	9.32226	3.90667	0.0647754
PF3D7_0112900	Plasmodium exported protein, unknown function	0.24816	1.69445	3.90588	0.0647999
PF3D7_1317600	conserved Plasmodium protein, unknown function	-0.109139	6.09714	3.90439	0.0648461
PF3D7_1446200	M17 leucyl aminopeptidase	-0.112132	10.0648	3.90321	0.0648826
PF3D7_1347800	leucine-rich repeat protein	0.316612	1.33766	3.9023	0.064911
PF3D7_0903300	conserved protein, unknown function	0.184793	8.66049	3.89972	0.064991
PF3D7_0525600	RNA methyltransferase, putative	0.348499	4.79043	3.89356	0.0651826
PF3D7_0501900	conserved protein, unknown function	0.141907	5.07954	3.88532	0.0654401
PF3D7_0413800	50S ribosomal protein L10, putative	0.568339	3.23906	3.88515	0.0654453
PF3D7_1128200	multiprotein-bridging factor 1, putative	-0.128088	6.0278	3.88416	0.0654764
PF3D7_0723300	conserved protein, unknown function	0.171785	5.06103	3.8797	0.065616
PF3D7_1221100	conserved Plasmodium protein, unknown function	0.549286	0.916101	3.87958	0.06562
PF3D7_0407100	methyltransferase, putative	0.136775	4.99829	3.87803	0.0656687
PF3D7_0514300	aspartate--tRNA ligase, putative	-0.111844	6.66974	3.86947	0.0659382
PF3D7_1113000	conserved Plasmodium protein, unknown function	0.208335	4.38235	3.86511	0.0660764
PF3D7_1426300	dynein intermediate chain, putative	0.294975	3.5979	3.86331	0.0661332
PF3D7_0416100	glutamyl-tRNA(Gln) amidotransferase subunit A	0.195845	6.27952	3.86276	0.0661506
PF3D7_1123100	calcium-dependent protein kinase 7	-0.0891389	9.76833	3.85878	0.0662769
PF3D7_0311400	kinase-related protein PKRP, putative	0.281441	2.68135	3.85738	0.0663215
PF3D7_1016400	serine/threonine protein kinase, FIKK family	-0.109734	8.93402	3.85268	0.0664712
PF3D7_1118700	myosin light chain B	0.216527	3.97235	3.84714	0.0666482
PF3D7_0317600	40S ribosomal protein S11, putative	-0.134195	9.60653	3.84528	0.0667077
PF3D7_0411200	PP-loop family protein, putative	0.250257	5.37008	3.84405	0.0667469
PF3D7_1114100	rhomboid protease ROM1	0.146424	6.38001	3.83728	0.0669642
PF3D7_1117900	conserved Plasmodium protein, unknown function	0.135763	6.13688	3.83717	0.0669678
PF3D7_1038800	RESA-like protein with PHIST and DnaJ domains	-0.0953467	7.60018	3.8353	0.0670279
PF3D7_0727800	cation transporting ATPase ATP10, putative	-0.104226	8.16146	3.83182	0.0671402
PF3D7_0218400	ATP-dependent RNA helicase DDX47, putative	-0.0965962	7.46443	3.8311	0.0671634
PF3D7_0220000	liver stage antigen 3	-0.126787	12.1658	3.82905	0.0672295
PF3D7_1307700	TOM1-like protein, putative	-0.113673	8.66421	3.82719	0.0672897
PF3D7_0605300	serine/threonine protein kinase	0.212784	4.98862	3.82261	0.0674381
PF3D7_0426000	erythrocyte membrane protein 1, PfEMP1	-0.319279	1.14713	3.82088	0.0674941
PF3D7_0517300	serine/arginine-rich splicing factor 1	-0.126867	10.0111	3.82033	0.067512
PF3D7_1251400	conserved Plasmodium protein, unknown function	0.243308	3.5522	3.81801	0.0675875
PF3D7_1139700	adrenodoxin reductase, putative	0.164116	4.42506	3.8138	0.0677245
PF3D7_1125400	mitochondrial import inner membrane translocase subunit TIM44, putative	-0.147826	7.52003	3.81216	0.067778
PF3D7_0625100	sphingomyelin synthase 2, putative	0.886172	-0.115586	3.80525	0.0680038
PF3D7_0626900	mitochondrial ribosomal protein L46 precursor, putative	-0.155087	5.21882	3.80257	0.0680917
PF3D7_0515100	rhomboid protease ROM9	0.436708	3.96827	5.49219	0.068119
PF3D7_0606200	ubiquitin-conjugating enzyme E2 PEX4, putative	0.127995	5.25109	3.8011	0.0681398
PF3D7_0902600	serine/threonine protein kinase, FIKK family	-0.128383	5.19972	3.79999	0.0681764
PF3D7_1344500	U6 snRNA phosphodiesterase, putative	0.390897	3.71648	3.79716	0.0682692
PF3D7_0810600	ATP-dependent RNA helicase DBP1, putative	-0.0921806	10.2249	3.79494	0.0683424
PF3D7_0908100	apicoplast integral membrane protein, putative	0.582507	2.33485	3.79119	0.068466
PF3D7_1008900	adenylate kinase	-0.106383	8.01233	3.78201	0.0687697
PF3D7_0907800	ribosomal protein L35, apicoplast, putative	-0.114931	6.02733	3.78179	0.0687769
PF3D7_1248500	bax inhibitor 1, putative	-0.118272	9.37822	3.77754	0.0689184
PF3D7_0518700	mRNA-binding protein PUF1	0.119619	5.45996	3.77686	0.0689409
PF3D7_0503100	4-diphosphocytidyl-2-C-methyl-D-erythritol kinase, putative	0.169339	5.22966	3.97062	0.0691143
PF3D7_0808200	plasmepsin X	0.14403	5.20193	3.75795	0.0695736
PF3D7_0708700	Cg8 protein	-0.138279	5.47152	3.75565	0.069651
PF3D7_1029100	conserved Plasmodium protein, unknown function	0.306594	5.37264	3.75442	0.0696922
PF3D7_1234400	microgamete surface protein MiGS, putative	-0.191159	2.3674	3.75312	0.0697361
PF3D7_1250100	osmiophilic body protein G377	-0.361733	2.10386	3.75179	0.069781
PF3D7_0509800	phosphatidylinositol 4-kinase	-0.0968887	9.04117	3.74999	0.0698417
PF3D7_0314400	serine/threonine protein phosphatase 6, putative	-0.139435	5.598	3.74718	0.0699367
PF3D7_0715300	calcium/calmodulin-dependent protein kinase, putative	0.298272	4.26949	3.87831	0.0701435
PF3D7_1363000	conserved Plasmodium protein, unknown function	0.147687	6.34752	3.73978	0.0701878
PF3D7_0103800	actin-related protein	0.337173	2.91854	3.73618	0.07031
PF3D7_1030700	RNA methyltransferase, putative	-0.140222	5.76523	3.73523	0.0703423
PF3D7_1410100	alpha/beta hydrolase, putative	0.311101	2.50894	3.73521	0.0703433
PF3D7_0818900	heat shock protein 70	-0.129057	13.1256	3.7292	0.0705482
PF3D7_1001700	Plasmodium exported protein (PHISTc), unknown function	-0.0945227	8.87524	3.72221	0.0707876
PF3D7_1035700	duffy binding-like merozoite surface protein	0.385949	5.19418	3.71767	0.0709438
PF3D7_1464600	serine/threonine protein phosphatase UIS2, putative	-0.0979479	10.1087	3.71669	0.0709775
PF3D7_1321000	conserved Plasmodium protein, unknown function	0.421941	0.164123	3.7166	0.0709804
PF3D7_1103500	CPW-WPC family protein	-0.235376	2.14682	3.7118	0.071146
PF3D7_1351200	conserved Plasmodium protein, unknown function	-0.10586	6.95139	3.71162	0.0711522
PF3D7_1371500	probable protein, unknown function	1.33815	2.47496	3.70663	0.0713248
PF3D7_1032000	ribosome maturation factor RimM, putative	-0.107571	6.03121	3.69613	0.0716895
PF3D7_0628000	6-pyruvoyltetrahydropterin synthase	-0.201663	3.68067	3.69602	0.0716933
PF3D7_1251300	thymidylate kinase	0.240421	4.81545	3.69577	0.0717018
PF3D7_1108000	IWS1-like protein, putative	-0.0890437	8.36609	3.69386	0.0717685
PF3D7_0316700	protein YOP1, putative	-0.136814	5.26203	3.69267	0.0718101
PF3D7_0524100	conserved Plasmodium protein, unknown function	0.0957414	8.44251	3.68763	0.0719862
PF3D7_0904500	prefoldin subunit 4, putative	-0.210422	4.18826	3.6875	0.0719906
PF3D7_1010600	eukaryotic translation initiation factor 2 subunit beta	-0.0817884	9.3048	3.6814	0.0722045
PF3D7_1329500	conserved protein, unknown function	-0.107791	11.5002	3.68107	0.0722164
PF3D7_1113300	UDP-galactose transporter, putative	-0.133809	6.04752	3.67773	0.0723336
PF3D7_1318800	translocation protein SEC63, putative	-0.120234	8.36011	3.67415	0.0724597
PF3D7_0421100	erythrocyte membrane protein 1, PfEMP1	-0.281053	1.49318	3.67161	0.0725493
PF3D7_1110900	ES2 protein, putative	-0.0817846	7.62493	3.66074	0.0729347
PF3D7_1455700	conserved Plasmodium protein, unknown function	0.143423	6.49134	3.66064	0.0729381
PF3D7_0703500	erythrocyte membrane-associated antigen	-0.101782	10.7794	3.65801	0.0730318
PF3D7_1360800	falcilysin	-0.084587	9.95699	3.65621	0.0730957
PF3D7_1320400	type I signal peptidase	0.185179	4.87359	3.65141	0.0732671
PF3D7_1312800	conserved Plasmodium protein, unknown function	0.118142	7.9082	3.64252	0.0735858
PF3D7_1364800	DNA-directed RNA polymerases I, II, and III subunit RPABC1, putative	-0.10767	7.61196	3.64239	0.0735901
malmito_rna_9	unspecified product (RNA9)	1.0757	1.30502	3.64223	0.073596
PF3D7_1138500	protein phosphatase PPM2	-0.115415	9.01628	3.64125	0.0736314
PF3D7_1002100	EMP1-trafficking protein	-0.121181	10.7967	3.63851	0.0737299
PF3D7_1307900	tripartite motif protein, putative	0.345299	4.53331	3.63845	0.0737319
PF3D7_1005400	conserved Plasmodium protein, unknown function	-0.740855	-1.03423	3.63577	0.0738285
PF3D7_0510300	stripes inner membrane complex protein, putative	-0.246721	1.64451	3.63511	0.0738525
PF3D7_0806800	V-type proton ATPase subunit a, putative	-0.117432	9.92376	3.62968	0.0740486
PF3D7_1251500	ATP-dependent RNA helicase DRS1, putative	-0.114518	8.36102	3.62889	0.0740772
PF3D7_1213900	conserved Plasmodium protein, unknown function	-0.115516	8.08184	3.62746	0.0741289
PF3D7_0415700	conserved Plasmodium protein, unknown function	0.268519	4.23701	3.62499	0.0742184
PF3D7_1117200	conserved Plasmodium protein, unknown function	0.354508	3.80392	3.61944	0.07442
PF3D7_1302900	conserved protein, unknown function	-0.154043	5.23716	3.61235	0.0746785
PF3D7_0925300	proline--tRNA ligase, putative	0.187739	6.00137	3.60938	0.0747871
PF3D7_0319800	conserved Plasmodium protein, unknown function	0.369048	0.862252	3.60057	0.0751105
PF3D7_1134000	heat shock protein 70	-0.140301	9.68874	3.59867	0.0751804
PF3D7_1212800	succinate dehydrogenase [ubiquinone] iron-sulfur subunit, mitochondrial	-0.127483	5.71038	3.59675	0.0752513
PF3D7_0713200	exported protein family 1	-0.256193	1.669	3.59348	0.075372
PF3D7_0528500	F-actin-capping protein subunit alpha, putative	0.32462	3.81104	3.5903	0.0754896
PF3D7_0217500	calcium-dependent protein kinase 1	0.180084	5.56504	3.58989	0.0755046
PF3D7_1415600	conserved Plasmodium protein, unknown function	-0.107613	6.63162	3.58386	0.0757285
PF3D7_1125600	conserved protein, unknown function	0.32866	3.13715	4.00876	0.0758837
PF3D7_0801000	Plasmodium exported protein (PHISTc), unknown function	-0.12984	9.86062	3.57927	0.0758988
PF3D7_0203600	conserved Plasmodium protein, unknown function	0.525314	3.18408	3.57904	0.0759076
PF3D7_1139300	AP2 domain transcription factor, putative	-0.0907821	10.1704	3.57876	0.075918
PF3D7_0707400	AAA family ATPase, putative	-0.122822	6.62238	3.57545	0.0760413
PF3D7_0727500	mTERF domain-containing protein, putative	0.306978	5.11639	4.4576	0.0763777
PF3D7_1319200	conserved Plasmodium protein, unknown function	-0.147112	4.8297	3.56549	0.0764143
PF3D7_1006200	DNA/RNA-binding protein Alba 3	-0.158904	8.87489	3.56427	0.07646
PF3D7_1310700	RNA-binding protein, putative	0.185539	5.15053	3.56411	0.0764662
PF3D7_0401500	stevor, pseudogene	-1.26607	-0.0118789	3.56068	0.0765953
PF3D7_1328800	transcriptional regulatory protein sir2a	-0.114689	6.57437	3.56057	0.0765992
PF3D7_1401300	epoxide hydrolase 2	-0.180384	3.4092	3.55648	0.0767536
PF3D7_1356400	phosphatase 2A regulatory subunit-related protein, putative	0.24384	5.25267	4.26875	0.0767669
PF3D7_1416000	conserved Plasmodium protein, unknown function	0.739437	-1.71146	3.55038	0.076984
PF3D7_1235500	mRNA methyltransferase, putative	-0.105502	6.50451	3.54533	0.0771755
PF3D7_0402400	Plasmodium exported protein, unknown function	0.0937898	9.1387	3.5438	0.0772336
PF3D7_1408000	plasmepsin II	-0.112708	7.98374	3.5408	0.077348
PF3D7_1240900	erythrocyte membrane protein 1, PfEMP1	-0.141202	5.49579	3.53955	0.0773953
PF3D7_0704100	conserved Plasmodium membrane protein, unknown function	0.277719	7.22133	3.53822	0.0774462
PF3D7_0309700	SECIS-binding protein 2, putative	0.136083	6.8522	3.5378	0.0774623
PF3D7_0917200	conserved protein, unknown function	0.826712	-1.56422	3.53737	0.0774785
PF3D7_0309900	conserved Plasmodium protein, unknown function	0.191523	5.68608	3.52704	0.077874
PF3D7_1253300	Plasmodium exported protein (PHISTa), unknown function, pseudogene	-0.158821	6.54802	3.51887	0.0781883
PF3D7_1359300	exosome complex exonuclease RRP44	-0.0848199	8.04932	3.51671	0.0782715
PF3D7_0404000	conserved Plasmodium protein, unknown function	0.307011	1.77182	3.51488	0.0783422
PF3D7_0717400	queuine tRNA-ribosyltransferase, putative	-0.118801	8.4502	3.51405	0.0783743
PF3D7_0211000	unspecified product	0.152794	4.05167	3.51348	0.0783965
PF3D7_0308600	pre-mRNA-processing factor 19, putative	-0.0905395	7.72216	3.51231	0.0784418
PF3D7_1312000	malonyl CoA-acyl carrier protein transacylase	-0.223834	3.23115	3.50563	0.0787008
PF3D7_1369200	conserved Plasmodium protein, unknown function	-0.0903374	7.66872	3.50386	0.0787698
PF3D7_0524000	karyopherin beta	-0.101127	11.7677	3.49934	0.0789459
PF3D7_0931400	PUB domain-containing protein, putative	-0.0861289	7.63419	3.49521	0.079107
PF3D7_0821300	ATP-dependent RNA helicase DHX36, putative	-0.0844977	7.32644	3.49363	0.079169
PF3D7_0217600	conserved Plasmodium protein, unknown function	-0.094846	7.14247	3.49046	0.0792931
PF3D7_0717900	thioredoxin-like protein	-0.119162	5.60842	3.48964	0.0793254
PF3D7_0512700	orotate phosphoribosyltransferase	-0.111322	6.37877	3.48801	0.0793894
PF3D7_0905500	conserved protein, unknown function	0.404377	2.0853	3.48775	0.0793993
PF3D7_0405600	TMEM33 domain-containing protein, putative	0.117192	5.81221	3.48634	0.0794548
PF3D7_1238300	pre-mRNA-splicing factor CWC22, putative	-0.0911212	9.41353	3.48617	0.0794615
PF3D7_0810300	protein phosphatase PPM5, putative	0.120081	7.02286	3.48515	0.0795017
PF3D7_1445100	histidine--tRNA ligase, putative	-0.108628	8.40538	3.48405	0.0795447
PF3D7_0527100	ubiquitin-conjugating enzyme E2 N, putative	-0.102295	7.64133	3.48338	0.0795711
PF3D7_0916700	RNA-binding protein musashi, putative	-0.110655	10.1558	3.48333	0.0795733
PF3D7_0615200	conserved protein, unknown function	0.433332	1.74102	3.47902	0.0797429
PF3D7_1211300	DNA helicase MCM8, putative	0.28118	6.51028	3.47486	0.0799076
PF3D7_1321200	conserved protein, unknown function	-0.197972	2.97127	3.47304	0.0799795
PF3D7_0105400	conserved Plasmodium protein, unknown function	0.21822	2.23487	3.46626	0.0802486
PF3D7_0504500	MOLO1 domain-containing protein, putative	0.779001	-0.195902	3.46406	0.0803363
PF3D7_1211000	kinesin-7, putative	0.190279	4.21612	3.46357	0.0803558
PF3D7_1248200	pre-mRNA-splicing factor RBM22, putative	-0.108933	6.6596	3.46108	0.0804551
PF3D7_1200600	erythrocyte membrane protein 1, PfEMP1	-0.14075	7.95602	3.46088	0.0804627
PF3D7_1413300	conserved Plasmodium protein, unknown function	3.91397	-1.51062	3.51915	0.0805635
PF3D7_1022200	conserved Plasmodium membrane protein, unknown function	0.131332	5.91075	3.44746	0.0810005
PF3D7_0921500	conserved Plasmodium protein, unknown function	1.00126	2.53976	3.44736	0.0810046
PF3D7_1247300	GPI mannosyltransferase 2, putative	0.122973	6.51943	3.44734	0.0810054
PF3D7_0900100	erythrocyte membrane protein 1, PfEMP1	0.309085	0.426961	3.44505	0.0810972
PF3D7_0628400	protease, putative	0.182938	2.7551	3.44147	0.0812414
PF3D7_0513600	deoxyribodipyrimidine photo-lyase, putative	0.104858	8.82957	3.43812	0.0813768
PF3D7_0810500	protein phosphatase PPM7, putative	-0.109084	6.54616	3.43628	0.0814515
PF3D7_0724200	type 2A phosphatase-associated protein 42, putative	0.100297	5.76605	3.43148	0.0816458
PF3D7_1440900	conserved Plasmodium protein, unknown function	0.331454	1.11944	3.42834	0.0817732
PF3D7_0409600	replication protein A1, large subunit	0.107497	7.22013	3.42184	0.082038
PF3D7_0829500	conserved Plasmodium protein, unknown function	0.469618	1.31534	3.41699	0.0822364
PF3D7_1127900	conserved Plasmodium protein, unknown function	-0.121342	5.12247	3.41358	0.0823759
PF3D7_1224700	conserved Plasmodium protein, unknown function	0.107237	7.60443	3.41254	0.0824187
PF3D7_0105000	unspecified product	0.157688	4.14841	3.41084	0.0824887
PF3D7_1223300	DNA gyrase subunit A	-0.0936118	7.0962	3.40689	0.0826511
PF3D7_1336900	tryptophan--tRNA ligase	-0.0917458	7.04004	3.40563	0.0827029
PF3D7_1028000	methyltransferase, putative	-0.111254	7.05029	3.40287	0.0828167
PF3D7_0805500	conserved Plasmodium protein, unknown function	0.113286	7.13733	3.4019	0.0828568
PF3D7_0922200	S-adenosylmethionine synthetase	-0.104059	11.5006	3.40055	0.0829125
PF3D7_1129100	parasitophorous vacuolar protein 1	-0.109749	10.2035	3.3997	0.0829478
PF3D7_0610100	pre-mRNA-splicing factor SLU7, putative	-0.0890458	8.2877	3.39409	0.0831799
PF3D7_1216600	cell traversal protein for ookinetes and sporozoites	0.516462	-0.753197	3.39371	0.0831957
PF3D7_1223700	vacuolar iron transporter VIT	-0.131628	6.182	3.39225	0.0832565
PF3D7_1036300	duffy binding-like merozoite surface protein 2	0.213259	2.72022	3.39203	0.0832655
PF3D7_1246600	pre-mRNA-splicing factor CWC26, putative	-0.0966813	6.93221	3.38681	0.0834825
PF3D7_1430100	serine/threonine protein phosphatase 2A activator	0.235956	4.58064	3.38497	0.0835595
PF3D7_0826200	alpha/beta hydrolase, putative	0.343028	2.81928	3.38406	0.0835974
PF3D7_0827500	ribosomal protein L21, apicoplast, putative	-0.193486	5.93688	3.38279	0.0836503
PF3D7_0528400	palmitoyltransferase DHHC7	0.312664	3.70924	3.37893	0.0838116
PF3D7_1462400	conserved Plasmodium protein, unknown function	-0.0853616	9.39676	3.37836	0.0838358
PF3D7_0915000	type II NADH:ubiquinone oxidoreductase	0.172673	5.68597	3.37763	0.083866
PF3D7_0409400	chaperone protein DnaJ	-0.0994635	7.25302	3.3763	0.083922
PF3D7_1442600	TRAP-like protein	0.190655	5.94309	3.3733	0.0840477
PF3D7_1106100	apicoplast ribosomal protein S15 precursor, putative	-0.160859	4.56692	3.3682	0.0842621
PF3D7_0827300	conserved Plasmodium protein, unknown function	-0.0860457	7.92336	3.36763	0.0842864
PF3D7_0106500	conserved Plasmodium protein, unknown function	-0.1373	6.17952	3.36269	0.0844945
PF3D7_0629200	DnaJ protein, putative	-0.0948983	8.04411	3.36043	0.0845902
PF3D7_0930600	peptidyl-prolyl cis-trans isomerase	0.112751	6.98489	3.35872	0.0846628
PF3D7_0726600	conserved Plasmodium protein, unknown function	-0.166458	5.32372	3.35358	0.0848805
PF3D7_0630500	ribosome biogenesis protein YTM1, putative	0.137609	5.92108	3.35199	0.0849484
PF3D7_1339900	ABC transporter B family member 5 MDR5, putative	0.262786	5.09851	3.34864	0.0850909
PF3D7_1316200	ADP-ribosylation factor, putative	0.204478	3.29137	3.34185	0.0853809
PF3D7_0610900	transcription elongation factor SPT5, putative	-0.0835383	9.2314	3.34175	0.085385
PF3D7_0929900	conserved Plasmodium protein, unknown function	0.532995	2.84308	3.82142	0.0854956
PF3D7_1327700	regulator of nonsense transcripts 3B, putative	-0.0962287	6.22609	3.33868	0.0855165
PF3D7_1437700	succinyl-CoA ligase, putative	0.227489	4.80787	3.33833	0.0855316
PF3D7_0611100	succinate dehydrogenase subunit 3, putative	0.595001	2.62988	3.33784	0.0855523
PF3D7_1115600	peptidyl-prolyl cis-trans isomerase	-0.129887	6.52194	3.33776	0.0855558
PF3D7_1306200	conserved protein, unknown function	0.309527	5.49781	3.33602	0.0856305
PF3D7_1003800	U5 small nuclear ribonucleoprotein component, putative	-0.0988107	8.16639	3.3351	0.08567
PF3D7_1312700	conserved Plasmodium protein, unknown function	0.14484	7.14173	3.33201	0.0858028
PF3D7_1434500	dynein-related AAA-type ATPase, putative	-0.095883	10.3696	3.33106	0.0858439
PF3D7_0822700	thrombospondin-related protein 1, putative	0.200186	4.56975	3.32904	0.085931
PF3D7_1350000	conserved Plasmodium protein, unknown function	0.291868	1.19555	3.32303	0.0861903
PF3D7_0217100	ATP synthase subunit alpha, mitochondrial	0.184195	6.89247	3.32066	0.086293
PF3D7_1210900	GPI mannosyltransferase 1	0.252243	3.94256	3.31638	0.0864786
PF3D7_1354400	V-type proton ATPase 21 kDa proteolipid subunit, putative	-0.107711	6.36076	3.31623	0.0864853
PF3D7_0215800	origin recognition complex subunit 5	0.268504	5.55223	3.7689	0.0865294
PF3D7_0531600	18S ribosomal RNA	-0.413741	6.26943	3.31449	0.0865608
PF3D7_1227600	conserved Plasmodium protein, unknown function	0.130169	7.28855	3.31439	0.0865651
PF3D7_1142800	ATP synthase-associated protein, putative	-0.146765	4.92685	3.31142	0.0866944
PF3D7_1437300	conserved Plasmodium protein, unknown function	0.325479	2.4437	3.30618	0.0869228
PF3D7_1132700	50S ribosomal protein L2, putative	-0.192065	4.01542	3.30408	0.0870147
PF3D7_1122800	calcium-dependent protein kinase 6	-0.0898545	7.49713	3.30135	0.0871344
PF3D7_0531200	ribosomal protein S16, mitochondrial, putative	0.43621	3.2402	3.30858	0.0874564
PF3D7_1234100	bromodomain protein, putative	0.130591	9.98629	3.28495	0.0878566
PF3D7_1441400	FACT complex subunit SSRP1, putative	-0.0935725	6.85706	3.28278	0.0879526
PF3D7_0621200	pyridoxine biosynthesis protein PDX1	-0.169578	8.42527	3.28236	0.0879712
PF3D7_1317500	conserved protein, unknown function	1.42337	1.93411	3.27966	0.0880908
PF3D7_1212100	peripheral plastid protein 1, putative	0.13462	5.87402	3.27907	0.088117
PF3D7_0532500	Plasmodium exported protein, unknown function	-0.296709	2.95216	3.27868	0.0881344
PF3D7_1406700	vacuolar protein sorting-associated protein 29	-0.294943	4.33767	4.67157	0.0881838
PF3D7_1323900	protein BCP1, putative	0.0964723	7.65255	3.27454	0.0883186
PF3D7_1206700	eukaryotic translation initiation factor 5, putative	-0.0821187	9.45376	3.27071	0.0884893
PF3D7_1476900	Plasmodium exported protein, unknown function, pseudogene	1.53306	-2.14638	3.26882	0.0885738
PF3D7_1430600	endonuclease/exonuclease/phosphatase family protein, putative	-0.121649	5.39507	3.26698	0.088656
PF3D7_1466400	AP2 domain transcription factor AP2-EXP	-0.112246	8.96903	3.26334	0.0888187
malmito_SSUB	unspecified product (SSUB)	0.305903	4.61348	3.26209	0.0888751
PF3D7_1110700	actin-like protein, putative	0.236882	3.73017	3.26057	0.0889432
PF3D7_0715800	drug/metabolite transporter DMT1, putative	0.287014	5.8795	3.26052	0.0889455
PF3D7_1446800	heme detoxification protein	0.301037	4.5834	3.25451	0.0892156
PF3D7_1424700	small nucleolar RNA snoR29	0.584938	1.20257	3.25239	0.0893112
PF3D7_0524300	conserved Plasmodium protein, unknown function	-0.0988604	6.29575	3.25187	0.089335
PF3D7_1423400	conserved Plasmodium membrane protein, unknown function	0.344534	0.526846	3.24391	0.0896948
PF3D7_0504100	AN1-type zinc finger protein, putative	0.314266	2.91756	3.24355	0.0897111
PF3D7_1414100	zinc finger protein, putative	-0.0904535	7.46554	3.24059	0.0898455
PF3D7_1106300	exonuclease, putative	0.159732	7.01242	3.2389	0.0899225
PF3D7_1236300	conserved protein, unknown function	0.241809	3.98627	3.23722	0.0899989
PF3D7_1148800	Plasmodium exported protein (hyp11), unknown function	0.120729	6.78285	3.23629	0.0900411
PF3D7_1438700	DNA primase small subunit	0.155083	6.3138	3.22603	0.0905101
PF3D7_0705400	DNA replication licensing factor MCM7	0.122338	7.80444	3.2253	0.0905436
PF3D7_0916000	major facilitator superfamily domain-containing protein, putative	0.163247	5.12254	3.22436	0.0905866
PF3D7_0930700	conserved Plasmodium protein, unknown function	0.138246	5.35176	3.2239	0.090608
PF3D7_0319600	elongation factor 1-delta, putative	-0.114305	8.31964	3.2205	0.0907639
PF3D7_0418000	conserved Plasmodium protein, unknown function	0.113583	6.24285	3.2201	0.0907822
PF3D7_1021300	apicoplast integral membrane protein, putative	0.222485	5.03772	3.21378	0.0910736
PF3D7_0108400	mitochondrial carrier protein, putative	0.128467	5.24807	3.20855	0.0913155
PF3D7_1230300	subpellicular microtubule protein 2, putative	0.374835	1.38297	3.20722	0.0913771
PF3D7_0720300	conserved Plasmodium protein, unknown function	0.598292	-1.32104	3.20656	0.0914075
PF3D7_0513400	GTP-binding protein, putative	-0.173246	4.34253	3.20433	0.0915112
PF3D7_1472400	M1-family alanyl aminopeptidase, putative	-0.0864125	6.89012	3.20006	0.0917099
PF3D7_1352200	U3 small nucleolar RNA-associated protein 15, putative	0.0985809	7.50823	3.1999	0.0917172
PF3D7_1426500	ABC transporter G family member 2 ABCG2	-0.296673	2.6588	3.19823	0.0917951
PF3D7_1412600	deoxyhypusine synthase	-0.120355	6.22135	3.19494	0.0919485
PF3D7_1437600	conserved protein, unknown function	0.558617	3.10494	3.19435	0.0919759
PF3D7_0529000	conserved Plasmodium protein, unknown function	-0.102266	7.64453	3.19245	0.0920648
PF3D7_1129200	26S proteasome regulatory subunit RPN7, putative	-0.0881454	8.06016	3.18903	0.0922247
PF3D7_1031900	conserved Plasmodium protein, unknown function	-0.334481	3.73902	3.1882	0.0922638
PF3D7_0629400	polyadenylate-binding protein 3, putative	0.160134	7.00156	3.18586	0.0923735
PF3D7_1221200	conserved Plasmodium protein, unknown function	-0.136512	4.44915	3.18341	0.092489
PF3D7_0911800	conserved Plasmodium protein, unknown function	0.11177	5.6591	3.18216	0.0925477
PF3D7_1308200	carbamoyl phosphate synthetase	-0.0918041	11.8981	3.17588	0.0928436
malmito_rna_10	unspecified product (RNA10)	-0.572429	2.78485	3.17568	0.092853
PF3D7_1409500	conserved Plasmodium protein, unknown function	0.223075	3.32045	3.17533	0.0928698
PF3D7_1445900	ATP-dependent RNA helicase DDX5, putative	-0.0889753	9.45237	3.17348	0.0929573
PF3D7_1235700	ATP synthase subunit beta, mitochondrial	0.196439	6.7242	3.17283	0.0929879
PF3D7_0910500	DNA repair protein REV1, putative	-0.100366	7.59871	3.17257	0.0930002
PF3D7_0102900	aspartate--tRNA ligase	-0.0821502	9.11514	3.17211	0.093022
PF3D7_0902400	serine/threonine protein kinase, FIKK family	0.130455	4.60336	3.16935	0.0931529
PF3D7_1306400	26S protease regulatory subunit 10B, putative	-0.0824251	8.61738	3.16228	0.0934886
PF3D7_1315500	conserved protein, unknown function	-0.110271	5.82981	3.15723	0.0937298
PF3D7_0908700	tRNA pseudouridine synthase, putative	0.143759	4.24043	3.15471	0.0938499
PF3D7_1003700	MKT1 domain-containing protein, putative	-0.143014	5.55267	3.15382	0.0938924
PF3D7_1443100	conserved Plasmodium protein, unknown function	-0.117252	6.72699	3.15296	0.0939337
PF3D7_1361900	proliferating cell nuclear antigen 1	0.138935	8.67075	3.14934	0.0941076
PF3D7_1455100	protein tyrosine phosphatase, putative	-0.114002	5.2019	3.14655	0.0942417
PF3D7_1412200	conserved Plasmodium protein, unknown function	-0.100878	5.99659	3.14617	0.0942596
PF3D7_1027600	meiotic recombination protein SPO11-2, putative	-0.29274	3.24753	3.14518	0.0943072
PF3D7_0106300	calcium-transporting ATPase ATP6	-0.106575	9.31605	3.14406	0.0943612
PF3D7_0904300	conserved protein, unknown function	0.297911	2.24254	3.14944	0.0944998
PF3D7_0816800	meiotic recombination protein DMC1, putative	0.941544	-1.34945	3.13444	0.0948259
PF3D7_0908300	conserved protein, unknown function	0.290061	5.31656	3.13415	0.0948398
PF3D7_0530300	conserved Plasmodium membrane protein, unknown function	0.163966	5.84693	3.13308	0.0948919
PF3D7_1303300	conserved Plasmodium protein, unknown function	0.13715	4.91612	3.13208	0.0949403
PF3D7_0726500	ubiquitin carboxyl-terminal hydrolase, putative	-0.0856255	10.3826	3.13181	0.0949535
PF3D7_1026100	conserved Plasmodium protein, unknown function	0.265779	3.02922	3.13037	0.0950231
PF3D7_0906910	tubulin-specific chaperone, putative	-0.0942464	6.23096	3.12829	0.0951243
PF3D7_0718800	conserved protein, unknown function	-0.585461	-0.965821	3.12824	0.0951267
PF3D7_1037300	ADP/ATP transporter on adenylate translocase	-0.0903899	9.13113	3.12705	0.0951848
PF3D7_1426900	cytochrome b-c1 complex subunit 6, putative	0.233514	4.71157	3.12687	0.0951933
PF3D7_0806100	conserved Plasmodium protein, unknown function	0.106405	6.1932	3.12293	0.0953851
PF3D7_1363100	conserved Plasmodium protein, unknown function	-0.115942	5.9173	3.12291	0.0953863
PF3D7_0616800	malate:quinone oxidoreductase	-0.149756	5.89554	3.12263	0.0954
PF3D7_1325000	U6 snRNA-associated Sm-like protein LSm6, putative	-0.140186	4.64309	3.12248	0.0954074
PF3D7_0424300	erythrocyte binding antigen-165, pseudogene	0.148903	4.71589	3.12191	0.0954353
PF3D7_0527500	Hsc70-interacting protein	-0.102773	10.317	3.12188	0.0954368
PF3D7_0320400	oocyst capsule protein Cap380	0.23104	2.49506	3.12151	0.0954545
PF3D7_1212400	tetratricopeptide repeat protein, putative	0.38563	3.97229	3.11956	0.09555
PF3D7_1407100	rRNA 2'-O-methyltransferase fibrillarin, putative	-0.121015	8.43401	3.11829	0.0956117
PF3D7_0102700	merozoite-associated tryptophan-rich antigen	0.116528	5.05704	3.11807	0.0956229
PF3D7_0319400	kinesin-8, putative	0.171372	7.42975	3.11458	0.0957934
PF3D7_1322400	conserved Plasmodium protein, unknown function	-0.234585	1.77053	3.11345	0.0958492
PF3D7_1459100	GTP-binding protein, putative	-0.158945	4.69509	3.10566	0.0962323
PF3D7_1203600	cytochrome c1 heme lyase, putative	0.17634	3.71995	3.10372	0.096328
PF3D7_0910700	actin-like protein, putative	-0.231495	2.48348	3.09504	0.0967572
PF3D7_1362800	conserved Plasmodium protein, unknown function	0.196941	4.46749	3.09431	0.0967934
PF3D7_1113600	conserved Plasmodium protein, unknown function	-0.0955693	6.6149	3.09399	0.0968096
PF3D7_0517000	60S ribosomal protein L12, putative	-0.107059	9.56832	3.08651	0.0971816
PF3D7_1218000	thrombospondin-related apical membrane protein	0.19219	2.98408	3.08536	0.097239
PF3D7_1462800	glyceraldehyde-3-phosphate dehydrogenase	-0.138064	13.2339	3.08454	0.0972797
PF3D7_0621900	signal recognition particle subunit SRP68, putative	0.0797348	8.42339	3.08029	0.0974923
PF3D7_0728400	conserved Plasmodium protein, unknown function, unspecified product	-0.419226	3.80668	3.07515	0.0977501
PF3D7_0307800	conserved Plasmodium protein, unknown function	-0.102228	6.94458	3.07494	0.0977604
PF3D7_0802600	adenylyl cyclase beta	0.204905	5.63844	3.07291	0.0978626
PF3D7_0611600	basal complex transmembrane protein 1	-0.240564	5.16408	3.06829	0.0980953
PF3D7_0501000	Plasmodium exported protein, unknown function	-0.116663	8.13321	3.06239	0.0983931
PF3D7_0304900	conserved protein, unknown function	-0.101881	5.71757	3.06134	0.0984465
PF3D7_1221700	FbpA domain protein, putative	-0.124686	5.55396	3.05949	0.0985402
PF3D7_0211100	conserved Plasmodium protein, unknown function	0.480088	2.75681	3.05351	0.0988437
PF3D7_1347700	ethanolamine-phosphate cytidylyltransferase	-0.0834147	8.67283	3.04722	0.0991644
PF3D7_1418000	ubiquitin fusion degradation protein 1, putative	0.141768	5.72434	3.04478	0.0992892
PF3D7_0809600	peptidase family C50, putative	0.139387	7.47061	3.03983	0.0995426
PF3D7_1027000	conserved Plasmodium protein, unknown function	-0.142	5.34778	3.03873	0.099599
PF3D7_1309600	ribosomal RNA methyltransferase, putative	-0.12488	4.94394	3.03829	0.0996219
PF3D7_1214300	geranylgeranyl transferase type-2 subunit beta, putative	-0.099768	6.49989	3.0356	0.0997602
PF3D7_1108800	conserved Plasmodium protein, unknown function	0.328882	0.91404	3.03549	0.0997659
PF3D7_0902100	serine/threonine protein kinase, FIKK family	0.25625	2.16108	3.03096	0.099999
PF3D7_1430400	autophagy protein 5, putative	-0.0900053	6.96058	3.03084	0.100005
PF3D7_1317100	DNA replication licensing factor MCM4	0.116532	8.36335	3.02946	0.100077
PF3D7_1407800	plasmepsin IV	-0.107716	9.99864	3.0278	0.100162
PF3D7_0608200	conserved Plasmodium protein, unknown function	0.588792	2.54358	3.02709	0.100199
PF3D7_0825400	ATP synthase-associated protein, putative	0.35623	3.36634	3.01954	0.10059
PF3D7_0606800	VFT protein	-0.155547	5.73636	3.01509	0.100822
PF3D7_0903900	60S ribosomal protein L32	-0.107293	9.41194	3.01382	0.100888
PF3D7_1015200	cysteine--tRNA ligase	-0.106058	7.13365	3.01259	0.100952
PF3D7_0921400	NifU-like scaffold protein	0.527903	2.83945	3.01241	0.100961
PF3D7_1360500	guanylyl cyclase beta	0.183691	5.68824	3.01176	0.100996
PF3D7_1112400	nucleic acid binding protein, putative	0.338799	4.55415	3.3343	0.10106
PF3D7_1344100	TLD domain-containing protein, putative	-0.117289	5.55403	3.00838	0.101172
PF3D7_1011700	DNA repair protein RAD23, putative	0.097424	7.21433	3.0083	0.101176
PF3D7_0314600	conserved protein, unknown function	-0.0940187	5.94072	3.00393	0.101405
PF3D7_0614500	60S ribosomal protein L19	-0.092106	9.91947	3.00329	0.101439
PF3D7_0803500	AAA family ATPase, putative	0.0863321	6.25261	2.99887	0.101671
PF3D7_1024600	RAP protein, putative	0.234556	4.11876	3.26519	0.101758
PF3D7_0522800	pre-mRNA-splicing factor BUD31, putative	0.122898	5.97787	2.99615	0.101814
PF3D7_0910600	SNARE protein	0.163283	3.91518	2.9947	0.101891
PF3D7_1370300	membrane associated histidine-rich protein 1	-0.14013	10.4391	2.99449	0.101902
PF3D7_1134300	conserved Plasmodium protein, unknown function	-0.134945	7.49607	2.99341	0.101959
PF3D7_1142500	60S ribosomal protein L28	-0.128541	7.79155	2.9916	0.102055
PF3D7_1221600	protein TSSC1, putative	0.405288	4.05896	2.99126	0.102073
PF3D7_0206900	merozoite surface protein 5	0.134661	4.93721	2.99113	0.102079
PF3D7_0505900	mediator of RNA polymerase II transcription subunit 11, putative	-0.148952	5.74596	2.98506	0.102401
PF3D7_1415700	serine palmitoyltransferase, putative	-0.224058	2.26004	2.98392	0.102461
PF3D7_0829400	prolyl 4-hydroxylase subunit alpha, putative	0.287001	4.16443	2.97805	0.102774
PF3D7_1414800	small nuclear ribonucleoprotein-associated protein B, putative	-0.114534	6.58768	2.97715	0.102822
PF3D7_0217400	conserved protein, unknown function	-0.136026	4.62008	2.97507	0.102933
PF3D7_1219000	formin 2	0.0950084	8.53075	2.97402	0.102988
PF3D7_0811100	mitochondrial carrier protein, putative	0.210451	4.05964	2.9734	0.103022
PF3D7_0417000	conserved Plasmodium protein, unknown function	0.366362	1.11823	2.97311	0.103037
PF3D7_API02600	apicoplast ribosomal protein S11	1.59263	-2.09351	2.96939	0.103236
PF3D7_1420200	myosin-specific chaperone UNC, putative	0.152076	4.99685	2.96732	0.103347
PF3D7_0627300	E3 ubiquitin-protein ligase RNF5, putative	-0.102518	8.60921	2.96609	0.103414
PF3D7_1349200	glutamate--tRNA ligase, putative	-0.0972654	8.90123	2.96188	0.10364
PF3D7_0303200	HAD superfamily protein, putative	0.115528	7.78646	2.95856	0.103819
PF3D7_0514700	MORN repeat protein, putative	0.280215	0.848349	2.95732	0.103886
PF3D7_0719900	conserved Plasmodium membrane protein, unknown function	-0.0904111	9.58514	2.95526	0.103997
PF3D7_1363900	unspecified product	0.244107	5.66186	2.95289	0.104125
PF3D7_1128900	conserved protein, unknown function	0.265355	4.25849	2.95024	0.104269
PF3D7_0730400	IMP1-like protein, putative	0.151387	4.31012	2.9487	0.104352
PF3D7_1453000	conserved Plasmodium protein, unknown function	0.0979152	6.90097	2.94712	0.104438
PF3D7_1412800	glycylpeptide N-tetradecanoyltransferase	-0.0791389	8.48767	2.94087	0.104779
PF3D7_0819300	conserved Plasmodium protein, unknown function	-0.292791	3.88221	2.93903	0.104878
PF3D7_1441100	conserved Plasmodium protein, unknown function	-0.105828	10.7003	2.93658	0.105012
PF3D7_1428100	WW domain-binding protein 11, putative	-0.0973469	5.73547	2.93577	0.105057
PF3D7_0816000	ribosome assembly protein RRB1, putative	-0.0782408	7.70012	2.93026	0.105359
PF3D7_0627700	transportin	-0.0966447	9.33317	2.9292	0.105417
PF3D7_0113600	surface-associated interspersed protein 1.2 (SURFIN 1.2), pseudogene	0.124187	4.01007	2.92738	0.105517
PF3D7_0621300	mRNA-binding protein PUF3	0.129616	8.1457	2.92594	0.105596
PF3D7_1464000	YL1 nuclear protein, putative	-0.0783013	8.38819	2.92516	0.105639
PF3D7_0719700	40S ribosomal protein S10, putative	-0.0862426	9.80984	2.92157	0.105837
PF3D7_0703300	conserved Plasmodium protein, unknown function	-0.16405	4.64142	2.91179	0.106379
PF3D7_1014600	transcriptional coactivator ADA2	-0.085957	10.513	2.90958	0.106502
PF3D7_1024900	conserved Plasmodium protein, unknown function	0.167983	6.3876	3.14549	0.106715
PF3D7_1231100	ras-related protein Rab-2	-0.0799783	7.03741	2.90359	0.106835
PF3D7_0528100	AP-1 complex subunit beta, putative	-0.0984779	8.06087	2.90345	0.106843
PF3D7_0821400	conserved Plasmodium protein, unknown function	-0.136631	6.58866	2.89871	0.107108
PF3D7_0210900	conserved Plasmodium protein, unknown function	-0.0857974	8.53963	2.89647	0.107234
PF3D7_1040200	stevor	-1.76705	-1.62594	2.89569	0.107277
PF3D7_0623300	EGF-like membrane protein, putative	0.246408	5.32146	3.3878	0.107783
PF3D7_1317700	conserved Plasmodium protein, unknown function	0.147911	4.63939	2.88474	0.107894
PF3D7_1249700	conserved Plasmodium protein, unknown function	0.441701	0.557291	2.88311	0.107986
PF3D7_0930100	heptatricopeptide repeat-containing protein, putative	0.153954	5.77376	2.883	0.107992
PF3D7_0110400	DNA-directed RNA polymerase II subunit RPB9, putative	-0.0943753	7.18311	2.87716	0.108323
PF3D7_1405600	ribonucleoside-diphosphate reductase small chain, putative	0.119698	7.57732	2.87637	0.108368
PF3D7_0829100	coiled-coil domain-containing protein 124, putative	-0.0921997	7.09759	2.87589	0.108395
PF3D7_1222000	tRNA-splicing ligase RtcB, putative	-0.343413	2.99661	2.87465	0.108465
PF3D7_1214900	conserved protein, unknown function	0.260426	5.31058	2.87185	0.108625
PF3D7_1367000	suppressor of kinetochore protein 1, putative	-0.123787	6.1792	2.8681	0.108839
PF3D7_1205800	high mobility group protein B3, putative	0.0972444	10.2368	2.86508	0.109011
PF3D7_1461600	splicing factor 3B subunit 2, putative	-0.0740936	8.64333	2.8638	0.109084
PF3D7_1316700	conserved protein, unknown function	-0.21067	1.98796	2.86318	0.10912
PF3D7_1242700	40S ribosomal protein S17, putative	-0.127266	9.15524	2.85936	0.109339
PF3D7_1025800	conserved protein, unknown function	0.551314	2.36962	2.85902	0.109358
PF3D7_1207300	LIMP protein, putative	1.09042	-0.780622	2.85406	0.109643
PF3D7_1361400	actin-depolymerizing factor 2	0.279634	2.09139	2.8515	0.109791
PF3D7_1411100	conserved Plasmodium membrane protein, unknown function, unspecified product	0.125379	4.82291	2.85071	0.109836
PF3D7_1423300	serine/threonine protein phosphatase 7	0.128036	4.67967	2.84802	0.109992
PF3D7_0310200	phd finger protein, putative	-0.0876609	10.7373	2.8456	0.110131
PF3D7_1111200	conserved protein, unknown function	-0.102473	6.10513	2.84511	0.11016
PF3D7_1436600	cGMP-dependent protein kinase	0.15361	5.32938	2.84275	0.110297
PF3D7_1429600	conserved Plasmodium protein, unknown function	-0.187811	3.94678	2.83962	0.110478
PF3D7_0932300	M18 aspartyl aminopeptidase	-0.0983382	7.29527	2.83826	0.110557
PF3D7_0628200	eukaryotic translation initiation factor 2-alpha kinase	-0.0894508	10.7584	2.838	0.110573
PF3D7_0817500	histidine triad nucleotide-binding protein 1	-0.106124	8.7477	2.83797	0.110574
PF3D7_0828700	conserved protein, unknown function	0.265692	3.29037	2.83766	0.110593
PF3D7_1218100	conserved Plasmodium protein, unknown function	0.285739	0.903834	2.83585	0.110698
PF3D7_1455800	LCCL domain-containing protein	0.441681	0.854328	2.83398	0.110807
PF3D7_1117700	GTP-binding nuclear protein RAN/TC4	-0.0913554	10.1398	2.8324	0.110899
PF3D7_0531300	conserved Plasmodium protein, unknown function	0.281793	4.42366	2.83167	0.110942
PF3D7_1445400	protein serine/threonine kinase-1	-0.0884505	9.32247	2.82905	0.111095
PF3D7_0409700	peptide chain release factor 2	0.333434	3.4034	2.82902	0.111096
PF3D7_1239100	mitochondrial ribosomal protein L23 precursor, putative	0.276285	4.61675	2.82539	0.111309
PF3D7_0904400	signal peptidase complex subunit 3, putative	0.202056	4.79217	2.82539	0.111309
PF3D7_0801800	mannose-6-phosphate isomerase, putative	-0.0884144	10.1595	2.82285	0.111458
PF3D7_1332400	nucleotidyltransferase, putative	-0.0829025	7.62008	2.8217	0.111526
PF3D7_0525000	zinc finger protein, putative	0.166079	6.03161	2.82054	0.111594
PF3D7_1408300	conserved Plasmodium protein, unknown function	0.242136	2.53365	2.81257	0.112064
PF3D7_0907100	conserved Plasmodium protein, unknown function	0.125571	6.09575	2.81164	0.112118
PF3D7_0603200	mitochondrial chaperone BCS1, putative	0.213349	6.11334	2.91386	0.112144
PF3D7_1350900	AP2 domain transcription factor AP2-O4, putative	0.128066	4.06096	2.80502	0.112511
PF3D7_1353600	ER lumen protein retaining receptor	-0.104839	6.20161	2.80221	0.112678
PF3D7_1459500	conserved Plasmodium protein, unknown function	-0.204845	3.41243	2.80214	0.112682
PF3D7_0809000	Plasmodium RNA of unknown function RUF6	0.249528	2.34714	2.80101	0.112749
PF3D7_0818400	rRNA-processing protein FCF1, putative	0.0867888	7.8934	2.79448	0.113139
PF3D7_1141500	conserved Plasmodium protein, unknown function	0.848606	0.956171	2.79391	0.113173
PF3D7_0319500	RNA-binding protein, putative	-0.0856591	7.74327	2.79243	0.113262
PF3D7_0731100	EMP1-trafficking protein	-0.0946603	10.6414	2.79172	0.113304
PF3D7_1467600	conserved Plasmodium protein, unknown function	-0.103693	6.28739	2.79163	0.11331
PF3D7_1314200	telomerase reverse transcriptase	0.153377	6.96493	2.78898	0.113468
PF3D7_0517600	F-actin-capping protein subunit beta, putative	-0.187108	3.28465	2.78883	0.113477
PF3D7_1108700	heat shock protein J2	-0.0900778	8.59379	2.78766	0.113547
PF3D7_1012000	RING zinc finger protein, putative	-0.0802951	6.55629	2.78731	0.113568
PF3D7_0709300	Cg2 protein	-0.0846318	8.12931	2.78708	0.113582
PF3D7_1107100	nucleic acid binding protein, putative	0.191912	5.00068	2.78518	0.113696
PF3D7_1147700	ATP synthase subunit delta, mitochondrial, putative	0.199904	5.03605	2.83652	0.113787
PF3D7_1245800	epsin-like protein, putative	-0.0861543	6.12131	2.78321	0.113815
PF3D7_1018100	conserved Plasmodium protein, unknown function	-0.348884	1.75541	2.78221	0.113875
PF3D7_1114200	GTPase-activating protein, putative	-0.096968	7.86627	2.78153	0.113916
PF3D7_1440200	stromal-processing peptidase, putative	-0.158759	6.75347	2.7807	0.113966
PF3D7_1219700	raf kinase inhibitor	0.300539	1.14222	2.78016	0.113999
PF3D7_0214300	conserved Plasmodium protein, unknown function	0.140033	6.63213	2.77929	0.114051
PF3D7_1009400	zinc finger protein, putative	-0.116502	5.14332	2.77894	0.114072
PF3D7_1315000	conserved Plasmodium protein, unknown function	0.104138	6.31816	2.77822	0.114116
PF3D7_0104900	RNase MRP	0.218256	4.21828	2.77814	0.114121
PF3D7_0910000	SET domain protein, putative	0.220405	2.57099	2.77392	0.114376
PF3D7_1471500	transmembrane protein 43, putative	0.564599	-0.274431	2.77243	0.114466
PF3D7_1251100	conserved Plasmodium protein, unknown function	-0.0842459	6.70181	2.77086	0.114561
PF3D7_1450600	S-adenosylmethionine-dependent methyltransferase, putative	-0.0997725	6.41519	2.77023	0.1146
PF3D7_0802400	conserved Plasmodium protein, unknown function	-0.084669	7.12492	2.76861	0.114698
PF3D7_0501100	heat shock protein 40, type II	-0.0943385	9.04168	2.74922	0.115884
PF3D7_0512200	glutathione synthetase	-0.117925	5.65771	2.74761	0.115983
PF3D7_1248900	26S protease regulatory subunit 8, putative	-0.0852232	7.85496	2.74272	0.116285
PF3D7_1411800	conserved Plasmodium protein, unknown function	0.10987	5.8696	2.7426	0.116292
PF3D7_1105100	histone H2B	-0.100156	10.3168	2.7412	0.116379
PF3D7_0812700	U1 small nuclear ribonucleoprotein C, putative	-0.0969116	6.11308	2.73903	0.116513
PF3D7_1452300	DER1-like protein DER1-1	0.257553	4.24375	2.73852	0.116545
PF3D7_0213300	conserved protein, unknown function	0.894672	2.86979	2.73831	0.116557
PF3D7_1315800	transcription factor MYB1	-0.0868853	6.58107	2.73802	0.116575
PF3D7_1124500	pyruvate dehydrogenase E1 component subunit alpha	-0.111134	4.88916	2.7373	0.11662
PF3D7_1444800	fructose-bisphosphate aldolase	-0.111114	11.3363	2.73629	0.116682
PF3D7_0932900	conserved Plasmodium protein, unknown function	0.240756	2.00274	2.73499	0.116764
PF3D7_1227900	RNA pseudouridylate synthase, putative	0.132078	6.53136	2.73108	0.117006
PF3D7_1347300	conserved Plasmodium membrane protein, unknown function	0.175968	3.88772	2.72754	0.117227
PF3D7_0324900	erythrocyte membrane protein 1, PfEMP1	0.242512	3.01611	2.72719	0.117249
PF3D7_0814600	conserved protein, unknown function	0.392578	-0.0874828	2.72691	0.117266
PF3D7_1233800	conserved protein, unknown function	-0.136214	5.73702	2.72524	0.117371
PF3D7_0515500	amino acid transporter, putative	0.574303	0.526027	2.72375	0.117464
PF3D7_1302600	deoxyhypusine hydroxylase	-0.108118	6.4592	2.72355	0.117476
PF3D7_0502900	Tim10/DDP family zinc finger protein, putative	-0.187247	4.86685	2.72268	0.117531
PF3D7_1013100	U3 small nucleolar RNA-associated protein 13, putative	0.0756511	8.35823	2.72182	0.117585
PF3D7_0801900	lysine-specific histone demethylase, putative	0.107457	8.83497	2.72156	0.117601
PF3D7_1135600	condensin-2 complex subunit D3, putative	-0.313952	5.83217	2.7202	0.117686
PF3D7_1247800	dipeptidyl aminopeptidase 2	0.229654	1.66066	2.71865	0.117783
PF3D7_1030000	transcription elongation factor SPT4, putative	0.0819792	6.49635	2.71435	0.118053
PF3D7_1202500	trimethylguanosine synthase, putative	-0.0846187	6.31135	2.71209	0.118196
PF3D7_0612900	nucleolar GTP-binding protein 1, putative	-0.076188	8.68336	2.70536	0.11862
PF3D7_0616300	conserved Plasmodium protein, unknown function	0.180933	4.23645	2.70325	0.118754
PF3D7_1235300	CCR4-NOT transcription complex subunit 4, putative	0.144274	10.9503	2.70167	0.118854
PF3D7_0619500	acyl-CoA synthetase	-0.0856372	7.11316	2.6962	0.119202
PF3D7_0818200	14-3-3 protein	-0.0923444	10.8361	2.69291	0.119411
PF3D7_1249600	leucine-rich repeat protein	0.2418	4.48341	2.6914	0.119508
PF3D7_0923300	perforin-like protein 3	-0.115276	4.71208	2.69131	0.119513
PF3D7_1467200	WD repeat-containing protein 79, putative	0.152783	5.91059	2.69052	0.119564
PF3D7_1442500	geranylgeranyl transferase type-2 subunit alpha, putative	-0.168495	5.13454	2.83947	0.119612
PF3D7_0311500	conserved protein, unknown function	-0.105198	5.51751	2.6893	0.119642
PF3D7_0917000	merozoite organizing protein	-0.107493	7.29899	2.68692	0.119794
PF3D7_0626100	oxidoreductase, short-chain dehydrogenase family, putative	0.104653	5.33852	2.6852	0.119904
PF3D7_0627400	mitochondrial import inner membrane translocase subunit TIM22, putative	-0.167779	3.9159	2.68407	0.119977
PF3D7_0929200	RNA-binding protein, putative	-0.0773337	8.10212	2.68275	0.120062
PF3D7_0715500	ATP synthase subunit epsilon, mitochondrial, putative	0.412356	4.41652	2.67937	0.120279
PF3D7_0112200	multidrug resistance-associated protein 1 MRP1	0.138064	7.70593	2.67857	0.12033
PF3D7_1136800	DnaJ protein, putative	-0.114329	6.04404	2.67815	0.120357
PF3D7_API02700	apicoplast ribosomal protein S12	-0.217848	3.23938	2.67367	0.120646
PF3D7_0532100	early transcribed membrane protein 5	-0.0987609	10.852	2.67206	0.12075
PF3D7_1357300	dynein light chain, putative	-0.360276	-0.372165	2.67101	0.120818
PF3D7_1147500	protein farnesyltransferase subunit beta	0.123875	4.51944	2.66982	0.120895
PF3D7_0629500	amino acid transporter AAT1	0.089147	7.49857	2.66716	0.121067
PF3D7_0928600	conserved Plasmodium protein, unknown function	0.401392	4.61033	2.66616	0.121132
PF3D7_1335900	thrombospondin-related anonymous protein	-0.264408	1.86793	2.66396	0.121275
PF3D7_1222900	conserved Plasmodium protein, unknown function	0.277675	4.93961	3.05326	0.121397
PF3D7_1123600	RAP protein, putative	-0.100079	6.61217	2.66157	0.121431
PF3D7_1140800	conserved Plasmodium protein, unknown function	-0.0820494	7.53363	2.66058	0.121495
PF3D7_1474400	conserved Plasmodium protein, unknown function	0.167368	4.47527	2.65898	0.121599
PF3D7_0202500	early transcribed membrane protein 2	-0.100932	10.3172	2.65748	0.121697
PF3D7_1102700	early transcribed membrane protein 11.1	-0.139414	9.92674	2.65676	0.121744
PF3D7_1306100	conserved Plasmodium protein, unknown function	0.49707	3.00932	2.65426	0.121908
PF3D7_0815000	selenoprotein	0.44032	5.22184	2.65315	0.12198
PF3D7_1317900	nucleolar complex protein 4, putative	0.143623	7.41673	2.65204	0.122052
PF3D7_1424000	small nucleolar RNA snoR24	-0.36396	0.651722	2.65116	0.12211
PF3D7_1353200	membrane associated histidine-rich protein 2	-0.108207	9.66835	2.65038	0.122161
PF3D7_1028700	merozoite TRAP-like protein	0.121057	6.38914	2.65018	0.122175
PF3D7_0823300	histone acetyltransferase GCN5	-0.0879631	9.41762	2.64676	0.122399
PF3D7_0522400	conserved Plasmodium protein, unknown function	0.127107	8.26299	2.64472	0.122533
PF3D7_0512800	conserved Plasmodium protein, unknown function	-0.123898	6.08884	2.64224	0.122696
PF3D7_0826500	ubiquitin conjugation factor E4 B, putative	-0.103581	8.12888	2.64064	0.122802
PF3D7_1439600	cytochrome c oxidase subunit ApiCOX26, putative	0.212376	4.69226	2.63999	0.122845
PF3D7_1455300	conserved protein, unknown function	0.157037	4.33994	2.63292	0.123312
PF3D7_1302800	40S ribosomal protein S7, putative	-0.0768451	10.1405	2.62713	0.123697
PF3D7_0403300	conserved Plasmodium protein, unknown function	0.129183	4.01995	2.6265	0.123739
PF3D7_1006600	phosducin-like protein 3, putative	-0.10707	5.84519	2.62328	0.123954
PF3D7_0807200	conserved Plasmodium membrane protein, unknown function	0.106603	5.45835	2.623	0.123972
PF3D7_1404900	conserved Plasmodium protein, unknown function	-0.0893589	9.01392	2.6206	0.124133
PF3D7_1419600	conserved Plasmodium protein, unknown function	-0.100368	5.92678	2.62024	0.124157
PF3D7_0612600	cytoplasmic tRNA 2-thiolation protein 1, putative	0.0954671	5.71715	2.61978	0.124187
PF3D7_0621350	protein SYS1, putative	0.798748	-2.21621	2.61906	0.124236
PF3D7_1436400	conserved Plasmodium protein, unknown function	-0.132918	4.36044	2.61872	0.124258
PF3D7_0202600	nucleic acid binding protein, putative	-0.0827015	7.47452	2.61827	0.124288
PF3D7_1350700	N6-adenine-specific methylase, putative	-0.182856	5.45488	2.61777	0.124322
PF3D7_1244000	glucose inhibited division protein a homologue, putative	0.147153	5.98765	2.83197	0.124378
PF3D7_1419100	ATP-dependent rRNA helicase SPB4, putative	0.0922466	8.16616	2.61586	0.12445
PF3D7_0316800	40S ribosomal protein S15A, putative	-0.091415	9.32761	2.61503	0.124506
PF3D7_1367400	conserved Plasmodium protein, unknown function	0.084272	6.9342	2.61304	0.124639
PF3D7_0207400	serine repeat antigen 7	0.269549	6.42482	2.6128	0.124655
PF3D7_0614700	conserved Plasmodium protein, unknown function	0.14924	3.02907	2.6124	0.124682
PF3D7_1472500	conserved Plasmodium protein, unknown function	0.30756	0.853737	2.61174	0.124727
PF3D7_0923800	thioredoxin reductase	-0.117768	7.42596	2.60967	0.124865
PF3D7_0935000	U2 small nuclear ribonucleoprotein B'', putative	0.0821407	7.08103	2.60963	0.124868
PF3D7_0918400	conserved Plasmodium protein, unknown function	0.270018	1.4166	2.60707	0.125041
PF3D7_0316900	E3 ubiquitin-protein ligase, putative	0.0884561	7.92995	2.60595	0.125117
PF3D7_1347200	nucleoside transporter 1	-0.104255	10.7043	2.60064	0.125475
PF3D7_0720000	exosome complex component CSL4, putative	0.118975	5.48501	2.60037	0.125493
PF3D7_0720100	pre-rRNA-processing protein ESF2, putative	0.0983022	6.3105	2.59856	0.125616
PF3D7_1116000	rhoptry neck protein 4	0.173149	5.79893	2.59736	0.125698
PF3D7_0314800	conserved Plasmodium protein, unknown function	0.396681	1.32282	2.5969	0.125729
PF3D7_1114300	unspecified product	0.653814	-1.83962	2.59687	0.125731
PF3D7_1032300	conserved protein, unknown function	0.166577	4.95494	2.59672	0.125741
PF3D7_0417700	conserved Plasmodium protein, unknown function	0.49598	1.47861	2.59621	0.125775
PF3D7_1352000	GTP-binding protein, putative	-0.116012	6.55686	2.59363	0.125951
PF3D7_0822000	ribosomal protein L4, mitochondrial, putative	0.203477	5.52309	2.58819	0.126321
PF3D7_0113900	CX3CL1-binding protein 1	-0.141084	6.09461	2.58763	0.12636
PF3D7_1472000	pre-mRNA-splicing factor ISY1, putative	-0.119471	4.98475	2.58603	0.126469
PF3D7_0912900	26S proteasome regulatory subunit RPN8, putative	-0.0758095	7.67461	2.58312	0.126668
PF3D7_0310700	trafficking protein particle complex subunit 4, putative	-0.100933	6.20302	2.58189	0.126752
PF3D7_1020300	cytoplasmic dynein intermediate chain, putative	0.314167	1.27014	2.58123	0.126798
PF3D7_0307400	ATP-dependent Clp protease proteolytic subunit	0.159687	5.94724	2.59534	0.12681
PF3D7_0103000	vacuolar protein sorting-associated protein VTA1, putative	0.233692	3.7899	2.57916	0.12694
PF3D7_1239900	vacuolar protein sorting-associated protein 16, putative	0.076273	6.90424	2.57652	0.127121
PF3D7_1476800	lysophospholipase, putative	-0.156009	4.14723	2.57216	0.127421
PF3D7_0607600	spindle assembly abnormal protein 6, putative	0.185253	5.67993	2.56826	0.127691
PF3D7_1326900	conserved Plasmodium membrane protein, unknown function	0.0985858	6.11115	2.56822	0.127693
PF3D7_1003000	conserved protein, unknown function	0.216038	3.76944	2.56807	0.127704
PF3D7_0829300	U6 snRNA-associated Sm-like protein LSm8, putative	-0.123132	5.86741	2.56723	0.127762
PF3D7_1038000	antigen UB05	-0.083628	9.54177	2.56677	0.127793
PF3D7_0928100	conserved Plasmodium protein, unknown function	-0.182208	2.79001	2.56605	0.127844
PF3D7_1316900	conserved protein, unknown function	-0.0817454	9.03974	2.56132	0.128171
PF3D7_0909400	exoribonuclease, putative	-0.0811535	8.58141	2.56058	0.128223
PF3D7_0404600	conserved Plasmodium membrane protein, unknown function	-0.0999961	9.43497	2.56001	0.128263
PF3D7_0507900	conserved Plasmodium protein, unknown function	-0.106348	5.12618	2.55663	0.128498
PF3D7_1341600	GPI mannosyltransferase 3	0.246971	4.40432	3.06628	0.128502
PF3D7_1435100	ribonuclease H2 subunit B, putative	0.336013	4.52077	3.41811	0.128603
PF3D7_1409400	conserved protein, unknown function	0.123954	5.55571	2.55342	0.128722
PF3D7_1126000	threonine--tRNA ligase	-0.0764755	9.33514	2.54965	0.128985
PF3D7_1348200	step II splicing factor, putative	0.0888519	5.35178	2.54768	0.129124
PF3D7_1111800	peptidyl-prolyl cis-trans isomerase, putative	-0.159474	3.91594	2.54438	0.129355
PF3D7_0322000	peptidyl-prolyl cis-trans isomerase	-0.114445	9.97732	2.54284	0.129463
PF3D7_1242800	rab specific GDP dissociation inhibitor	-0.0880388	8.74682	2.54126	0.129575
PF3D7_0613500	AP-3 complex subunit beta, putative	0.123958	6.04219	2.54093	0.129597
PF3D7_1411200	rhomboid protease ROM8	-0.0778238	8.84065	2.54039	0.129635
PF3D7_0212600	secreted protein with altered thrombospondin repeat domain	0.156525	4.11468	2.53868	0.129756
PF3D7_0308400	U4 spliceosomal RNA	-0.243601	0.542408	2.53707	0.12987
PF3D7_1225300	conserved protein, unknown function	0.0758768	6.91527	2.53702	0.129873
PF3D7_0618000	conserved Plasmodium membrane protein, unknown function	0.255393	4.72094	2.53656	0.129906
PF3D7_0308200	T-complex protein 1 subunit eta	-0.0966497	8.63375	2.53532	0.129993
PF3D7_0501400	interspersed repeat antigen	0.14945	12.3288	2.53527	0.129997
PF3D7_1402300	26S proteasome regulatory subunit RPN6	-0.0794397	8.22884	2.5343	0.130065
PF3D7_0515700	glideosome-associated protein 40 GAP40, putative	0.162566	6.73005	2.52641	0.130624
PF3D7_1211200	conserved Plasmodium protein, unknown function	0.0898298	8.40234	2.52507	0.13072
PF3D7_0935600	gametocytogenesis-implicated protein	0.0971852	10.8937	2.52021	0.131066
PF3D7_0313500	Ras-like G protein	-0.0805984	6.17736	2.51942	0.131122
PF3D7_1304400	PUB domain-containing protein, putative	-0.0951995	6.87209	2.51807	0.131219
PF3D7_1115500	AP2 domain transcription factor, putative	0.118175	6.28214	2.51729	0.131275
PF3D7_1307400	conserved Plasmodium protein, unknown function	0.501821	-0.562766	2.51705	0.131292
PF3D7_0806000	AAA family ATPase, putative	0.0737927	7.04825	2.51636	0.131341
PF3D7_0209400	conserved protein, unknown function	-0.112639	6.24384	2.51556	0.131398
PF3D7_0924000	patatin-like phospholipase, putative	-0.0983147	8.23623	2.51528	0.131419
PF3D7_1217900	PPPDE peptidase domain-containing protein, putative	0.134883	5.02617	2.50784	0.131952
PF3D7_1409900	cytidine diphosphate-diacylglycerol synthase	-0.0892608	7.75849	2.50701	0.132012
PF3D7_0311700	plasmepsin VI	0.259798	2.04247	2.50573	0.132104
PF3D7_1307800	FHA domain-containing protein, putative	-0.0733947	8.39062	2.50376	0.132246
PF3D7_0725100	conserved Plasmodium membrane protein, unknown function	0.0726046	7.82626	2.50358	0.13226
PF3D7_0826100	HECT-like E3 ubiquitin ligase, putative	-0.0862357	11.6269	2.49529	0.132859
PF3D7_1401900	conserved protein, unknown function	0.192781	2.73207	2.48477	0.133625
PF3D7_0528300	conserved protein, unknown function	0.286342	1.22676	2.48047	0.133939
PF3D7_1471800	conserved Plasmodium protein, unknown function	0.205838	2.08061	2.47391	0.134422
PF3D7_0719800	conserved protein, unknown function	0.115082	5.19538	2.47298	0.13449
PF3D7_1456400	conserved Plasmodium protein, unknown function	0.28302	1.77468	2.47266	0.134513
PF3D7_1345200	rhomboid protease ROM6, putative	0.156405	5.60164	2.47114	0.134625
PF3D7_0916400	conserved Plasmodium protein, unknown function	0.083981	7.02574	2.46004	0.135446
PF3D7_1126800	RNA-binding protein, putative	-0.157612	2.99835	2.4585	0.135561
PF3D7_1205600	tetratricopeptide repeat protein, putative	-0.109276	8.36641	2.45642	0.135716
PF3D7_0922700	pre-mRNA-splicing factor 18, putative	-0.091243	7.43001	2.45413	0.135887
PF3D7_0617100	AP-2 complex subunit alpha, putative	-0.0716063	8.39003	2.45368	0.13592
PF3D7_1012100	conserved protein, unknown function	0.143674	5.40619	2.45356	0.135929
PF3D7_0807700	serine protease DegP	-0.143959	5.20963	2.4509	0.136128
PF3D7_0920600	conserved Plasmodium protein, unknown function	0.136855	5.94552	2.45026	0.136175
PF3D7_0408800	conserved Plasmodium protein, unknown function	0.832314	-1.9199	2.45019	0.13618
PF3D7_1105900	conserved Plasmodium membrane protein, unknown function	-0.930076	-2.05532	2.44789	0.136353
PF3D7_1136400	signal recognition particle subunit SRP72, putative	0.0824954	8.16865	2.44721	0.136403
PF3D7_1336600	conserved protein, unknown function	0.309305	4.84636	3.70003	0.136506
PF3D7_1439700	leucine carboxyl methyltransferase, putative	0.125117	5.87677	2.66174	0.136535
PF3D7_0729000	signal recognition particle subunit SRP9	-0.118878	4.22187	2.44452	0.136605
PF3D7_1434900	conserved Plasmodium protein, unknown function	0.618737	-0.798054	2.44449	0.136607
PF3D7_0925100	conserved Plasmodium protein, unknown function	0.18603	1.89559	2.44205	0.136791
PF3D7_1234700	upregulated in late gametocytes ULG8	-0.136244	3.7383	2.44146	0.136835
PF3D7_0308000	DNA polymerase delta small subunit, putative	0.334733	5.51522	2.44065	0.136896
PF3D7_0529900	RING zinc finger protein, putative	-0.0723729	7.45671	2.44007	0.13694
PF3D7_0827400	conserved Plasmodium protein, unknown function	-0.149485	3.48159	2.43911	0.137012
PF3D7_0820900	conserved Plasmodium protein, unknown function	0.0901969	7.01889	2.43591	0.137253
PF3D7_0925500	thioredoxin-like protein 2	0.340861	4.02737	2.43526	0.137303
PF3D7_0604200	mitochondrial ribosomal protein L41, putative	1.36007	1.65727	2.43523	0.137305
PF3D7_1351700	inner membrane complex protein 1f, putative	0.128736	6.24803	2.4336	0.137427
PF3D7_1247400	peptidyl-prolyl cis-trans isomerase FKBP35	-0.104231	7.49519	2.43156	0.137582
PF3D7_1230000	TBC domain-containing protein, putative	-0.0751199	7.66273	2.43115	0.137613
PF3D7_0618100	conserved Plasmodium protein, unknown function	0.13836	5.39003	2.42792	0.137857
PF3D7_1425100	small nucleolar RNA snoR31	0.462999	-0.566752	2.42597	0.138006
PF3D7_1463300	DNA polymerase alpha subunit B, putative	0.258733	5.02141	3.1841	0.138135
PF3D7_1140500	myosin K, putative	0.143925	4.19299	2.42227	0.138288
PF3D7_0625800	conserved Plasmodium protein, unknown function	0.125492	4.23835	2.42003	0.138458
PF3D7_1211800	polyubiquitin	-0.0825806	7.95983	2.41911	0.138528
PF3D7_0315100	eukaryotic translation initiation factor 4E	-0.0853373	7.00663	2.41549	0.138805
PF3D7_1250600	translation initiation factor eIF-2B subunit beta, putative	-0.0737633	8.01223	2.41528	0.138821
PF3D7_1343200	tRNA guanosine-2'-O-methyltransferase, putative	-0.0782347	7.15377	2.41395	0.138923
PF3D7_0603300	dihydroorotate dehydrogenase	-0.0993128	6.30281	2.41013	0.139215
PF3D7_1233900	sentrin-specific protease 1	-0.0683379	8.08776	2.4076	0.13941
PF3D7_1337000	mitochondrial intermediate peptidase, putative	0.181758	4.99296	2.40653	0.139492
PF3D7_1104800	metabolite/drug transporter, putative	-0.0956047	6.12999	2.40609	0.139526
[truncated: 3,176 more rows]

## Sheet: Hep_26h_vs_Ctrl_26h
gene_ID	Fasta_annotation	logFC	logCPM	F	PValue
PF3D7_0424700	serine/threonine protein kinase, FIKK family	-0.39313	9.89953	29.4956	3.5189e-05
PF3D7_1007800	conserved Plasmodium protein, unknown function	-0.470898	5.32686	27.9154	4.82795e-05
PF3D7_1340500	conserved Plasmodium protein, unknown function	-0.392795	6.18346	25.7653	7.5644e-05
PF3D7_1208100	conserved Plasmodium protein, unknown function	-0.281104	8.2002	23.5099	0.000124288
PF3D7_1474700	protein kinase, putative	-0.428929	4.80919	23.179	0.000133999
PF3D7_0208300	conserved Plasmodium protein, unknown function	-0.332026	6.3232	22.3763	0.000161258
PF3D7_0521900	conserved Plasmodium protein, unknown function	-0.311512	5.80695	22.0292	0.000174909
PF3D7_0113800	DBL containing protein, unknown function	-0.420706	3.88094	20.7004	0.000240437
PF3D7_0711200	conserved Plasmodium protein, unknown function	-0.506161	4.25492	20.6215	0.000245112
PF3D7_1014800	conserved Plasmodium protein, unknown function	-0.395563	3.1103	19.7117	0.000306998
PF3D7_0705200	conserved Plasmodium protein, unknown function	-0.400667	4.2059	19.6562	0.000311301
PF3D7_0804700	conserved Plasmodium protein, unknown function	-0.296959	7.05179	19.6039	0.000315417
PF3D7_1109100	conserved Plasmodium protein, unknown function	-0.348507	4.91706	19.3165	0.000339148
PF3D7_1131900	conserved Plasmodium protein, unknown function	-0.499249	2.09189	18.8614	0.000380899
PF3D7_1139000	unspecified product	-1.13411	0.223072	18.4343	0.000425348
PF3D7_1231400	amino acid transporter AAAP3, putative	-0.223184	7.03976	18.2266	0.000449024
PF3D7_1320300	conserved protein, unknown function	-0.263505	5.60479	18.1806	0.000454469
PF3D7_1032600	conserved protein, unknown function	-0.454437	2.66787	18.0784	0.000466822
PF3D7_0809800	conserved Plasmodium protein, unknown function	-0.437753	2.96008	18.0422	0.000471275
PF3D7_0423900	probable protein, unknown function	-1.28775	3.23819	17.7905	0.000503669
PF3D7_1348700	WD repeat-containing protein 16, putative	-0.705027	1.38951	17.7728	0.000506035
PF3D7_1210500	conserved Plasmodium protein, unknown function	-1.24307	0.983711	17.7102	0.000514519
PF3D7_0323800	conserved Plasmodium protein, unknown function	-0.219764	7.52721	17.6322	0.00052531
PF3D7_1037400	conserved Plasmodium protein, unknown function	-0.433514	4.29306	17.4055	0.000558119
PF3D7_0516300	tRNA pseudouridine synthase, putative	-0.262445	7.15662	17.1627	0.000595802
PF3D7_1229900	conserved Plasmodium protein, unknown function	-0.252226	5.63605	17.0716	0.000610664
PF3D7_0817400	phosphatase, putative	-0.316743	5.698	16.7421	0.000667998
PF3D7_1436100	conserved Plasmodium membrane protein, unknown function	-0.20622	7.01633	16.3848	0.000737043
PF3D7_1222900	conserved Plasmodium protein, unknown function	-0.286605	4.94399	16.3547	0.000743193
PF3D7_1436900	histidine triad protein, putative	-0.315248	4.94248	16.2715	0.000760557
PF3D7_0819800	conserved Plasmodium protein, unknown function	-0.242176	5.9794	16.0445	0.00081025
PF3D7_1433700	conserved Plasmodium protein, unknown function	-0.248964	6.62002	15.9911	0.000822442
PF3D7_0402300	reticulocyte binding protein homologue 1	-0.380232	7.15521	15.9215	0.000838673
PF3D7_0307900	conserved Plasmodium protein, unknown function	-0.285457	6.30371	15.7436	0.000881768
PF3D7_1433200	conserved Plasmodium protein, unknown function	-0.594379	2.78536	15.644	0.000906997
PF3D7_0217000	conserved Plasmodium membrane protein, unknown function	-0.42978	3.49494	15.5162	0.000940525
PF3D7_1338800	CPW-WPC family protein	-0.374789	4.34787	15.4356	0.000962377
PF3D7_0902300	serine/threonine protein kinase, FIKK family	-0.315106	8.23709	15.3819	0.000977242
PF3D7_1131600	kelch domain-containing protein, putative	-0.284269	4.5463	14.7015	0.00118969
PF3D7_1137200	apical exonemal protein	-0.380595	3.71917	14.6792	0.00119749
PF3D7_0830200	28S ribosomal RNA	-0.702771	0.693451	14.5662	0.00123781
PF3D7_0216300	conserved Plasmodium protein, unknown function	-0.206132	6.72764	14.2567	0.0013563
PF3D7_1309700	vacuolar protein sorting-associated protein 18, putative	-0.181557	6.84152	14.0279	0.00145198
PF3D7_0922400	para-aminobenzoic acid synthetase	-0.301971	4.7376	13.9868	0.00146997
PF3D7_1217100	meiotic recombination protein SPO11, putative	-0.492928	3.17243	13.9274	0.00149641
PF3D7_0924200	heptatricopeptide repeat-containing protein, putative	-0.215167	5.4761	13.8677	0.0015235
PF3D7_0212600	secreted protein with altered thrombospondin repeat domain	-0.412058	4.11239	13.848	0.00153255
PF3D7_1030300	conserved Plasmodium protein, unknown function	-0.256536	8.30057	13.7247	0.00159066
PF3D7_1032900	RNA polymerase II-associated protein 1, putative	-0.241923	6.19525	13.7	0.00160257
PF3D7_1220200	conserved Plasmodium protein, unknown function, pseudogene	-0.304142	4.05299	13.6766	0.00161397
PF3D7_1468600	aminophospholipid transporter ATP11, putative	-0.382617	3.28352	13.5971	0.00165339
PF3D7_1340000	secreted ookinete protein, putative	-0.285846	5.31514	13.5781	0.00166292
PF3D7_1317700	conserved Plasmodium protein, unknown function	-0.324095	4.63854	13.5686	0.00166774
PF3D7_1022000	RNA-binding protein, putative	-0.173888	8.41743	13.5361	0.00168433
PF3D7_1359000	conserved Plasmodium protein, unknown function	-0.214932	7.98228	13.4955	0.00170527
mal_rna_11	unspecified product (SSUA)	0.448633	2.75772	13.3881	0.00176215
PF3D7_API02600	apicoplast ribosomal protein S11	-1.70084	-2.09245	13.2412	0.0018434
PF3D7_1026100	conserved Plasmodium protein, unknown function	-0.561838	3.02871	13.1828	0.00187685
PF3D7_0420500	conserved Plasmodium protein, unknown function	-0.514544	1.28155	13.026	0.00197005
PF3D7_1004600	conserved Plasmodium membrane protein, unknown function	-0.320309	4.85359	12.9911	0.0019915
PF3D7_1321300	conserved Plasmodium membrane protein, unknown function	-0.181269	7.92407	12.9845	0.00199556
PF3D7_0107600	eukaryotic translation initiation factor 2-alpha kinase 2, putative	-0.606565	2.5956	12.9604	0.00201059
PF3D7_1319900	conserved Plasmodium protein, unknown function	-0.278437	3.77215	12.8471	0.00208278
PF3D7_1235800	conserved Plasmodium protein, unknown function	-0.318627	4.31128	12.8359	0.00209006
PF3D7_0103500	conserved Plasmodium protein, unknown function	-0.266228	6.12166	12.6968	0.00218307
PF3D7_1455600	ferlin, putative	-0.310852	3.72445	12.6129	0.00224135
PF3D7_0921200	conserved Plasmodium membrane protein, unknown function	-0.218715	7.87354	12.5645	0.00227583
PF3D7_1420500	protein GPR89, putative	-0.687695	1.16337	12.5099	0.0023154
PF3D7_0830300	sporozoite invasion-associated protein 2	-0.333236	4.70859	12.4874	0.00233191
PF3D7_0216100	conserved Plasmodium protein, unknown function	-0.364743	5.37835	12.4653	0.00234822
PF3D7_1462900	conserved Plasmodium protein, unknown function	-0.275395	5.00187	12.4426	0.00236516
PF3D7_1327000	conserved Plasmodium protein, unknown function	-0.245337	6.65737	12.4214	0.00238116
PF3D7_0605100	RNA-binding protein, putative	-0.190902	8.50128	12.2256	0.00253418
PF3D7_0718700	conserved Plasmodium membrane protein, unknown function	-0.26288	4.39931	12.1206	0.00262072
PF3D7_1202300	dynein heavy chain, putative	-0.264238	5.16958	12.0574	0.00267444
PF3D7_0621000	conserved Plasmodium protein, unknown function	-0.211011	6.80536	11.9591	0.00276036
PF3D7_0609700	conserved Plasmodium protein, unknown function	-0.164185	9.9269	11.8852	0.00282707
PF3D7_1470100	conserved Plasmodium protein, unknown function	-0.199865	6.34503	11.8231	0.00288444
PF3D7_0509400	RNA polymerase I	-0.176619	9.55781	11.7896	0.00291597
PF3D7_1342200	conserved Plasmodium membrane protein, unknown function	-0.391941	4.28488	11.772	0.00293272
PF3D7_1011100	conserved Plasmodium protein, unknown function	-0.234028	5.03863	11.713	0.00298945
PF3D7_1222800	conserved Plasmodium protein, unknown function	-0.3154	3.22083	11.6667	0.00303497
PF3D7_1126500	WD repeat-containing protein, putative	-0.185474	7.9842	11.6284	0.00307312
PF3D7_0625500	conserved Plasmodium membrane protein, unknown function	-0.323725	4.37758	11.5832	0.00311888
PF3D7_1107800	AP2 domain transcription factor, putative	-0.182625	7.80438	11.5663	0.00313612
PF3D7_0322700	conserved Plasmodium protein, unknown function	-0.175834	8.05712	11.3604	0.00335579
PF3D7_0512900	AKAP-like protein	-0.342543	3.26517	11.3533	0.00336363
PF3D7_0301300	epoxide hydrolase 1	-0.227561	5.91069	11.2813	0.00344462
PF3D7_1104900	calcium/calmodulin-dependent protein kinase, putative	-0.255902	5.59353	11.2284	0.0035055
PF3D7_1420300	DNL-type zinc finger protein	-0.417514	4.85387	11.1833	0.00355842
PF3D7_1450400	zinc finger protein, putative	-0.158842	8.5352	11.1761	0.003567
PF3D7_0405700	lysine decarboxylase, putative	-0.211763	6.07367	11.1485	0.00359987
PF3D7_1342900	AP2 domain transcription factor, putative	-0.202088	9.14618	11.1271	0.00362556
PF3D7_1038100	GDP dissociation inhibitor, putative	-0.208548	6.80039	11.105	0.00365237
PF3D7_1206900	conserved Plasmodium protein, unknown function	-0.234238	4.67491	11.0948	0.00366476
PF3D7_1212300	WD repeat-containing protein, putative	-0.238934	6.26887	11.0452	0.00372602
PF3D7_1416600	conserved Plasmodium protein, unknown function	-0.306956	3.60905	11.0194	0.00375831
PF3D7_1367400	conserved Plasmodium protein, unknown function	-0.179454	6.93187	10.9969	0.00378668
PF3D7_1409700	conserved protein, unknown function	-0.312242	4.46507	10.9355	0.00386542
PF3D7_1333600	U3 small nucleolar RNA-associated protein 4, putative	-0.206651	7.8758	10.8862	0.00392995
PF3D7_0615600	zinc finger protein, putative	-0.144112	8.45347	10.7986	0.00404765
PF3D7_1473300	CKK domain-containing protein, putative	-0.257488	3.43468	10.7846	0.00406687
PF3D7_1122900	dynein heavy chain, putative	-0.296689	4.3822	10.7261	0.00414809
PF3D7_1466200	early gametocyte enriched phosphoprotein EGXP / homeodomain protein 1 (HDP1)	-0.171309	7.04731	10.6903	0.00419857
PF3D7_1362500	exonuclease, putative	-0.24958	3.84269	10.6448	0.00426386
PF3D7_0816100	phosphopantothenoylcysteine decarboxylase, putative	0.500589	4.87736	10.4941	0.00448851
PF3D7_0718000	dynein heavy chain, putative	-0.276932	4.17074	10.4889	0.00449642
PF3D7_1477600	surface-associated interspersed protein 14.1 (SURFIN 14.1)	-0.539525	2.17622	10.4763	0.00451586
PF3D7_0221400	stevor	-1.06473	-1.45979	10.4546	0.0045495
PF3D7_1305300	translational activator GCN1, putative	-0.161144	9.28476	10.3964	0.00464115
PF3D7_0410500	conserved Plasmodium protein, unknown function	-0.683303	1.81312	10.3911	0.00464957
PF3D7_1427100	lipase, putative	-0.176037	9.50485	10.3849	0.00465949
PF3D7_1031400	OTU-like cysteine protease	-0.235435	4.40163	10.3262	0.00475439
PF3D7_1444100	conserved Plasmodium protein, unknown function	-0.227978	7.01015	10.2614	0.00486171
PF3D7_1420100	conserved Plasmodium protein, unknown function	-0.282666	3.10381	10.2354	0.00490552
PF3D7_1430600	endonuclease/exonuclease/phosphatase family protein, putative	-0.181662	5.3983	10.2335	0.00490876
PF3D7_1029200	WD repeat-containing protein, putative	-0.274196	6.2676	10.2329	0.0049098
PF3D7_1359100	riboflavin kinase, putative	-0.184568	6.21241	10.1781	0.00500372
PF3D7_0808800	rifin	-0.367962	3.32092	10.172	0.0050143
PF3D7_1145000	conserved Plasmodium protein, unknown function	-0.310135	3.39666	10.1675	0.005022
PF3D7_1319300	tRNA (guanine(26)-N(2))-dimethyltransferase, putative	-0.17532	8.34063	10.1322	0.00508393
PF3D7_0502700	conserved protein, unknown function	-0.245293	3.9883	10.1148	0.0051146
PF3D7_0724500	conserved Plasmodium protein, unknown function	-0.279718	4.24075	10.1014	0.00513842
PF3D7_0414100	conserved Plasmodium membrane protein, unknown function	-0.268542	5.00015	10.0893	0.00516005
PF3D7_1308600	conserved Plasmodium protein, unknown function	-0.240649	5.70148	10.0665	0.00520113
PF3D7_1252600	esterase, putative	0.225001	6.39185	10.0508	0.00522968
PF3D7_1438400	metacaspase-2	-0.161173	7.07482	9.98062	0.00535913
PF3D7_1412700	AAA family ATPase, putative	-0.147671	7.11022	9.97706	0.00536581
PF3D7_0315300	conserved Plasmodium protein, unknown function	-0.229819	5.31006	9.97132	0.00537656
PF3D7_0726900	mitochondrial import inner membrane translocase subunit TIM50, putative	-0.165199	5.76608	9.96126	0.00539547
PF3D7_0213600	conserved Plasmodium protein, unknown function	-0.289362	5.12373	9.93222	0.00545051
PF3D7_1464100	conserved Plasmodium protein, unknown function	-0.28338	4.68413	9.92391	0.00546638
PF3D7_1404600	adenylyl cyclase alpha	-0.267934	4.19443	9.90627	0.00550022
PF3D7_0317100	6-cysteine protein	-0.318589	3.30394	9.89516	0.00552167
PF3D7_1442400	conserved Plasmodium protein, unknown function	-0.162401	7.94828	9.86744	0.00557556
PF3D7_1229000	conserved Plasmodium membrane protein, unknown function	-0.141488	7.68212	9.85608	0.00559782
PF3D7_1419400	conserved Plasmodium membrane protein, unknown function	-0.162883	9.09338	9.84882	0.00561209
PF3D7_1139800	conserved Plasmodium protein, unknown function	-0.193345	6.912	9.84567	0.00561831
PF3D7_1332100	conserved protein, unknown function	-0.803758	1.34718	9.83963	0.00563024
PF3D7_0704200	tRNA m5C-methyltransferase, putative	-0.16768	6.61314	9.83846	0.00563254
PF3D7_1109200	conserved Plasmodium protein, unknown function	-0.241754	4.57572	9.82611	0.00565702
PF3D7_0424200	reticulocyte binding protein homologue 4	-0.463027	5.25568	9.81701	0.00567514
PF3D7_1344400	conserved Plasmodium protein, unknown function	-0.266533	4.501	9.75279	0.00580484
PF3D7_0609000	nucleoporin NUP637, putative	-0.15758	10.2407	9.74709	0.0058165
PF3D7_1447900	multidrug resistance protein 2 MDR2	-0.169667	7.06198	9.73724	0.00583673
PF3D7_0521100	conserved Plasmodium protein, unknown function	-0.36498	2.52921	9.67564	0.00596508
PF3D7_1111000	tRNA m5C-methyltransferase, putative	-0.188802	5.68623	9.66492	0.00598773
PF3D7_1432400	leucine-rich repeat protein	-0.225233	5.71671	9.66006	0.00599802
PF3D7_0309100	conserved Plasmodium protein, unknown function	-0.429067	1.70977	9.63862	0.00604371
PF3D7_1411400	plastid replication-repair enzyme	-0.176323	7.41015	9.62078	0.00608202
PF3D7_1458800	DNA-directed RNA polymerase III subunit RPC5, putative	-0.21688	5.98371	9.61875	0.00608641
PF3D7_1468900	zinc finger protein, putative	-0.163672	6.60089	9.60918	0.00610708
PF3D7_0703900	conserved Plasmodium membrane protein, unknown function	-0.190036	9.27209	9.60784	0.00610999
PF3D7_0210500	conserved Plasmodium protein, unknown function	-0.275892	5.45708	9.58431	0.0061612
mal_rna_8	unspecified product (SSUE)	0.609055	0.693997	9.58378	0.00616235
PF3D7_0725100	conserved Plasmodium membrane protein, unknown function	-0.144512	7.82523	9.54092	0.0062569
PF3D7_1324300	conserved Plasmodium membrane protein, unknown function	-0.168894	8.74746	9.53712	0.00626535
PF3D7_0801000	Plasmodium exported protein (PHISTc), unknown function	-0.209885	9.85672	9.49983	0.00634908
PF3D7_1341600	GPI mannosyltransferase 3	-0.220613	4.40829	9.47981	0.00639452
PF3D7_1436700	conserved protein, unknown function	-0.307487	4.70148	9.47878	0.00639686
PF3D7_0212400	conserved Plasmodium membrane protein, unknown function	-0.153535	8.292	9.46561	0.00642699
PF3D7_0607500	4-hydroxybenzoate polyprenyltransferase, putative	-0.267191	4.47928	9.44741	0.00646887
PF3D7_1302900	conserved protein, unknown function	-0.236539	5.23778	9.43575	0.00649586
PF3D7_1450600	S-adenosylmethionine-dependent methyltransferase, putative	-0.186651	6.41345	9.42535	0.00652005
PF3D7_1025500	conserved Plasmodium protein, unknown function	-0.174459	6.43526	9.37645	0.0066351
PF3D7_0518100	protein AMR2	-0.185276	6.28189	9.37015	0.00665008
PF3D7_1413700	conserved Plasmodium protein, unknown function	-0.257857	5.49488	9.36263	0.00666803
PF3D7_1328900	PUB domain-containing protein, putative	-0.214105	5.39019	9.31068	0.00679347
PF3D7_1117500	tyrosine--tRNA ligase	-0.202764	5.55172	9.30789	0.00680027
PF3D7_1423400	conserved Plasmodium membrane protein, unknown function	-0.798784	0.526956	9.29502	0.0068318
PF3D7_1231000	conserved Plasmodium protein, unknown function	-0.170995	6.43195	9.27363	0.00688454
PF3D7_0415100	conserved protein, unknown function	-0.441621	5.03843	9.24928	0.00694514
PF3D7_0718600	conserved Plasmodium protein, unknown function	-0.197836	5.42956	9.23033	0.00699271
PF3D7_1207200	conserved Plasmodium protein, unknown function	-0.239338	5.22268	9.21311	0.00703627
PF3D7_0803500	AAA family ATPase, putative	-0.15174	6.25302	9.2018	0.00706504
PF3D7_0113900	CX3CL1-binding protein 1	0.496054	6.0896	9.19826	0.00707407
PF3D7_1318700	conserved protein, unknown function	-0.24952	4.75414	9.19764	0.00707565
PF3D7_0419500	conserved Plasmodium membrane protein, unknown function	-0.195065	6.31831	9.17073	0.00714474
PF3D7_0913900	arginine--tRNA ligase, putative	-0.189903	5.66854	9.14797	0.00720377
PF3D7_1136400	signal recognition particle subunit SRP72, putative	-0.162571	8.1661	9.11066	0.00730175
PF3D7_1231900	WD repeat-containing protein, putative	-0.183788	5.22515	9.09489	0.00734361
PF3D7_0410000	erythrocyte vesicle protein 1	-0.210992	7.02252	9.06674	0.007419
PF3D7_1238400	conserved protein, unknown function	-0.50469	1.11112	9.01443	0.00756138
PF3D7_0509700	conserved Plasmodium protein, unknown function	-0.299342	3.46383	8.97327	0.00767558
PF3D7_1448300	conserved protein, unknown function	-0.149713	8.55539	8.95784	0.00771891
PF3D7_0916400	conserved Plasmodium protein, unknown function	-0.159604	7.02593	8.94782	0.00774717
PF3D7_1327100	conserved protein, unknown function	-0.565976	0.693391	8.94242	0.00776246
PF3D7_0609900	conserved Plasmodium protein, unknown function	-0.156563	6.19659	8.92911	0.00780027
PF3D7_0107800	double-strand break repair protein MRE11	-0.171815	7.02566	8.85985	0.00800043
PF3D7_1200900	Plasmodium exported protein (PHISTc), unknown function	-0.152137	7.06918	8.82766	0.00809543
PF3D7_0925800	armadillo repeat protein, putative	-0.189968	7.46114	8.8226	0.0081105
PF3D7_0511900	conserved Plasmodium protein, unknown function	-0.259436	4.68043	8.82157	0.00811355
PF3D7_1135600	condensin-2 complex subunit D3, putative	-0.235089	5.83692	8.81287	0.00813951
PF3D7_1333500	conserved Plasmodium protein, unknown function	-0.184438	5.82521	8.80596	0.00816019
PF3D7_1130000	phosphoacetylglucosamine mutase, putative	-0.155507	7.26657	8.80512	0.0081627
PF3D7_0502000	vacuolar protein sorting-associated protein 11, putative	-0.193038	7.38432	8.7839	0.0082266
PF3D7_1203800	unspecified product	-0.600115	1.65881	8.71872	0.00842644
PF3D7_0217200	conserved Plasmodium protein, unknown function	-0.197624	5.87699	8.71828	0.00842779
PF3D7_0913800	conserved Plasmodium protein, unknown function	0.765353	2.88396	8.71229	0.00844643
PF3D7_1429400	rRNA (adenosine-2'-O-)-methyltransferase, putative	-0.135298	7.90982	8.70093	0.00848192
PF3D7_0623200	ferredoxin--NADP reductase (FNR)	-0.164784	6.27525	8.69968	0.00848583
PF3D7_0929800	conserved Plasmodium protein, unknown function	-1.26129	-1.16541	8.66945	0.00858111
PF3D7_1328600	conserved Plasmodium protein, unknown function	-0.413046	3.5562	8.66392	0.00859866
PF3D7_0424500	serine/threonine protein kinase, FIKK family	-0.205865	8.7101	8.63592	0.0086882
PF3D7_0529700	heptatricopeptide repeat-containing protein, putative	-0.237342	4.41184	8.62289	0.0087302
PF3D7_0608300	heptatricopeptide repeat-containing protein, putative	-0.186421	5.96585	8.59548	0.00881934
PF3D7_0104600	conserved Plasmodium protein, unknown function	-0.273978	4.82375	8.57707	0.00887978
PF3D7_1326900	conserved Plasmodium membrane protein, unknown function	-0.179589	6.11092	8.56161	0.0089309
PF3D7_0214300	conserved Plasmodium protein, unknown function	-0.224278	6.63495	8.555	0.00895285
PF3D7_0918400	conserved Plasmodium protein, unknown function	-0.455257	1.41735	8.52555	0.00905143
PF3D7_0721300	ATP-dependent RNA helicase DBP7, putative	-0.138973	8.08577	8.49028	0.00917106
PF3D7_1130300	small nucleolar RNA snoR13	-0.459134	3.76868	8.42864	0.00938448
PF3D7_0824200	conserved Plasmodium protein, unknown function	-0.21594	5.52335	8.38092	0.0095535
PF3D7_0812000	conserved protein, unknown function	-0.231854	4.74246	8.38068	0.00955436
PF3D7_0308400	U4 spliceosomal RNA	-1.29642	0.541858	8.37301	0.00958184
PF3D7_1014500	conserved Plasmodium protein, unknown function	-0.209427	5.10281	8.36443	0.00961273
PF3D7_0904300	conserved protein, unknown function	-0.313383	2.24468	8.35823	0.00963509
PF3D7_0103700	L-seryl-tRNA(Sec) kinase, putative	-0.191612	5.81092	8.34308	0.00968998
PF3D7_0528900	conserved protein, unknown function	-0.317597	3.71603	8.34082	0.0096982
PF3D7_0613600	conserved Plasmodium protein, unknown function	-0.19442	4.84927	8.34045	0.00969957
PF3D7_0512500	conserved Plasmodium protein, unknown function	-0.242794	5.72616	8.33277	0.00972757
PF3D7_0917800	conserved Plasmodium protein, unknown function	-0.26793	3.93071	8.32639	0.0097509
PF3D7_0523500	dynein light chain Tctex-type, putative	-0.367428	2.26118	8.32546	0.00975428
PF3D7_0314200	conserved Plasmodium protein, unknown function	-0.170129	6.27226	8.31328	0.00979901
PF3D7_1475100	conserved Plasmodium protein, unknown function	-0.171719	6.20264	8.31263	0.00980142
PF3D7_0112200	multidrug resistance-associated protein 1 MRP1	-0.163551	7.7109	8.30865	0.00981607
PF3D7_1133600	conserved Plasmodium protein, unknown function	-0.307182	5.3587	8.30273	0.00983793
PF3D7_1405200	trafficking protein particle complex subunit 1, putative	-0.291092	3.02714	8.30164	0.00984196
PF3D7_0523200	heptatricopeptide repeat-containing protein, putative	-0.292465	5.2042	8.28468	0.00990495
PF3D7_1136100	conserved Plasmodium protein, unknown function	-0.338123	2.54235	8.26872	0.00996464
PF3D7_1234400	microgamete surface protein MiGS, putative	-0.436542	2.36553	8.24642	0.0100487
PF3D7_0605600	nucleoside diphosphate kinase, putative	-0.296696	3.43356	8.24358	0.0100594
PF3D7_1304300	conserved Plasmodium protein, unknown function	-0.370069	2.51921	8.23179	0.0101043
PF3D7_0212800	multidrug efflux pump, putative	-0.211851	5.00764	8.22617	0.0101257
PF3D7_0531500	unspecified product	-1.40125	-1.67975	8.19482	0.0102462
PF3D7_0812100	proteasome activator complex subunit 4, putative	-0.161348	8.38407	8.17877	0.0103086
PF3D7_0104100	protein E140, putative	0.637013	2.29597	8.16819	0.01035
PF3D7_1134200	conserved Plasmodium protein, unknown function	-0.166857	7.80877	8.16405	0.0103662
PF3D7_0906700	leucine-rich repeat protein	-0.181928	6.20443	8.14274	0.0104501
PF3D7_1415500	conserved Plasmodium membrane protein, unknown function	-0.265671	4.11517	8.14037	0.0104595
PF3D7_0707500	conserved Plasmodium protein, unknown function	-0.202254	6.73921	8.11279	0.0105694
PF3D7_1431200	OST-HTH associated domain protein, putative	-0.147833	8.78495	8.09223	0.0106522
PF3D7_0909200	GDP-fucose protein O-fucosyltransferase 2	-0.450946	1.05821	8.08291	0.0106899
PF3D7_0701600	Pfmc-2TM Maurer's cleft two transmembrane protein	-0.938099	-1.46193	8.06484	0.0107636
PF3D7_1364400	conserved Plasmodium protein, unknown function	-0.136508	8.33336	8.05385	0.0108087
PF3D7_1208200	cysteine repeat modular protein 3	-0.25363	4.78279	8.00974	0.0109917
PF3D7_1424600	small nucleolar RNA snoR28	-0.272381	3.75013	7.98649	0.0110897
PF3D7_1326500	conserved Plasmodium protein, unknown function	-0.186221	6.05678	7.95914	0.0112061
PF3D7_1245200	conserved Plasmodium membrane protein, unknown function	-0.327987	4.83037	7.94642	0.0112607
PF3D7_1202000	ATP-dependent DNA/RNA helicase PSH2	-0.159721	5.54952	7.9407	0.0112853
PF3D7_1133400	apical membrane antigen 1	0.342726	6.40162	7.91758	0.0113856
PF3D7_0412400	erythrocyte membrane protein 1, PfEMP1	-0.261909	10.5705	7.89507	0.0114842
PF3D7_1144200	conserved Plasmodium protein, unknown function	-0.262562	4.19862	7.88794	0.0115156
PF3D7_API02800	apicoplast ribosomal protein S7	-0.639412	1.04322	7.88174	0.011543
PF3D7_0617900	histone H3 variant	0.154716	8.49619	7.87839	0.0115579
PF3D7_0411400	DEAD box ATP-dependent RNA helicase, putative	-0.22089	6.43394	7.82172	0.0118122
PF3D7_0906800	conserved Plasmodium protein, unknown function	-0.257388	5.06769	7.81752	0.0118313
PF3D7_1115200	histone-lysine N-methyltransferase SET7	0.189195	7.7761	7.80218	0.0119013
PF3D7_1453900	conserved Plasmodium protein, unknown function	-0.138484	7.8342	7.79602	0.0119296
PF3D7_0102800	seipin domain-containing protein, putative	-0.267958	4.71916	7.79117	0.0119519
PF3D7_1017800	conserved Plasmodium protein, unknown function	-0.202925	6.22076	7.76432	0.0120763
PF3D7_0714500	transcription elongation factor s-II, putative	-0.131572	6.76043	7.76161	0.0120889
PF3D7_0619800	conserved Plasmodium membrane protein, unknown function	-0.163112	7.72581	7.7595	0.0120987
PF3D7_0304800	conserved Plasmodium membrane protein, unknown function	-0.191494	4.88152	7.73896	0.012195
PF3D7_1463500	fam-a protein	0.156581	6.75435	7.70946	0.0123348
PF3D7_1411500	conserved Plasmodium protein, unknown function	-0.19941	7.31767	7.70281	0.0123666
PF3D7_1148100	unspecified product	-0.589713	1.58169	7.69821	0.0123886
PF3D7_1305800	conserved Plasmodium protein, unknown function	-0.761919	-0.555437	7.69471	0.0124054
PF3D7_0808000	conserved Plasmodium protein, unknown function	-0.239831	4.8362	7.68218	0.0124657
PF3D7_1473500	conserved Plasmodium protein, unknown function	-0.179587	6.72111	7.65492	0.0125981
PF3D7_0727600	conserved Plasmodium protein, unknown function	-0.226603	4.08591	7.63737	0.0126842
PF3D7_0502100	HCNGP-like protein	-0.355328	3.86335	7.61011	0.0128192
PF3D7_1357700	U3 small nucleolar RNA-associated protein 21, putative	-0.160842	8.92748	7.59581	0.0128906
PF3D7_0401700	Plasmodium exported protein, unknown function, pseudogene	-0.329482	5.34398	7.59058	0.0129169
PF3D7_1228100	leucine-rich repeat protein	-0.215086	3.89647	7.58668	0.0129365
PF3D7_1474200	conserved Plasmodium membrane protein, unknown function	-0.295749	3.06618	7.56727	0.0130346
PF3D7_0616400	conserved Plasmodium protein, unknown function	-0.165973	5.89456	7.53963	0.0131758
PF3D7_0102500	erythrocyte binding antigen-181	0.244417	8.17816	7.53495	0.0131998
PF3D7_1446100	conserved Plasmodium protein, unknown function	-0.300472	5.43841	7.53462	0.0132015
PF3D7_0314300	DER1-like protein DER1-2	-0.216494	4.1985	7.52446	0.013254
PF3D7_0717300	transcription initiation factor IIE subunit alpha, putative	-0.147163	6.5615	7.50544	0.0133528
PF3D7_0933300	conserved Plasmodium protein, unknown function	-0.171547	6.61364	7.5008	0.013377
PF3D7_1445900	ATP-dependent RNA helicase DDX5, putative	0.136913	9.44975	7.48155	0.013478
PF3D7_1237200	conserved Plasmodium protein, unknown function	-0.16953	8.01025	7.47083	0.0135347
PF3D7_1460400	ubiquitin carboxyl-terminal hydrolase isozyme L3	-0.16148	5.80182	7.45277	0.0136307
PF3D7_1120700	conserved Plasmodium protein, unknown function	-0.198795	5.4548	7.45105	0.0136399
PF3D7_1212200	conserved protein, unknown function	-0.238463	4.43364	7.45083	0.0136411
PF3D7_0107700	dolichyl-diphosphooligosaccharide--protein glycosyltransferase subunit OST3/OST6, putative	-0.26543	4.51489	7.4501	0.013645
PF3D7_1447800	calponin homology domain-containing protein, putative	-0.150197	7.33054	7.43643	0.0137183
PF3D7_1032300	conserved protein, unknown function	-0.216034	4.95835	7.40432	0.0138921
PF3D7_1010100	PI31 domain-containing protein, putative	-0.192449	5.94007	7.36691	0.0140979
PF3D7_1222400	AP2 domain transcription factor	-0.171233	7.93456	7.36192	0.0141256
PF3D7_1002400	transformer-2 protein homolog beta, putative	0.138508	9.33975	7.3143	0.014393
PF3D7_1364200	nucleoporin NUP205, putative	-0.152498	8.0239	7.30752	0.0144316
PF3D7_0904200	PH domain-containing protein, putative	-0.437712	1.46361	7.29652	0.0144943
PF3D7_1339600	conserved Plasmodium protein, unknown function	-0.1778	5.06119	7.29306	0.0145141
PF3D7_0805100	conserved protein, unknown function	0.404569	1.7161	7.28194	0.0145781
PF3D7_1107600	conserved Plasmodium protein, unknown function	-0.36407	2.86338	7.27952	0.014592
PF3D7_1459500	conserved Plasmodium protein, unknown function	-0.270184	3.41435	7.27465	0.0146201
PF3D7_1328400	conserved protein, unknown function	-0.248748	4.74791	7.24883	0.0147702
PF3D7_0616500	TRAP-like protein	-0.402602	2.53694	7.24651	0.0147837
PF3D7_1437000	N-acetyltransferase, GNAT family, putative	-0.117307	8.27344	7.24405	0.0147981
PF3D7_1317900	nucleolar complex protein 4, putative	-0.251187	7.41269	7.23845	0.0148309
PF3D7_1120600	DDRGK domain-containing protein, putative	-0.182764	8.61608	7.21006	0.0149987
PF3D7_0811300	CCR4-associated factor 1	-0.135878	11.084	7.19913	0.0150638
PF3D7_0726100	Plasmodium exported protein, unknown function	-0.188053	9.9904	7.17962	0.0151809
PF3D7_1218200	conserved Plasmodium protein, unknown function	-0.145722	7.97835	7.17142	0.0152305
PF3D7_1117000	MFS domain-containing protein P115, putative	-0.205295	4.01397	7.15285	0.0153433
PF3D7_1142200	conserved Plasmodium protein, unknown function	-0.270672	2.48386	7.14046	0.0154191
PF3D7_1149200	ring-infected erythrocyte surface antigen	-0.212185	11.0363	7.11263	0.0155909
PF3D7_0311200	valine--tRNA ligase, putative	-0.134227	6.57287	7.10376	0.0156461
PF3D7_1000100	erythrocyte membrane protein 1, PfEMP1	-0.302037	3.44941	7.08171	0.0157844
PF3D7_1313100	conserved Plasmodium protein, unknown function	-0.407281	1.83764	7.07794	0.0158081
PF3D7_0931700	PIH1 domain-containing protein, putative	-0.265555	3.40251	7.0554	0.0159511
PF3D7_0908900	conserved Plasmodium protein, unknown function	-0.180155	4.98997	7.0117	0.0162324
PF3D7_0319700	ABC transporter I family member 1, putative	-0.206433	8.87536	6.99972	0.0163105
PF3D7_0726400	conserved Plasmodium membrane protein, unknown function	-0.153923	8.88379	6.98402	0.0164135
PF3D7_0610700	conserved Plasmodium protein, unknown function	-0.180653	5.40274	6.97424	0.016478
PF3D7_1244000	glucose inhibited division protein a homologue, putative	-0.153711	5.99205	6.96792	0.0165199
PF3D7_0831750	Plasmodium exported protein (PHISTa), unknown function, pseudogene	-0.959386	2.0403	6.96578	0.016534
PF3D7_0830100	unspecified product	-0.218777	4.8839	6.94794	0.016653
PF3D7_1405100	GTPase-activating protein, putative	-0.148762	6.58482	6.93892	0.0167135
PF3D7_0811500	histone-arginine methyltransferase CARM1, putative	-0.160409	7.03455	6.93619	0.0167318
PF3D7_0833500	erythrocyte membrane protein 1, PfEMP1	-2.39238	-2.81341	6.9315	0.0167634
PF3D7_1347800	leucine-rich repeat protein	-0.522822	1.33735	6.93078	0.0167683
PF3D7_1013300	conserved Plasmodium protein, unknown function	-0.169727	5.74428	6.92245	0.0168246
PF3D7_0507200	subtilisin-like protease 3	0.56574	2.47879	6.9221	0.0168269
PF3D7_1352400	conserved Plasmodium protein, unknown function	-0.142748	7.23203	6.9152	0.0168737
PF3D7_1435600	conserved Plasmodium protein, unknown function	-0.152104	6.17466	6.89883	0.0169853
PF3D7_0530700	conserved Plasmodium protein, unknown function	-0.143063	6.63921	6.89738	0.0169953
PF3D7_1476700	lysophospholipase, putative	-0.472179	1.21835	6.89361	0.0170211
PF3D7_0919200	PPPDE peptidase, putative	-0.307946	3.22273	6.88742	0.0170636
PF3D7_1011300	protein ARV1, putative	-0.218367	4.46834	6.87036	0.0171814
PF3D7_1023100	dynein heavy chain, putative	-0.253148	3.89229	6.83934	0.017398
PF3D7_0708200	conserved Plasmodium protein, unknown function	-0.306713	3.3418	6.83603	0.0174213
PF3D7_1336000	conserved Plasmodium protein, unknown function	-0.180089	5.97125	6.82497	0.0174994
PF3D7_1208500	conserved Plasmodium protein, unknown function	-0.202366	4.79112	6.82447	0.0175029
PF3D7_1027300	peroxiredoxin	0.217778	9.90794	6.8244	0.0175034
PF3D7_0915500	conserved Plasmodium protein, unknown function	-0.266891	3.45655	6.82387	0.0175071
PF3D7_0811200	ER membrane protein complex subunit 1, putative	-0.158892	7.80302	6.81631	0.0175608
PF3D7_0932700	conserved Plasmodium protein, unknown function	-0.220101	4.67375	6.8099	0.0176064
PF3D7_0111800	eukaryotic translation initiation factor 4E, putative	-0.12661	7.07857	6.78617	0.0177764
PF3D7_0210800	conserved Plasmodium protein, unknown function	-0.180313	6.39101	6.78329	0.0177972
PF3D7_1010700	dolichyl-phosphate-mannose--protein mannosyltransferase, putative	0.120341	7.89237	6.77573	0.0178518
PF3D7_0626000	conserved Plasmodium protein, unknown function	-0.178815	7.61562	6.76235	0.017949
PF3D7_1365400	ubiquitin-activating enzyme	-0.224886	3.72934	6.75678	0.0179896
PF3D7_0926100	protein kinase, putative	-0.161763	10.161	6.75468	0.0180049
PF3D7_1317200	AP2 domain transcription factor AP2-G3, putative	-0.146876	7.42832	6.75149	0.0180283
PF3D7_0921600	tetratricopeptide repeat protein, putative	-0.133086	7.38033	6.74443	0.01808
mal_rna_10	unspecified product (RNA3)	0.622537	2.25967	6.72615	0.0182149
PF3D7_1437600	conserved protein, unknown function	-0.293077	3.10831	6.71835	0.0182727
PF3D7_1345000	conserved Plasmodium protein, unknown function	-0.215594	3.40732	6.71713	0.0182818
PF3D7_1242600	protein farnesyltransferase subunit alpha	-0.14291	5.845	6.71602	0.01829
PF3D7_1363000	conserved Plasmodium protein, unknown function	-0.208553	6.34435	6.7127	0.0183148
PF3D7_0402800	erythrocyte membrane protein 1 (PfEMP1), pseudogene	3.78081	-3.38506	6.87037	0.0183586
PF3D7_1314000	conserved protein, unknown function	-0.203862	4.57768	6.70356	0.018383
PF3D7_0207800	serine repeat antigen 3	0.459471	5.25596	6.68701	0.0185073
PF3D7_1302400	conserved protein, unknown function	-0.528861	0.642367	6.68444	0.0185267
PF3D7_1369400	conserved Plasmodium protein, unknown function	-0.213834	5.9789	6.68017	0.018559
PF3D7_0305500	conserved Plasmodium protein, unknown function	-0.134413	9.6135	6.66006	0.0187118
PF3D7_1021100	conserved Plasmodium protein, unknown function	-0.172665	6.27156	6.64779	0.0188057
PF3D7_1307500	conserved Plasmodium protein, unknown function	-0.543899	1.85119	6.64357	0.0188382
PF3D7_0221200	Plasmodium exported protein (hyp15), unknown function	-0.201629	4.90935	6.64186	0.0188513
PF3D7_1326200	conserved Plasmodium protein, unknown function	-0.272885	3.76394	6.64145	0.0188545
PF3D7_1016700	Plasmodium exported protein (PHISTc), unknown function	-0.221303	8.08094	6.62977	0.0189446
PF3D7_0311500	conserved protein, unknown function	0.187902	5.514	6.62882	0.018952
PF3D7_0912600	conserved Plasmodium protein, unknown function	-0.220007	4.23145	6.62554	0.0189774
PF3D7_1225100	isoleucine--tRNA ligase, putative	-0.205004	5.99326	6.61917	0.0190269
PF3D7_0516500	major facilitator superfamily domain-containing protein, putative	-0.382811	1.38254	6.60452	0.0191413
PF3D7_1368500	heptatricopeptide repeat-containing protein, putative	-0.271979	3.04448	6.56929	0.0194195
PF3D7_1314900	general transcription factor IIH subunit 2	-0.119332	7.53694	6.55507	0.0195332
PF3D7_1310100	conserved Plasmodium protein, unknown function	-0.281083	4.66643	6.5461	0.0196051
PF3D7_0721200	conserved Plasmodium protein, unknown function	-0.167518	5.87395	6.53385	0.019704
PF3D7_1020600	conserved Plasmodium membrane protein, unknown function	-0.145823	6.97042	6.5196	0.0198198
PF3D7_0221000	Plasmodium exported protein, unknown function	-4.03617	-3.18911	6.66622	0.0198891
PF3D7_0914000	pseudouridylate synthase, putative	-0.131768	6.19302	6.51019	0.0198966
PF3D7_1443600	gamma-tubulin complex component, putative	-0.211395	5.30804	6.49219	0.0200445
PF3D7_1111400	conserved Plasmodium protein, unknown function	-0.148013	5.46001	6.4846	0.0201073
PF3D7_0926000	protein kinase, putative	-0.127245	6.87306	6.46566	0.0202648
PF3D7_0205100	conserved Plasmodium protein, unknown function	-0.242612	5.11301	6.46336	0.0202841
PF3D7_1360500	guanylyl cyclase beta	-0.210875	5.69195	6.46258	0.0202906
PF3D7_1405500	COBW domain-containing protein 1, putative	-0.19589	6.07809	6.41809	0.0206668
PF3D7_0823000	serine/threonine protein kinase VPS15, putative	-0.171345	4.79616	6.39971	0.0208244
PF3D7_0916200	conserved Plasmodium protein, unknown function	-0.118927	6.94298	6.39821	0.0208374
PF3D7_0906200	conserved Plasmodium protein, unknown function	-0.193486	4.749	6.3971	0.020847
PF3D7_1447500	inner membrane complex protein, putative	0.975441	1.80743	6.39473	0.0208674
PF3D7_1009900	heptatricopeptide repeat-containing protein, putative	-0.164595	5.64613	6.39282	0.0208839
PF3D7_1366700	conserved Plasmodium protein, unknown function	-0.308526	4.16665	6.39234	0.0208881
PF3D7_1331100	DNA polymerase theta, putative	-0.147328	6.60405	6.38053	0.0209905
PF3D7_0913100	heptatricopeptide repeat-containing protein, putative	-0.252977	4.50673	6.35213	0.021239
PF3D7_1434500	dynein-related AAA-type ATPase, putative	-0.132863	10.3676	6.34812	0.0212745
PF3D7_1313900	ankyrin-repeat protein, putative	-0.205456	3.88733	6.34064	0.0213406
PF3D7_1013500	phosphoinositide-specific phospholipase C	-0.129483	6.95045	6.33817	0.0213625
PF3D7_0704000	conserved Plasmodium membrane protein, unknown function	-0.138854	7.09316	6.33173	0.0214197
PF3D7_0625000	sphingomyelin synthase 1, putative	-0.213194	3.99601	6.3206	0.0215189
PF3D7_0113300	Plasmodium exported protein (hyp1), unknown function	-0.172204	7.90809	6.30881	0.0216247
PF3D7_1405400	DNA mismatch repair protein, putative	-0.187154	5.75737	6.30356	0.0216719
PF3D7_1229100	multidrug resistance-associated protein 2 MRP2	-0.139677	11.1581	6.30351	0.0216724
PF3D7_1010300	succinate dehydrogenase subunit 4, putative	0.175781	8.12589	6.3023	0.0216833
PF3D7_0304300	conserved Plasmodium protein, unknown function	-0.173615	5.71234	6.29307	0.0217668
PF3D7_1473700	nucleoporin NUP116/NSP116, putative	0.163477	5.62864	6.29132	0.0217827
PF3D7_1002800	DnaJ protein, putative	-0.161809	5.84441	6.27304	0.0219491
PF3D7_1112300	conserved Plasmodium protein, unknown function	-0.295784	4.40031	6.26884	0.0219875
PF3D7_0936900	Plasmodium exported protein (PHISTb), unknown function, pseudogene	-0.309464	4.40156	6.26464	0.0220261
PF3D7_1431800	apyrase, putative	-0.209877	5.57461	6.24369	0.0222194
PF3D7_1009800	conserved Plasmodium membrane protein, unknown function	-0.167829	6.76812	6.24224	0.0222329
PF3D7_1115600	peptidyl-prolyl cis-trans isomerase	0.166059	6.52366	6.23964	0.022257
PF3D7_0321500	peptidase, putative	-0.137543	6.72679	6.23746	0.0222773
PF3D7_1442800	conserved Plasmodium protein, unknown function	-0.5509	3.17475	6.22836	0.0223621
PF3D7_0918500	telomerase RNA	-0.22354	6.98609	6.22019	0.0224386
PF3D7_1018800	conserved protein, unknown function	-0.20119	5.72452	6.21969	0.0224433
PF3D7_0807400	coenzyme Q-binding protein COQ10 homolog, mitochondrial	-0.240682	3.07564	6.1513	0.0230952
PF3D7_1031300	conserved Plasmodium protein, unknown function	-0.141414	6.21627	6.15064	0.0231017
PF3D7_1456200	conserved Plasmodium protein, unknown function	-0.205961	4.272	6.11366	0.0234633
PF3D7_0607900	conserved Plasmodium protein, unknown function	-0.137858	5.87141	6.11325	0.0234674
PF3D7_0714300	palmitoyltransferase DHHC4, putative	-0.108969	7.50814	6.08616	0.0237363
PF3D7_0410900	conserved Plasmodium protein, unknown function	-0.113204	7.53157	6.08481	0.0237499
PF3D7_0621300	mRNA-binding protein PUF3	-0.188352	8.14248	6.08141	0.0237839
PF3D7_1450300	NADPH--cytochrome P450 reductase, putative	-0.139391	7.37602	6.08027	0.0237953
PF3D7_1323700	glideosome associated protein with multiple membrane spans 1	0.232552	5.39136	6.07399	0.0238583
PF3D7_0310500	ATP-dependent RNA helicase DHX57, putative	-0.106006	8.37141	6.07278	0.0238705
PF3D7_0705600	RNA helicase, putative	-0.143555	6.13647	6.06985	0.0239
PF3D7_1125700	kelch domain-containing protein, putative	-0.222558	4.85326	6.06628	0.023936
PF3D7_0922300	conserved protein, unknown function	-0.37826	2.10016	6.06421	0.0239568
PF3D7_0526100	conserved Plasmodium membrane protein, unknown function	-0.219693	4.29315	6.0601	0.0239985
PF3D7_1202900	high mobility group protein B1	0.146198	8.45251	6.05631	0.0240368
PF3D7_1252800	Plasmodium exported protein (PHISTb), unknown function	-0.12105	7.39533	6.05473	0.0240529
PF3D7_1322900	conserved protein, unknown function	-0.263871	2.73775	6.04487	0.0241531
PF3D7_1462400	conserved Plasmodium protein, unknown function	-0.116422	9.39312	6.03721	0.0242314
PF3D7_1319200	conserved Plasmodium protein, unknown function	-0.204084	4.82774	6.03523	0.0242516
PF3D7_1135300	conserved Plasmodium membrane protein, unknown function	-0.242579	3.9465	6.03303	0.0242742
PF3D7_0517600	F-actin-capping protein subunit beta, putative	-0.484665	3.28147	6.02981	0.0243072
PF3D7_1345800	conserved Plasmodium protein, unknown function	-0.132602	6.92203	6.00812	0.024531
PF3D7_0618800	heptatricopeptide repeat-containing protein, putative	-0.261319	4.8242	6.0067	0.0245458
PF3D7_0906000	exoribonuclease II	-0.153029	6.61387	5.98601	0.0247617
PF3D7_1120500	tRNA nucleotidyltransferase, putative	-0.114641	7.69046	5.98443	0.0247783
PF3D7_0934800	cAMP-dependent protein kinase catalytic subunit	0.302778	5.01968	5.95543	0.0250847
PF3D7_0602600	SAC3 domain-containing protein, putative	-0.127393	7.70903	5.954	0.0251
PF3D7_1427000	conserved Plasmodium protein, unknown function	-0.148677	6.67383	5.94446	0.0252018
PF3D7_1139700	adrenodoxin reductase, putative	-0.175402	4.42741	5.94121	0.0252366
PF3D7_1035400	merozoite surface protein 3	0.264671	6.86383	5.9276	0.0253829
PF3D7_0826000	conserved Plasmodium protein, unknown function	-0.180451	5.21214	5.92099	0.0254543
PF3D7_0806600	kinesin-like protein, putative	0.148031	7.32896	5.91426	0.0255272
PF3D7_0403400	conserved Plasmodium protein, unknown function	-0.153515	8.55434	5.91366	0.0255338
PF3D7_0418000	conserved Plasmodium protein, unknown function	-0.135763	6.24622	5.90942	0.0255799
PF3D7_0618700	trafficking protein particle complex subunit 6A, putative	-0.165341	5.2412	5.89728	0.0257123
PF3D7_0928700	conserved Plasmodium protein, unknown function	-0.176508	5.59271	5.87182	0.0259927
PF3D7_0320800	ATP-dependent RNA helicase DDX6	0.145323	5.94958	5.86665	0.0260501
PF3D7_1358200	conserved Plasmodium protein, unknown function	-0.118893	8.17117	5.86593	0.0260581
PF3D7_1368300	conserved Plasmodium protein, unknown function	-0.192626	4.39214	5.85702	0.0261573
PF3D7_0604000	conserved Plasmodium protein, unknown function	-0.168604	4.94784	5.85083	0.0262264
PF3D7_1475000	mediator of RNA polymerase II transcription subunit 31, putative	-0.519949	0.276326	5.8468	0.0262716
PF3D7_1239800	conserved Plasmodium protein, unknown function	-0.156766	9.28092	5.84375	0.0263058
PF3D7_1436200	conserved Plasmodium protein, unknown function	-0.179081	5.42118	5.84327	0.0263113
PF3D7_1006000	IMP1-like protein, putative	-0.49546	2.13293	5.83042	0.026456
PF3D7_1469900	protein MGET	-0.1652	4.8516	5.8285	0.0264777
PF3D7_0211100	conserved Plasmodium protein, unknown function	-0.342903	2.75966	5.82524	0.0265147
PF3D7_0512800	conserved Plasmodium protein, unknown function	-0.145137	6.09282	5.82356	0.0265337
PF3D7_1106200	conserved Plasmodium protein, unknown function	-0.213255	4.50048	5.82233	0.0265476
PF3D7_0519400	40S ribosomal protein S24	0.145319	9.50346	5.81777	0.0265995
PF3D7_0415800	RING zinc finger protein, putative	-0.212057	3.55062	5.81743	0.0266034
PF3D7_1355200	RAP protein, putative	-0.4524	3.81396	5.7941	0.0268702
PF3D7_0112000	TatD-like deoxyribonuclease	-0.131556	5.67018	5.78869	0.0269326
PF3D7_1405300	conserved Plasmodium protein, unknown function	-0.180614	5.29155	5.78516	0.0269734
PF3D7_1122600	conserved Plasmodium protein, unknown function	-0.264515	3.24436	5.77914	0.027043
PF3D7_0704800	protein phosphatase PPM12, putative	-0.187408	4.79096	5.77894	0.0270453
PF3D7_1328500	alpha/beta-hydrolase, putative	-0.108311	7.14107	5.77416	0.0271008
PF3D7_0322200	conserved Plasmodium protein, unknown function	-0.312615	2.60395	5.75685	0.0273028
PF3D7_0630100	conserved Plasmodium protein, unknown function	-0.290188	2.83716	5.75666	0.027305
PF3D7_1425000	Plasmodium RNA of unknown function RUF4	-0.48971	1.85376	5.75485	0.0273262
PF3D7_0721800	conserved Plasmodium protein, unknown function	0.163091	6.32242	5.74934	0.0273909
PF3D7_0411200	PP-loop family protein, putative	-0.177791	5.37442	5.74024	0.0274982
PF3D7_1037100	pyruvate kinase 2	-0.145552	6.25498	5.73686	0.0275382
PF3D7_1363100	conserved Plasmodium protein, unknown function	-0.148666	5.9191	5.73069	0.0276113
PF3D7_0923300	perforin-like protein 3	-0.200514	4.70886	5.72313	0.0277011
PF3D7_1228200	conserved Plasmodium protein, unknown function	-0.216719	4.24027	5.71503	0.0277978
PF3D7_1350300	conserved protein, unknown function	-0.152434	6.93642	5.71253	0.0278277
PF3D7_1406400	pentatricopeptide repeat domain-containing protein, putative	-0.17641	5.17158	5.69859	0.0279952
PF3D7_1347300	conserved Plasmodium membrane protein, unknown function	-0.206328	3.89007	5.68375	0.0281748
PF3D7_1216300	signal recognition particle subunit SRP19	0.144599	6.71329	5.67667	0.0282608
PF3D7_1206800	conserved Plasmodium protein, unknown function	-0.184353	5.59407	5.66981	0.0283446
PF3D7_1214500	conserved Plasmodium protein, unknown function	-0.28492	2.7221	5.66883	0.0283566
PF3D7_0209900	unspecified product	-0.292705	3.92556	5.66328	0.0284246
PF3D7_1363400	polyubiquitin binding protein, putative	-0.127672	6.99155	5.6632	0.0284256
PF3D7_1227700	conserved Plasmodium protein, unknown function	-0.110769	7.99606	5.65446	0.028533
PF3D7_0105900	3'-5' exonuclease, putative	-0.188012	4.60955	5.6529	0.0285522
PF3D7_1230900	serine/threonine protein kinase RIO1, putative	-0.124392	9.31875	5.63856	0.0287296
PF3D7_1244100	N-alpha-acetyltransferase 15, NatA auxiliary subunit, putative	-0.118578	7.36601	5.63174	0.0288144
PF3D7_0221100	Plasmodium exported protein, unknown function, pseudogene	-0.482287	0.424824	5.62833	0.028857
PF3D7_1333200	ubiquitin-activating enzyme	-0.131387	7.20395	5.61999	0.0289612
PF3D7_0502600	conserved Plasmodium protein, unknown function	-0.133304	5.98083	5.61614	0.0290095
PF3D7_0409300	methyltransferase, putative	-0.14591	6.75189	5.61239	0.0290567
PF3D7_1402900	conserved Plasmodium protein, unknown function	-0.171914	4.57088	5.60997	0.0290871
PF3D7_0808900	rifin	-0.196303	4.95134	5.607	0.0291245
PF3D7_0204600	5'-3' exonuclease, putative	-0.124315	6.03001	5.60205	0.029187
PF3D7_1022800	4-hydroxy-3-methylbut-2-en-1-yl diphosphate synthase (ferredoxin), putative	-0.135766	6.43365	5.60051	0.0292065
PF3D7_0423400	apical asparagine-rich protein AARP	0.822232	1.75313	5.59747	0.029245
PF3D7_0922000	dynein intermediate chain, putative	-0.244586	3.29338	5.59097	0.0293275
PF3D7_1329800	conserved Plasmodium protein, unknown function	-0.252443	3.69606	5.5796	0.0294724
PF3D7_0527500	Hsc70-interacting protein	0.135505	10.3168	5.57109	0.0295814
PF3D7_1464300	conserved Plasmodium protein, unknown function	-0.258926	2.71454	5.56117	0.029709
PF3D7_0402100	Plasmodium exported protein (PHISTb), unknown function	-0.177064	8.39905	5.54988	0.029855
PF3D7_1020400	rRNA (cytosine-C(5))-methyltransferase, putative	-0.144408	6.17616	5.52283	0.0302083
PF3D7_0814100	conserved Plasmodium protein, unknown function	-0.278292	5.66928	5.51618	0.0302958
PF3D7_0309600	60S acidic ribosomal protein P2	0.128007	9.417	5.50888	0.0303922
PF3D7_1121800	peptidase M16, putative	-0.290664	2.65894	5.50339	0.030465
PF3D7_0731200	Plasmodium exported protein, unknown function	0.20761	7.07629	5.50057	0.0305025
PF3D7_1441000	cytoplasmic tRNA 2-thiolation protein 2, putative	-0.196024	5.66998	5.49724	0.0305467
PF3D7_1415100	conserved protein, unknown function	-0.236315	3.58537	5.49177	0.0306197
PF3D7_1102900	Plasmodium exported protein (hyp11), unknown function	0.503479	4.98923	5.48998	0.0306436
PF3D7_1354000	conserved Plasmodium protein, unknown function	-0.441853	1.77836	5.48025	0.030774
PF3D7_1206500	Tat binding protein 1(TBP-1)-interacting protein, putative	-0.222742	3.59243	5.46887	0.0309272
PF3D7_1425200	enoyl-CoA hydratase, putative	-0.228641	4.12644	5.46181	0.0310226
PF3D7_0824800	conserved Plasmodium membrane protein, unknown function	-0.122999	8.31077	5.46093	0.0310346
PF3D7_0300100	erythrocyte membrane protein 1, PfEMP1	-0.252674	2.89228	5.46047	0.0310408
PF3D7_0206500	conserved Plasmodium protein, unknown function	-0.122373	8.37006	5.45457	0.031121
PF3D7_1129600	phosphatidylinositol-4-phosphate 5-kinase, putative	-0.20536	3.49404	5.4433	0.0312745
PF3D7_1468000	conserved Plasmodium protein, unknown function	-0.185955	4.20991	5.44203	0.031292
PF3D7_0808700	erythrocyte membrane protein 1, PfEMP1	-0.184041	11.2834	5.44119	0.0313035
PF3D7_1313800	conserved Plasmodium membrane protein, unknown function	-0.118075	9.41616	5.42368	0.0315441
PF3D7_0213800	conserved protein, unknown function	-0.200212	4.0116	5.41801	0.0316226
PF3D7_1209100	conserved Plasmodium protein, unknown function	-0.190306	3.91988	5.40783	0.0317639
PF3D7_1302700	ATP-dependent RNA helicase DHR1, putative	-0.143226	8.79736	5.40602	0.0317891
PF3D7_1025300	conserved protein, unknown function	-0.145557	5.86983	5.40208	0.0318441
PF3D7_0613500	AP-3 complex subunit beta, putative	-0.135302	6.04635	5.39254	0.0319775
PF3D7_0709300	Cg2 protein	-0.116816	8.12872	5.37185	0.0322693
PF3D7_1236700	S-adenosyl-methyltransferase, putative	-0.125226	5.62342	5.36477	0.0323697
PF3D7_0620300	conserved Plasmodium protein, unknown function	-0.269463	2.94038	5.35755	0.0324726
PF3D7_0317500	kinesin-5	-0.113224	8.36378	5.35283	0.0325401
PF3D7_0703000	conserved Plasmodium protein, unknown function	-0.199258	4.68155	5.3504	0.0325749
PF3D7_1348300	elongation factor Tu, putative	-0.132315	6.68574	5.3501	0.0325792
PF3D7_1428200	major facilitator superfamily domain-containing protein, putative	-0.113349	7.91821	5.34073	0.0327138
PF3D7_0514800	inositol polyphosphate multikinase, putative	-0.151831	6.34435	5.31954	0.0330204
PF3D7_0910000	SET domain protein, putative	-0.246785	2.57263	5.31782	0.0330455
PF3D7_1318300	conserved Plasmodium protein, unknown function	-0.134635	6.988	5.31424	0.0330977
PF3D7_0806700	conserved Plasmodium membrane protein, unknown function	-0.112478	8.49177	5.31383	0.0331036
PF3D7_0216500	conserved Plasmodium protein, unknown function	-0.189658	4.82358	5.31368	0.0331058
PF3D7_0810600	ATP-dependent RNA helicase DBP1, putative	-0.110044	10.225	5.31039	0.0331538
PF3D7_1105500	centrin-4	-0.137996	5.47209	5.30708	0.0332022
PF3D7_1219400	erythrocyte membrane protein 1 (PfEMP1), pseudogene	-0.203734	8.13581	5.30542	0.0332265
PF3D7_1234000	conserved Plasmodium protein, unknown function	-0.152787	4.85081	5.30422	0.0332441
PF3D7_0619300	conserved Plasmodium protein, unknown function	-0.133677	6.95425	5.27866	0.0336212
PF3D7_0218200	SUZ domain-containing protein, putative	-0.156019	6.14793	5.27379	0.0336937
PF3D7_1134500	alpha/beta hydrolase, putative	-0.139388	7.77408	5.2737	0.033695
PF3D7_1432600	conserved Plasmodium protein, unknown function	-0.111084	6.83696	5.26908	0.0337639
PF3D7_0809200	asparagine-rich antigen Pfa55-14	-0.129133	7.35106	5.26892	0.0337663
PF3D7_1200600	erythrocyte membrane protein 1, PfEMP1	-0.313698	7.95078	5.26886	0.0337672
PF3D7_0302600	ABC transporter B family member 4 MDR4, putative	-0.170409	6.5686	5.26812	0.0337782
PF3D7_0813700	ABC transporter F family member 1	-0.119493	6.67495	5.26302	0.0338545
PF3D7_1204400	sexual stage-specific protein G37, putative	-0.860808	-0.205399	5.25879	0.0339178
PF3D7_1310300	zinc finger protein, putative	-0.219814	3.58564	5.25599	0.03396
PF3D7_1429900	ADP-dependent DNA helicase RecQ	-0.132103	6.23741	5.25545	0.033968
PF3D7_0912900	26S proteasome regulatory subunit RPN8, putative	0.107297	7.67457	5.2532	0.0340019
PF3D7_1352100	ABC transporter B family member 6 MDR6, putative	-0.151348	6.58043	5.24832	0.0340753
PF3D7_1014900	conserved Plasmodium protein, unknown function	-0.186512	5.89288	5.24058	0.0341923
PF3D7_1133100	conserved Plasmodium protein, unknown function	-0.13218	8.67592	5.23068	0.0343425
PF3D7_0202400	translation-enhancing factor	-0.238831	8.29382	5.21955	0.0345123
PF3D7_1122500	conserved Plasmodium protein, unknown function	-0.172753	5.51611	5.20855	0.034681
PF3D7_1348800	E1-E2 ATPase ATP9, putative	-0.308574	2.1952	5.20507	0.0347348
PF3D7_0207000	merozoite surface protein 4	0.154173	7.04506	5.20448	0.0347438
PF3D7_0628700	conserved Plasmodium protein, unknown function	-0.153787	5.28039	5.20138	0.0347916
PF3D7_1027600	meiotic recombination protein SPO11-2, putative	-0.260013	3.25009	5.20119	0.0347945
PF3D7_1407600	conserved Plasmodium protein, unknown function	-0.129913	5.4645	5.18744	0.0350076
PF3D7_API01500	apicoplast ribosomal protein L2	-0.478833	-0.100174	5.17975	0.0351275
PF3D7_1149000	antigen 332, DBL-like protein	-0.134695	10.5412	5.1671	0.0353256
PF3D7_1448100	conserved Plasmodium protein, unknown function	-0.231098	3.75262	5.15941	0.0354466
PF3D7_0425900	rifin	-3.85974	-3.3865	5.25794	0.0355079
PF3D7_0530400	conserved Plasmodium protein, unknown function	-0.246063	4.01952	5.14483	0.0356774
PF3D7_0730900	EMP1-trafficking protein	-0.154143	9.74034	5.14193	0.0357236
PF3D7_0622000	conserved Plasmodium protein, unknown function	-0.382225	2.99264	5.14027	0.03575
PF3D7_1434100	queuine tRNA-ribosyltransferase, putative	-0.189294	4.95688	5.13909	0.0357689
PF3D7_1221600	protein TSSC1, putative	-0.205069	4.06291	5.12321	0.036023
PF3D7_0822200	phosphorylated CTD interacting factor 1 WW domain-containing protein, putative	-0.301583	5.2808	5.11372	0.0361759
PF3D7_1438500	cleavage and polyadenylation specificity factor subunit 3, putative	-0.137352	6.802	5.11268	0.0361926
PF3D7_0109500	N-acetyltransferase, GNAT family, putative	0.155798	5.21591	5.10376	0.036337
PF3D7_0312900	hypothetical protein	-0.20006	4.942	5.09629	0.0364584
PF3D7_1418100	liver specific protein 1, putative	-0.409681	1.50467	5.09377	0.0364996
PF3D7_1344100	TLD domain-containing protein, putative	-0.154221	5.553	5.08179	0.0366955
PF3D7_1125300	DNA-directed RNA polymerase	-0.11056	7.06988	5.08004	0.0367242
PF3D7_1415600	conserved Plasmodium protein, unknown function	-0.11964	6.63429	5.07639	0.0367842
PF3D7_0211700	tyrosine kinase-like protein, putative	-0.128423	6.69723	5.06995	0.0368904
PF3D7_0219400	ribosome associated membrane protein RAMP4, putative, unspecified product	0.143887	6.12292	5.06893	0.0369073
PF3D7_1320400	type I signal peptidase	-0.184294	4.87625	5.06567	0.0369612
PF3D7_1367200	CLAMP domain-containing protein, putative	-0.703246	-0.226919	5.06474	0.0369765
PF3D7_1453400	gamma-tubulin complex component, putative	-0.137009	6.40775	5.05254	0.0371791
PF3D7_1113500	GTP-binding protein, putative	-0.122111	6.15736	5.03727	0.0374345
PF3D7_1466500	conserved Plasmodium protein, unknown function	-0.369717	1.86222	5.03431	0.0374843
PF3D7_1125800	kelch domain-containing protein, putative	0.179276	5.65634	5.03365	0.0374954
PF3D7_0827100	translation initiation factor IF-2, putative	-0.137377	6.43941	5.03334	0.0375006
PF3D7_1142700	methyltransferase, putative	-0.120991	6.80084	5.03228	0.0375184
PF3D7_0615300	GPI-anchored wall transfer protein 1, putative	-0.146527	5.35361	5.02529	0.0376362
PF3D7_0817100	tRNA modification GTPase, putative	-0.169658	4.95146	5.02086	0.0377112
PF3D7_0819200	perforin-like protein 5	-0.204938	4.05356	5.02003	0.0377252
PF3D7_0919600	dolichyl-diphosphooligosaccharide--protein glycosyltransferase subunit WBP1, putative	-0.268307	5.0989	5.01264	0.0378507
PF3D7_1017100	rhoptry neck protein 12	-0.158757	4.92748	5.01069	0.0378837
PF3D7_0809100	erythrocyte membrane protein 1, PfEMP1	-0.131179	10.9191	5.00898	0.0379129
PF3D7_1223600	conserved Plasmodium protein, unknown function	-0.178714	5.34208	4.99362	0.0381756
PF3D7_1010600	eukaryotic translation initiation factor 2 subunit beta	0.0965082	9.30298	4.9935	0.0381777
PF3D7_1347900	conserved Plasmodium protein, unknown function	-0.15205	5.683	4.97803	0.0384442
PF3D7_1145300	cysteine-rich PDZ-binding protein, putative	0.242986	3.08751	4.97269	0.0385368
PF3D7_0721500	conserved Plasmodium membrane protein, unknown function	-0.185756	4.3411	4.97267	0.0385372
PF3D7_1460800	snRNA-activating protein complex subunit 3, putative	-0.174114	3.978	4.97014	0.0385812
PF3D7_0511300	MORN repeat protein, putative	-0.143891	5.9088	4.96652	0.0386441
PF3D7_0624400	conserved protein, unknown function	-0.116557	6.22283	4.96619	0.0386498
PF3D7_0927400	conserved Plasmodium protein, unknown function	-0.381486	1.46778	4.96592	0.0386546
PF3D7_1328000	conserved Plasmodium protein, unknown function	-0.129882	7.03424	4.96583	0.0386561
PF3D7_1148600	18S ribosomal RNA	2.68101	-3.4959	4.95127	0.0389106
PF3D7_1307100	U3 small nucleolar RNA-associated protein 6, putative	-0.1218	7.56515	4.9423	0.0390684
PF3D7_0728100	conserved Plasmodium membrane protein, unknown function	-0.134689	7.50467	4.93242	0.0392431
PF3D7_0801100	28S ribosomal RNA	0.349927	2.28079	4.9309	0.03927
PF3D7_0910100	exportin-7, putative	-0.12342	8.13958	4.92088	0.0394481
PF3D7_0726200	serine/threonine protein kinase, FIKK family	-0.244857	5.70933	4.91862	0.0394885
PF3D7_1346200	nuclear import protein MOG1, putative	-0.267467	4.45581	4.9176	0.0395067
PF3D7_0819300	conserved Plasmodium protein, unknown function	-0.211981	3.8857	4.90471	0.0397376
PF3D7_1335100	merozoite surface protein 7	0.439462	6.4656	4.89807	0.0398571
PF3D7_1444400	conserved Plasmodium protein, unknown function	-0.228129	4.50884	4.8974	0.0398693
PF3D7_1456400	conserved Plasmodium protein, unknown function	-0.275503	1.77642	4.89562	0.0399014
mal_rna_14	unspecified product (LSUA)	0.219711	4.85912	4.89482	0.0399158
PF3D7_1467200	WD repeat-containing protein 79, putative	-0.221226	5.90736	4.89436	0.0399242
PF3D7_1310400	conserved Plasmodium protein, unknown function	-0.109599	7.59704	4.8924	0.0399595
PF3D7_0912000	conserved Plasmodium protein, unknown function	-0.10725	7.65663	4.89237	0.0399601
PF3D7_1243600	translation initiation factor SUI1, putative	0.124929	8.11418	4.8849	0.0400956
PF3D7_1226200	conserved Plasmodium protein, unknown function	-0.508312	5.03952	4.8828	0.0401337
PF3D7_0828100	conserved Plasmodium protein, unknown function	-0.16791	4.78729	4.87589	0.0402595
PF3D7_1145500	ABC transporter B family member 3 MDR3, putative	-0.147849	5.52589	4.84903	0.040753
PF3D7_1439300	Sad1/UNC domain-containing protein, putative	-0.116869	8.00948	4.84802	0.0407716
PF3D7_0513200	conserved Plasmodium protein, unknown function	-0.131989	9.31838	4.84602	0.0408087
PF3D7_1322400	conserved Plasmodium protein, unknown function	0.366736	1.76974	4.83799	0.0409578
PF3D7_1019800	tRNA methyltransferase, putative	-0.13805	6.44106	4.83505	0.0410125
PF3D7_1316000	protein kinase, putative	-0.430336	0.679719	4.829	0.0411256
PF3D7_1443200	heptatricopeptide repeat-containing protein, putative	-0.191932	4.3685	4.82338	0.0412308
PF3D7_1371000	18S ribosomal RNA	1.2179	-2.72244	4.81696	0.0413513
PF3D7_1453600	RAP protein, putative	-0.216249	5.42665	4.80546	0.0415683
PF3D7_1028100	protoporphyrinogen oxidase	-0.299827	2.71657	4.80534	0.0415705
PF3D7_1333900	conserved Plasmodium protein, unknown function	-0.12641	6.17029	4.80211	0.0416318
PF3D7_0408400	conserved protein, unknown function	-0.174208	4.76987	4.80179	0.0416378
PF3D7_1369100	conserved Plasmodium protein, unknown function	-0.152363	5.71864	4.80005	0.0416709
PF3D7_0911100	conserved protein, unknown function	-0.167384	6.45982	4.79442	0.041778
PF3D7_0206800	merozoite surface protein 2	0.466363	6.8494	4.79184	0.041827
PF3D7_1417600	conserved Plasmodium protein, unknown function	-0.109318	10.5494	4.78728	0.0419141
PF3D7_1248400	conserved Plasmodium protein, unknown function	-0.320227	1.67795	4.78285	0.0419988
PF3D7_1411800	conserved Plasmodium protein, unknown function	-0.144186	5.86929	4.77642	0.0421221
PF3D7_1344900	conserved Plasmodium protein, unknown function	-0.101387	8.84492	4.77607	0.0421288
PF3D7_1113800	conserved Plasmodium membrane protein, unknown function	-0.120279	5.75743	4.76699	0.0423038
PF3D7_0401600	rifin	-0.124918	7.82296	4.74703	0.0426912
PF3D7_0812300	sporozoite surface protein 3, putative	-0.397905	1.89245	4.7467	0.0426976
PF3D7_1321100	conserved Plasmodium protein, unknown function	-0.231679	5.15482	4.74243	0.0427812
PF3D7_1467800	conserved Plasmodium protein, unknown function	0.169854	3.68303	4.74017	0.0428254
PF3D7_0400100	erythrocyte membrane protein 1, PfEMP1	-0.168064	4.69767	4.73426	0.0429412
PF3D7_0626500	conserved Plasmodium protein, unknown function	-0.331383	2.21988	4.72592	0.0431054
PF3D7_0706100	conserved Plasmodium protein, unknown function	-0.136053	5.65042	4.72536	0.0431166
PF3D7_1244900	conserved Plasmodium protein, unknown function	-0.189719	4.68974	4.72183	0.0431862
PF3D7_0408100	conserved Plasmodium protein, unknown function	-0.130968	7.02195	4.7179	0.043264
PF3D7_0830700	Plasmodium exported protein (hyp9), unknown function	-0.21311	5.5309	4.71757	0.0432706
PF3D7_1008400	26S protease regulatory subunit 4, putative	0.100777	8.74092	4.71136	0.0433939
PF3D7_1030400	conserved protein, unknown function	-0.231335	3.95887	4.71109	0.0433992
PF3D7_0210000	secretory complex protein 61 gamma subunit SEC61 gamma	0.130132	6.0102	4.7092	0.0434367
PF3D7_0607200	RING zinc finger protein, putative	-0.131116	5.35364	4.7038	0.0435444
PF3D7_1021700	conserved Plasmodium membrane protein, unknown function	-0.12774	9.06428	4.69961	0.0436281
PF3D7_1463300	DNA polymerase alpha subunit B, putative	-0.140159	5.02574	4.6955	0.0437105
PF3D7_0911400	conserved Plasmodium protein, unknown function	-0.135139	6.68452	4.69236	0.0437734
PF3D7_0630000	CPW-WPC family protein	-1.4758	-2.17238	4.6755	0.0441135
PF3D7_1327300	conserved Plasmodium protein, unknown function	-0.129148	7.39473	4.67523	0.0441189
PF3D7_0720900	tetratricopeptide repeat protein, putative	-0.126221	5.41274	4.6726	0.0441723
PF3D7_0901600	stevor	-3.6529	-3.70025	4.75499	0.0442446
PF3D7_0526500	conserved Plasmodium protein, unknown function	-0.105034	8.4513	4.66579	0.0443108
PF3D7_1452600	conserved Plasmodium protein, unknown function	-0.116392	7.88928	4.66495	0.0443279
PF3D7_0301200	serine/threonine protein kinase, FIKK family	0.465353	6.70206	4.66054	0.0444178
PF3D7_0106700	small ribosomal subunit assembling AARP2 protein	-0.0926772	8.86825	4.65028	0.0446278
PF3D7_0211000	unspecified product	-0.200812	4.04945	4.64381	0.0447609
PF3D7_1254700	rifin	-3.86634	-3.65697	4.72693	0.0448012
PF3D7_0710400	DNA repair protein RAD14, putative	-0.176726	4.55052	4.63987	0.0448422
PF3D7_1009300	conserved Plasmodium protein, unknown function	-0.149426	5.32341	4.63827	0.0448751
PF3D7_1225500	small subunit rRNA processing factor, putative	-0.131101	6.99837	4.63752	0.0448907
PF3D7_0729000	signal recognition particle subunit SRP9	-0.166622	4.22138	4.62699	0.0451091
PF3D7_0109000	photosensitized INA-labeled protein PhIL1	-0.308291	4.45974	4.62449	0.045161
PF3D7_0622700	conserved Plasmodium membrane protein, unknown function	-0.25768	4.09726	4.62248	0.0452029
PF3D7_1441100	conserved Plasmodium protein, unknown function	0.130645	10.6985	4.62111	0.0452314
PF3D7_0706700	DNA mismatch repair protein MSH2, putative	-0.332665	2.14618	4.61748	0.0453072
PF3D7_0931000	elongation factor Tu, putative	-0.152804	6.67893	4.61702	0.0453167
PF3D7_0113100	surface-associated interspersed protein 1.1 (SURFIN 1.1)	-0.263402	2.85224	4.60911	0.0454824
PF3D7_0820800	conserved Plasmodium protein, unknown function	-0.1494	5.12055	4.6024	0.0456236
PF3D7_0604800	RAP protein, putative	-0.241463	4.63977	4.60158	0.0456408
PF3D7_1369200	conserved Plasmodium protein, unknown function	-0.104485	7.66718	4.6008	0.0456572
PF3D7_1370900	unspecified product	0.347676	3.33239	4.59229	0.0458369
PF3D7_0316700	protein YOP1, putative	0.144942	5.26281	4.58735	0.0459416
PF3D7_1224600	cytochrome c heme lyase, putative	-0.162983	5.06501	4.57848	0.0461304
PF3D7_1340300	nucleolar complex protein 2, putative	-0.176246	9.04456	4.5733	0.0462411
PF3D7_0203100	protein kinase, putative	-0.138625	5.99252	4.56668	0.0463828
PF3D7_0805500	conserved Plasmodium protein, unknown function	-0.138132	7.13367	4.56316	0.0464584
PF3D7_1432500	RNA methyltransferase, putative	-0.0990772	7.08146	4.55934	0.0465407
PF3D7_1453500	NAD(P) transhydrogenase, putative	-0.366749	1.824	4.5567	0.0465975
malmito_rna_20	unspecified product (RNA20)	0.468406	-0.4983	4.55103	0.0467202
PF3D7_0920300	conserved Plasmodium protein, unknown function	-0.271191	1.91869	4.54788	0.0467884
PF3D7_1336300	conserved Plasmodium membrane protein, unknown function	-0.272111	2.37708	4.54478	0.0468556
PF3D7_0703500	erythrocyte membrane-associated antigen	-0.113463	10.7781	4.5443	0.046866
PF3D7_1423500	conserved Plasmodium protein, unknown function	-0.193551	6.13451	4.54305	0.0468931
PF3D7_0530800	CPW-WPC family protein	-0.188197	3.81841	4.53555	0.0470563
PF3D7_1367700	alanine--tRNA ligase	-0.107663	9.11644	4.5329	0.0471143
PF3D7_1206600	DNA-directed RNA polymerase III subunit RPC2, putative	-0.114938	8.98461	4.53255	0.0471219
PF3D7_1314200	telomerase reverse transcriptase	-0.143247	6.96954	4.52593	0.0472668
PF3D7_0315700	conserved Plasmodium membrane protein, unknown function	-0.267946	1.62354	4.52345	0.0473213
PF3D7_0807500	proteasome subunit alpha type-6, putative	0.10332	8.49926	4.51577	0.0474903
PF3D7_0813500	PUB domain-containing protein, putative	-0.169394	5.00147	4.5137	0.0475359
PF3D7_1303800	conserved Plasmodium protein, unknown function	-0.117229	9.73819	4.5096	0.0476266
PF3D7_1143500	conserved Plasmodium protein, unknown function	-0.138485	5.51176	4.50142	0.0478079
PF3D7_0925100	conserved Plasmodium protein, unknown function	-0.412656	1.89411	4.49777	0.0478892
PF3D7_1002600	conserved Plasmodium protein, unknown function	-0.185839	4.92757	4.49666	0.0479138
PF3D7_0203600	conserved Plasmodium protein, unknown function	-0.222344	3.1874	4.49496	0.0479517
PF3D7_0514500	conserved Plasmodium membrane protein, unknown function	-0.462875	0.0921788	4.49446	0.0479629
PF3D7_1102200	DnaJ protein, putative	-3.41837	-3.09848	4.57358	0.0479898
PF3D7_1356000	conserved Plasmodium protein, unknown function	-0.206154	3.59998	4.49145	0.0480301
PF3D7_1422400	conserved Plasmodium protein, unknown function	-0.109184	7.43527	4.47738	0.0483456
PF3D7_1237100	conserved Plasmodium protein, unknown function	-0.133911	7.32901	4.47646	0.0483663
PF3D7_1137600	conserved Plasmodium protein, unknown function	-0.353402	0.727609	4.47578	0.0483816
PF3D7_1419900	cleavage and polyadenylation specificity factor subunit 4, putative	-0.14336	5.66031	4.4619	0.0486954
PF3D7_1147500	protein farnesyltransferase subunit beta	-0.150423	4.52057	4.45872	0.0487677
PF3D7_1307400	conserved Plasmodium protein, unknown function	-0.589857	-0.561874	4.45521	0.0488475
PF3D7_0727900	conserved Plasmodium protein, unknown function	-0.136078	7.66287	4.45324	0.0488924
PF3D7_1430000	conserved protein, unknown function	-0.173223	5.14403	4.44757	0.0490219
PF3D7_0610500	peptidyl-tRNA hydrolase PTRHD1, putative	-0.150872	5.23388	4.44699	0.0490352
PF3D7_1372300	Plasmodium exported protein (PHIST), unknown function	3.11542	-2.43388	4.5231	0.0490965
PF3D7_1216000	serine--tRNA ligase, putative	-0.124014	6.57919	4.43958	0.049205
PF3D7_1206400	rhodanese like protein, putative	-0.889427	-1.03194	4.43835	0.0492333
PF3D7_1223500	conserved Plasmodium protein, unknown function	-0.10748	8.77493	4.43418	0.0493292
PF3D7_0523700	conserved Plasmodium membrane protein, unknown function	-0.155499	5.68437	4.43352	0.0493445
PF3D7_0108900	unspecified product	-1.1901	0.845012	4.4186	0.0496897
PF3D7_0611800	conserved Plasmodium protein, unknown function	-0.103379	9.02202	4.41581	0.0497545
PF3D7_1407000	LCCL domain-containing protein	-0.195544	2.94497	4.40606	0.0499818
PF3D7_0934900	conserved Plasmodium protein, unknown function	-0.185185	5.71763	4.39492	0.0502431
PF3D7_0521400	conserved protein, unknown function	-0.114106	5.98333	4.38696	0.0504307
PF3D7_0907100	conserved Plasmodium protein, unknown function	-0.118746	6.09996	4.37995	0.0505967
PF3D7_0311900	heptatricopeptide repeat-containing protein, putative	-0.169883	4.01921	4.37762	0.050652
PF3D7_1029300	conserved protein, unknown function	-0.142722	6.01669	4.37256	0.0507723
PF3D7_1365600	DNA topoisomerase 6 subunit B, putative	-0.238197	2.67403	4.36826	0.050875
PF3D7_1350400	ubiquitin-activating enzyme E1, putative	-0.181098	4.79978	4.3682	0.0508763
PF3D7_1354100	conserved Plasmodium protein, unknown function	-0.22738	2.63547	4.36311	0.0509979
PF3D7_0414900	armadillo-domain containing rhoptry protein	0.399012	4.67751	4.36259	0.0510105
PF3D7_1349400	cytidine and deoxycytidylate deaminase, putative	-0.156139	6.16064	4.36122	0.0510432
PF3D7_0207700	serine repeat antigen 4	0.3949	5.516	4.35865	0.0511049
PF3D7_0724000	Rab GTPase activator and protein kinase, putative	-0.150157	5.36255	4.35214	0.0512614
PF3D7_1337400	zinc finger protein, putative	-0.120037	8.33835	4.34776	0.0513669
PF3D7_API02200	apicoplast ribosomal protein L6	-2.51717	-3.61612	4.51903	0.0514669
PF3D7_1134900	conserved Plasmodium protein, unknown function	-0.263141	2.37682	4.34248	0.0514945
PF3D7_1229700	conserved protein, unknown function	-0.16017	3.60264	4.33919	0.0515742
PF3D7_1105200	WD repeat-containing protein WRAP73, putative	-0.247482	2.56587	4.33831	0.0515956
PF3D7_1137000	U2 spliceosomal RNA	0.339382	2.75021	4.33289	0.0517272
PF3D7_1147400	conserved Plasmodium protein, unknown function	0.180051	3.21511	4.33104	0.0517722
PF3D7_0912800	tRNA (adenine(58)-N(1))-methyltransferase non-catalytic subunit TRM6, putative	-0.103711	6.999	4.32505	0.0519184
PF3D7_1246000	conserved Plasmodium protein, unknown function	-0.344819	3.46341	4.3247	0.0519269
PF3D7_1436400	conserved Plasmodium protein, unknown function	-0.154614	4.36211	4.32078	0.0520227
PF3D7_1104500	WD repeat-containing protein, putative	-0.608938	-0.6118	4.32016	0.0520381
PF3D7_0830600	Plasmodium exported protein (PHISTc), unknown function	-0.135845	9.73001	4.31616	0.0521361
PF3D7_1005000	methionine--tRNA ligase, putative	-0.118281	5.762	4.30749	0.0523493
PF3D7_0720600	conserved protein, unknown function	0.123231	6.48147	4.30575	0.0523923
PF3D7_0900900	stevor	2.67631	-3.65703	4.37473	0.0525255
PF3D7_1457400	conserved Plasmodium protein, unknown function	-0.131493	8.3389	4.29734	0.0526004
PF3D7_0501600	rhoptry-associated protein 2	0.719977	4.27896	4.29682	0.0526134
PF3D7_1208700	conserved protein, unknown function	-0.1484	5.09571	4.29019	0.0527782
PF3D7_1308400	conserved Plasmodium protein, unknown function	-0.114403	10.5683	4.28942	0.0527973
PF3D7_0418700	RNA-binding protein NOB1, putative	-0.103961	7.63782	4.28721	0.0528524
PF3D7_0623700	ATP-dependent RNA helicase SUV3, putative	-0.128755	6.29782	4.2774	0.0530976
PF3D7_1319500	conserved protein, unknown function	-0.254143	1.67332	4.27351	0.0531953
PF3D7_0521300	zinc finger protein, putative	-0.101878	8.24634	4.26461	0.0534196
PF3D7_0815000	selenoprotein	-0.191055	5.22643	4.26403	0.0534342
PF3D7_0108300	conserved Plasmodium protein, unknown function	-0.106443	11.0647	4.25937	0.0535518
PF3D7_0619600	conserved Plasmodium protein, unknown function	-0.154298	4.48334	4.25669	0.0536198
PF3D7_0906400	dynein intermediate light chain, putative	-0.278327	3.58901	4.24722	0.0538605
PF3D7_0806000	AAA family ATPase, putative	-0.0960129	7.04851	4.24708	0.0538641
PF3D7_1204200	conserved Plasmodium protein, unknown function	-0.209728	3.58862	4.24413	0.0539394
PF3D7_1106500	conserved Plasmodium protein, unknown function	-0.0877669	7.6006	4.24311	0.0539655
PF3D7_1143200	DnaJ protein, putative	0.232506	4.4511	4.24258	0.0539791
PF3D7_0407300	transcription factor, putative	-0.124272	6.43083	4.23107	0.0542741
PF3D7_0405600	TMEM33 domain-containing protein, putative	-0.120808	5.81428	4.219	0.0545854
PF3D7_1106800	protein kinase, putative	-0.181622	6.5925	4.21173	0.0547739
PF3D7_1115700	cysteine proteinase falcipain 2a	-0.183207	7.3138	4.20394	0.054977
PF3D7_1445300	mitochondrial ribosomal protein S29 precursor, putative	-0.130586	5.7586	4.20317	0.054997
PF3D7_0315900	conserved Plasmodium protein, unknown function	-1.20954	2.59415	4.20204	0.0550265
PF3D7_1363200	bifunctional polynucleotide phosphatase/kinase	-0.120746	5.47394	4.19736	0.0551488
PF3D7_0810900	conserved Plasmodium protein, unknown function	-0.165207	3.61714	4.19476	0.055217
PF3D7_1149600	DnaJ protein, putative	-0.164755	8.67265	4.19466	0.0552198
PF3D7_1009400	zinc finger protein, putative	0.13744	5.14372	4.19359	0.0552478
PF3D7_0500100	erythrocyte membrane protein 1, PfEMP1	-1.03063	-0.798251	4.18834	0.0553857
PF3D7_1456100	serine hydroxymethyltransferase	-0.296597	2.41594	4.18446	0.0554879
PF3D7_0614900	conserved Plasmodium membrane protein, unknown function	-0.107078	6.52689	4.18228	0.0555454
PF3D7_1215100	SUN domain-containing protein, putative	-0.139558	6.64953	4.18098	0.0555799
PF3D7_1137900	conserved Plasmodium protein, unknown function	-1.38117	-1.10643	4.17774	0.0556654
PF3D7_0802300	periodic tryptophan protein 2, putative	-0.0985375	7.82259	4.17766	0.0556676
PF3D7_1204000	conserved Plasmodium protein, unknown function	-0.638624	0.392517	4.17558	0.0557229
PF3D7_1001100	acyl-CoA binding protein, isoform 1, ACBP1	-0.139297	7.95832	4.17157	0.0558292
PF3D7_1005700	peptidase, putative	-0.233793	3.03227	4.16752	0.055937
PF3D7_0525500	WD repeat-containing protein, putative	-0.114189	7.34753	4.16712	0.0559476
PF3D7_1008300	AP-5 complex subunit sigma-1, putative, pseudogene	-0.379691	0.629851	4.16672	0.0559582
PF3D7_1425400	DEAD/DEAH box helicase, putative	-0.154322	4.63515	4.16645	0.0559655
PF3D7_1323800	vacuolar protein sorting-associated protein 52, putative	-0.119112	7.09229	4.16284	0.0560616
PF3D7_1411600	GTP-binding protein Obg1	-0.153778	4.25942	4.15962	0.0561477
PF3D7_0519900	conserved protein, unknown function	-0.126842	5.01033	4.15273	0.0563323
PF3D7_0402000	Plasmodium exported protein (PHISTa), unknown function	-0.141291	9.27629	4.14948	0.0564197
PF3D7_1103800	CCR4-NOT transcription complex subunit 1, putative	-0.110308	8.94933	4.14928	0.056425
PF3D7_0917700	GPN-loop GTPase, putative	-0.218785	3.36646	4.14902	0.056432
PF3D7_1401100	DnaJ protein, putative	-0.189298	12.0418	4.14787	0.0564628
PF3D7_0205000	conserved Plasmodium protein, unknown function	-0.215296	5.10762	4.14621	0.0565075
PF3D7_1138900	unspecified product	-0.292543	2.32763	4.14419	0.056562
PF3D7_1201600	NIMA related kinase 3	-0.285944	1.97022	4.13984	0.0566795
PF3D7_1111700	conserved Plasmodium protein, unknown function	-0.20857	5.94438	4.13008	0.0569442
PF3D7_0814300	AAA family ATPase, putative	-0.115204	7.48936	4.12613	0.0570516
PF3D7_0310400	parasite-infected erythrocyte surface protein	0.204122	7.82559	4.12454	0.0570948
PF3D7_0108100	conserved protein, unknown function	-0.174765	3.57731	4.1215	0.0571777
PF3D7_1020700	N-acetyltransferase, GNAT family, putative	-0.112036	8.22989	4.11584	0.0573326
PF3D7_1426800	conserved Plasmodium protein, unknown function	-0.109402	8.59502	4.11263	0.0574206
PF3D7_0905200	mitochondrial carrier protein, putative	-0.11248	7.17023	4.10658	0.0575869
PF3D7_1007700	AP2 domain transcription factor AP2-I	-0.103805	9.49652	4.10515	0.0576262
PF3D7_0728800	conserved Plasmodium protein, unknown function	-0.109312	6.01366	4.098	0.0578237
PF3D7_0812900	conserved Plasmodium protein, unknown function	-0.239286	2.74217	4.09787	0.0578272
PF3D7_1471900	conserved Plasmodium protein, unknown function	-0.158065	7.16541	4.09706	0.0578497
PF3D7_1118200	heat shock protein 90, putative	-0.119013	7.82134	4.09449	0.0579208
PF3D7_0914100	conserved Plasmodium protein, unknown function	-0.109615	5.90084	4.09413	0.0579309
PF3D7_1465200	mediator of RNA polymerase II transcription subunit 4, putative	-0.118375	6.62628	4.09177	0.0579962
PF3D7_0621500	ribonuclease P/MRP protein subunit RPP1, putative	-0.219126	3.62091	4.08956	0.0580576
PF3D7_1211600	lysine-specific histone demethylase 1, putative	-0.114825	8.66841	4.08938	0.0580628
PF3D7_1433500	DNA topoisomerase 2	0.11268	10.3189	4.0892	0.0580678
PF3D7_1402500	ribosomal protein S27a, putative	0.119245	9.44516	4.07842	0.0583682
PF3D7_1429500	diphthamide biosynthesis protein 2, putative	-0.144958	5.46293	4.07565	0.0584459
mal_rna_17	unspecified product (LSUE)	0.224161	6.63989	4.0754	0.0584527
PF3D7_0608600	conserved Plasmodium protein, unknown function	-0.146937	5.25285	4.06857	0.0586445
PF3D7_1412200	conserved Plasmodium protein, unknown function	-0.119672	5.99442	4.06711	0.0586855
PF3D7_1364700	WD repeat-containing protein, putative, pseudogene	-0.260679	2.54852	4.06625	0.0587099
PF3D7_1031900	conserved Plasmodium protein, unknown function	-0.203279	3.74245	4.04973	0.059177
PF3D7_1016500	Plasmodium exported protein (PHISTc), unknown function	0.197992	4.52091	4.04526	0.0593043
PF3D7_1013100	U3 small nucleolar RNA-associated protein 13, putative	-0.0939792	8.35614	4.04425	0.0593331
PF3D7_1243200	dolichyl-diphosphooligosaccharide--protein glycosyltransferase subunit OST5, putative	-0.288054	1.73841	4.02184	0.0599757
PF3D7_0908400	conserved Plasmodium protein, unknown function	-0.145727	3.84666	4.01948	0.0600438
PF3D7_1131200	conserved Plasmodium protein, unknown function	-0.164488	4.7442	4.0155	0.060159
PF3D7_1226000	conserved protein, unknown function	-0.184279	3.98373	4.00873	0.0603555
PF3D7_1203400	major facilitator superfamily domain-containing protein, putative	-0.148719	6.5424	4.008	0.0603766
PF3D7_1352300	conserved Plasmodium protein, unknown function	-0.177784	4.77045	4.00374	0.0605007
PF3D7_1139600	conserved Plasmodium protein, unknown function	-0.245909	3.59134	4.00223	0.0605445
PF3D7_0214800	conserved Plasmodium membrane protein, unknown function	-0.135658	6.65633	4.00031	0.0606008
PF3D7_0422200	erythrocyte membrane-associated antigen	-0.122575	9.32965	3.99978	0.060616
PF3D7_0809400	conserved protein, unknown function	-0.151203	6.09132	3.99726	0.0606897
mal_mito_RNA19	unspecified product (RNA19)	-0.656147	-1.51805	4.06206	0.0607077
PF3D7_1369300	conserved Plasmodium protein, unknown function	-0.360438	2.3266	3.9872	0.0609848
PF3D7_1477500	Plasmodium exported protein (PHISTb), unknown function	-0.142485	8.10446	3.98441	0.061067
PF3D7_1452300	DER1-like protein DER1-1	-0.158125	4.24763	3.98423	0.0610724
PF3D7_1033000	heptatricopeptide repeat-containing protein HPR1, putative	-0.129629	5.18774	3.98371	0.0610877
PF3D7_0933700	conserved Plasmodium protein, unknown function	0.172504	3.67006	3.97586	0.0613196
PF3D7_1228400	conserved Plasmodium protein, unknown function	-0.0956619	8.8043	3.97586	0.0613197
PF3D7_1219300	erythrocyte membrane protein 1, PfEMP1	-0.173495	8.84559	3.96766	0.0615631
PF3D7_1314800	ubiquitin-like protein, putative	-1.14244	2.28888	3.96754	0.0615666
PF3D7_1015200	cysteine--tRNA ligase	-0.119508	7.13367	3.96442	0.0616593
PF3D7_0722800	conserved protein, unknown function	-0.340382	2.01945	3.96284	0.0617065
PF3D7_1219500	erythrocyte membrane protein 1 (PfEMP1), exon 2, pseudogene	-0.341921	1.43221	3.95886	0.0618253
PF3D7_1409400	conserved protein, unknown function	0.14282	5.55717	3.95832	0.0618415
PF3D7_0627600	conserved Plasmodium protein, unknown function	-0.153882	4.44508	3.95604	0.0619097
PF3D7_1432000	syntaxin, Qa-SNARE family	-0.139286	5.66387	3.95489	0.0619441
PF3D7_0415200	conserved Plasmodium protein, unknown function	-0.101734	7.30799	3.94057	0.062375
PF3D7_0506500	conserved Plasmodium protein, unknown function	-0.1134	8.43856	3.935	0.0625434
PF3D7_1224400	WD repeat-containing protein, putative	-0.165747	6.9464	3.93099	0.0626648
PF3D7_API03600	chaperone protein ClpM	-0.787149	-1.83067	3.92144	0.0629557
PF3D7_0829700	unspecified product	-0.193781	3.01694	3.92093	0.0629712
PF3D7_1249600	leucine-rich repeat protein	-0.175257	4.48714	3.92067	0.0629791
PF3D7_1241200	conserved Plasmodium protein, unknown function	-0.100218	8.0757	3.91922	0.0630234
PF3D7_0915600	conserved Plasmodium protein, unknown function	-0.177778	6.67008	3.91887	0.0630343
PF3D7_1226500	heptatricopeptide repeat and RAP domain-containing protein, putative	-0.136328	5.39533	3.91683	0.0630967
PF3D7_0403500	ubiquitin specific protease, putative	-0.152776	4.53842	3.91253	0.0632282
PF3D7_1446600	centrin-2	0.120602	6.15145	3.91252	0.0632285
PF3D7_0908100	apicoplast integral membrane protein, putative	-0.300592	2.33741	3.90989	0.0633092
PF3D7_1140500	myosin K, putative	-0.140088	4.19592	3.90258	0.0635343
PF3D7_0815900	dihydrolipoyl dehydrogenase, apicoplast	-0.153829	3.61356	3.90086	0.0635875
PF3D7_0703400	conserved Plasmodium protein, unknown function	-0.160808	5.9193	3.90014	0.0636097
PF3D7_1325800	conserved Plasmodium protein, unknown function	-0.142498	5.65913	3.89874	0.0636528
PF3D7_0113700	heat shock protein 40, type II	-0.106788	7.74973	3.89759	0.0636884
PF3D7_0423300	conserved Plasmodium protein, unknown function	0.416932	3.07017	3.87795	0.0642994
PF3D7_1446500	nucleoporin NUP313, putative	-0.107739	9.30176	3.87532	0.0643817
PF3D7_1117200	conserved Plasmodium protein, unknown function	-0.212097	3.80724	3.87397	0.064424
PF3D7_1222000	tRNA-splicing ligase RtcB, putative	-0.2142	2.9995	3.86607	0.0646723
PF3D7_0413300	rifin	2.47412	-3.49524	3.86335	0.0647582
PF3D7_0206700	adenylosuccinate lyase	-0.134174	7.00239	3.86109	0.0648293
PF3D7_0308800	conserved protein, unknown function	0.164775	3.68096	3.85968	0.0648738
PF3D7_0810000	acyl-CoA binding protein, putative	0.128645	5.37668	3.8563	0.0649809
PF3D7_0816700	trafficking protein particle complex subunit 2-like protein, putative	-0.223917	3.91523	3.85235	0.0651062
PF3D7_0926300	protein kinase, putative	-0.124984	5.54896	3.85016	0.0651755
PF3D7_1431900	inner membrane complex suture component, putative	-0.269103	2.01294	3.84861	0.065225
PF3D7_0504000	cation transporting P-ATPase ATP3	-0.0936503	8.31252	3.84639	0.0652956
PF3D7_1116200	pyridoxine biosynthesis protein PDX2	0.192818	4.25276	3.8454	0.065327
PF3D7_1115800	conserved Plasmodium protein, unknown function	0.14792	8.26887	3.84496	0.0653411
PF3D7_0214500	conserved Plasmodium protein, unknown function	-0.391017	2.43417	3.84244	0.0654215
PF3D7_0201600	PHISTb domain-containing RESA-like protein 1	3.11732	-3.98902	4.08992	0.0655372
PF3D7_0520600	bis(5'-nucleosyl)-tetraphosphatase [asymmetrical]	-0.109742	7.48865	3.83538	0.0656473
PF3D7_1024100	conserved Plasmodium protein, unknown function	-0.117299	5.69821	3.83226	0.0657471
PF3D7_1331600	protein tyrosine phosphatase-like protein, putative	0.154205	5.16318	3.82704	0.0659151
PF3D7_0206200	pantothenate transporter	0.161726	4.8096	3.82202	0.066077
PF3D7_1107700	pescadillo homolog	-0.104534	7.47584	3.82151	0.0660932
PF3D7_0806300	ferlin-like protein, putative	0.346059	4.0337	3.82031	0.066132
PF3D7_1218800	secreted ookinete protein, putative	-0.246985	2.70543	3.82028	0.0661332
PF3D7_0927900	phosphatidylserine decarboxylase	0.11504	7.14623	3.81959	0.0661552
PF3D7_0930300	merozoite surface protein 1	0.25911	10.7649	3.81497	0.0663049
PF3D7_0207400	serine repeat antigen 7	0.267245	6.42834	3.81332	0.0663583
PF3D7_0817300	conserved Plasmodium protein, unknown function	-0.134571	8.01838	3.80618	0.0665906
PF3D7_0618500	malate dehydrogenase	0.165701	4.13841	3.80242	0.0667133
PF3D7_1400100	erythrocyte membrane protein 1 (PfEMP1), pseudogene	-1.21557	-2.47691	3.79486	0.0669604
PF3D7_0604200	mitochondrial ribosomal protein L41, putative	-0.312409	1.65974	3.7931	0.0670184
PF3D7_0821500	ribosomal RNA small subunit methyltransferase NEP1, putative	-0.128269	6.41189	3.78562	0.0672644
PF3D7_1408400	FANCJ-like helicase, putative	-0.105358	7.37517	3.78231	0.0673733
PF3D7_1354800	metacaspase-1	-0.170479	3.96131	3.7778	0.0675224
PF3D7_1148200	unspecified product	0.239391	3.7921	3.77651	0.0675654
PF3D7_0305200	conserved Plasmodium protein, unknown function	-0.0978314	8.27577	3.76923	0.0678071
PF3D7_1218900	WD repeat-containing protein, putative	-0.144916	5.3663	3.76536	0.0679358
PF3D7_1211800	polyubiquitin	-0.100907	7.96016	3.76323	0.0680068
PF3D7_1324100	conserved Plasmodium membrane protein, unknown function	-0.122543	5.61188	3.75996	0.0681164
PF3D7_0516100	cation-transporting ATPase 1 ATP1	-0.137077	6.3839	3.7599	0.0681183
PF3D7_0630700	bifunctional methylenetetrahydrofolate dehydrogenase/cyclohydrolase, putative	-0.166407	4.08976	3.75963	0.0681272
PF3D7_1109000	small nucleolar RNA snoR07	-0.455845	-0.257874	3.75925	0.0681398
PF3D7_1362400	calpain	-0.0957262	8.35962	3.75658	0.0682294
PF3D7_1134700	DNA-directed RNA polymerase I subunit RPA2, putative	-0.159897	8.65713	3.75485	0.0682875
PF3D7_1227400	conserved Plasmodium protein, unknown function	-0.106599	7.54802	3.75251	0.0683659
PF3D7_0532100	early transcribed membrane protein 5	0.115878	10.8507	3.75202	0.0683824
PF3D7_1403800	nuclear formin-like protein MISFIT, putative	-0.174577	4.22205	3.74433	0.0686414
PF3D7_0930700	conserved Plasmodium protein, unknown function	-0.1473	5.35131	3.74153	0.0687358
PF3D7_1214200	histone-lysine N-methyltransferase, putative	-0.196367	2.64439	3.73025	0.0691182
PF3D7_1038000	antigen UB05	0.100163	9.54066	3.7265	0.0692459
PF3D7_1331500	conserved Plasmodium protein, unknown function	-0.130311	5.14814	3.72421	0.0693242
PF3D7_1421600	conserved Plasmodium protein, unknown function	-0.0947993	6.79085	3.7201	0.0694644
PF3D7_1464800	conserved Plasmodium protein, unknown function	-3.41465	-3.25133	3.77635	0.0695134
PF3D7_1250400	conserved Plasmodium protein, unknown function	-0.15613	4.99239	3.71535	0.0696273
PF3D7_0727300	DNA (cytosine-5)-methyltransferase	-0.0985744	6.55588	3.7091	0.069842
PF3D7_1024900	conserved Plasmodium protein, unknown function	-0.107588	6.39232	3.70874	0.0698544
PF3D7_1352200	U3 small nucleolar RNA-associated protein 15, putative	-0.111618	7.50464	3.70731	0.0699037
PF3D7_0524800	ubiquitin fusion degradation protein 1, putative	-0.142341	4.89273	3.70692	0.0699171
PF3D7_1335000	MSP7-like protein	0.829185	-1.00353	3.70666	0.0699263
PF3D7_1437200	ribonucleoside-diphosphate reductase large subunit, putative	0.105307	8.76841	3.70612	0.0699448
PF3D7_1467500	DNA/RNA-binding protein KIN17, putative	0.0956378	7.06706	3.69993	0.0701587
PF3D7_1254200	rifin	-3.4127	-3.61512	3.75631	0.0701854
PF3D7_1123600	RAP protein, putative	-0.114241	6.61302	3.69763	0.0702382
PF3D7_0932800	importin alpha re-exporter, putative	-0.0936536	7.79496	3.69616	0.0702892
PF3D7_0622500	RNA methyltransferase, putative	-0.175473	3.8479	3.69516	0.0703241
PF3D7_1364300	pre-mRNA-splicing factor ATP-dependent RNA helicase PRP16	-0.101491	7.77213	3.69426	0.0703551
PF3D7_0817000	NEDD8-activating enzyme E1 catalytic subunit, putative	-0.216536	3.17221	3.68758	0.0705876
PF3D7_0620900	tRNA Leucine	2.13218	-3.4589	3.68326	0.0707384
PF3D7_0811800	conserved Plasmodium protein, unknown function	-0.20347	5.20711	3.68084	0.0708229
PF3D7_0220000	liver stage antigen 3	0.122858	12.1624	3.67662	0.0709709
PF3D7_0215500	conserved Plasmodium protein, unknown function	-0.114342	6.39547	3.67452	0.0710446
PF3D7_0524100	conserved Plasmodium protein, unknown function	-0.0975299	8.44041	3.67091	0.0711716
PF3D7_1126700	autophagy-related protein 23, putative	-0.141424	6.14679	3.66719	0.0713024
PF3D7_1136600	conserved Plasmodium protein, unknown function	-0.0894979	9.45809	3.66718	0.071303
PF3D7_1467000	magnesium transporter, putative	-0.31521	1.38444	3.66235	0.0714735
PF3D7_1313400	DEAD box helicase, putative	-0.165395	5.945	3.66105	0.0715196
PF3D7_1406500	WD repeat-containing protein 65, putative	-0.22606	3.49381	3.65685	0.0716682
PF3D7_1008600	zinc finger (CCCH type) protein, putative	0.504877	-0.00214559	3.65578	0.0717062
PF3D7_1432300	conserved Plasmodium protein, unknown function	-0.195227	3.71697	3.64687	0.0720236
PF3D7_0408600	sporozoite invasion-associated protein 1	0.269933	2.94889	3.64676	0.0720273
PF3D7_0321400	protein kinase, putative	0.620811	2.16956	3.64533	0.0720785
PF3D7_1350000	conserved Plasmodium protein, unknown function	-0.363906	1.19547	3.64192	0.0722005
PF3D7_1451400	transcriptional regulatory protein sir2b	-0.120463	6.11801	3.64063	0.0722467
PF3D7_0502400	merozoite surface protein 8	-0.170767	9.04385	4.18332	0.0724485
PF3D7_0614200	cytosolic Fe-S cluster assembly factor NAR1, putative	-0.120991	6.08873	3.63259	0.0725352
PF3D7_1012100	conserved protein, unknown function	-0.114802	5.41036	3.63044	0.0726124
PF3D7_1251800	conserved Plasmodium protein, unknown function	-0.106869	7.06315	3.62766	0.0727128
PF3D7_0724700	conserved Plasmodium protein, unknown function	-0.0877466	9.3965	3.62535	0.0727963
PF3D7_0531400	conserved Plasmodium protein, unknown function	-0.162763	6.66068	3.62357	0.0728606
PF3D7_1304700	cyclin	-0.167829	3.23226	3.62005	0.0729881
PF3D7_1421400	DNA-directed RNA polymerase III subunit RPC6, putative	-0.130069	6.28054	3.61152	0.0732978
PF3D7_1407200	conserved Plasmodium protein, unknown function	-0.120786	5.32773	3.60969	0.0733646
PF3D7_0706300	conserved Plasmodium protein, unknown function	0.601109	1.55753	3.60955	0.0733697
PF3D7_0220400	DnaJ protein, putative, pseudogene	-0.274654	4.0249	3.6082	0.073419
PF3D7_0209000	6-cysteine protein P230	-0.350184	1.25905	3.60111	0.0736782
PF3D7_0407000	conserved Plasmodium protein, unknown function	-0.142808	5.58027	3.59883	0.0737618
PF3D7_1329600	conserved Plasmodium protein, unknown function	-0.100499	8.01602	3.5933	0.0739649
PF3D7_0322800	conserved Plasmodium protein, unknown function	-0.519666	0.330098	3.57979	0.0744642
PF3D7_0821800	protein transport protein SEC61 subunit beta, putative	0.131691	6.32181	3.57707	0.0745653
PF3D7_0729900	dynein heavy chain, putative	-0.279991	3.81913	3.57656	0.074584
PF3D7_1465700	plasmepsin VIII, putative	-0.31857	1.25468	3.5702	0.0748209
PF3D7_1017700	conserved Plasmodium protein, unknown function	-0.17706	4.06727	3.56426	0.0750429
PF3D7_0520700	CDC73 domain-containing protein, putative	-0.152964	6.11603	3.56394	0.0750549
PF3D7_1143900	ATP-dependent (S)-NAD(P)H-hydrate dehydratase, putative	-0.241604	4.02588	3.56293	0.0750929
PF3D7_0213900	RTR1 domain-containing protein, putative	-0.100684	7.7135	3.55909	0.0752367
PF3D7_1138300	conserved Plasmodium membrane protein, unknown function	-0.199322	2.9522	3.55727	0.0753053
PF3D7_0619500	acyl-CoA synthetase	-0.0955031	7.11488	3.54875	0.0756262
PF3D7_1313200	methionyl-tRNA formyltransferase, putative	-0.146532	4.15018	3.54827	0.0756444
PF3D7_1202700	conserved Plasmodium protein, unknown function	-0.155085	7.23813	3.54525	0.0757583
PF3D7_0313800	conserved Plasmodium protein, unknown function	-0.136886	5.88079	3.54417	0.0757994
PF3D7_0420700	erythrocyte membrane protein 1, PfEMP1	-0.68842	2.43431	3.53992	0.0759606
PF3D7_1023000	conserved Plasmodium membrane protein, unknown function	-0.189538	3.8249	3.5375	0.0760524
PF3D7_1127300	tRNA (guanine-N(7)-)-methyltransferase, putative	-0.130461	6.00394	3.53464	0.0761614
PF3D7_0903600	conserved protein, unknown function, unspecified product	-0.137619	6.334	3.53324	0.0762146
PF3D7_1251400	conserved Plasmodium protein, unknown function	-0.208364	3.55338	3.53289	0.0762282
PF3D7_1249000	conserved Plasmodium membrane protein, unknown function	-0.260406	3.06456	3.53164	0.0762759
PF3D7_0508500	guanidine nucleotide exchange factor	-0.0903754	7.07739	3.53152	0.0762803
PF3D7_0806100	conserved Plasmodium protein, unknown function	-0.110494	6.19411	3.53119	0.076293
PF3D7_0924100	conserved Plasmodium protein, unknown function	-0.119275	5.44584	3.53041	0.0763225
PF3D7_0714400	calmodulin, putative	-0.142531	4.61696	3.52958	0.0763544
PF3D7_1460500	conserved Plasmodium protein, unknown function	-0.100519	6.9719	3.5253	0.076518
PF3D7_0931100	nucleolar protein Nop52, putative	-0.0991704	9.40324	3.52404	0.0765663
PF3D7_1225400	rRNA-processing protein, putative	-0.178485	5.26149	3.52276	0.0766153
PF3D7_0502500	conserved Plasmodium protein, unknown function	-0.775486	2.74024	3.51743	0.07682
PF3D7_1303300	conserved Plasmodium protein, unknown function	-0.137798	4.91713	3.51542	0.0768975
PF3D7_0420600	conserved Plasmodium protein, unknown function	-0.123976	6.05336	3.51367	0.0769648
PF3D7_0400700	rifin	3.11731	-3.78905	3.63191	0.0770602
PF3D7_0611400	SWIB/MDM2 domain-containing protein	-0.109759	6.27398	3.51088	0.0770724
PF3D7_1349100	nucleoside diphosphate hydrolase, putative	0.157626	3.44263	3.50655	0.0772398
PF3D7_1017900	26S proteasome regulatory subunit p55, putative	0.0841287	7.65473	3.4887	0.0779346
PF3D7_0114400	erythrocyte membrane protein 1 (PfEMP1), exon 2, pseudogene	3.48151	-3.79008	3.60475	0.0780571
PF3D7_1227900	RNA pseudouridylate synthase, putative	-0.148916	6.52966	3.4853	0.0780679
PF3D7_0928000	cytochrome c oxidase subunit 6B, putative	0.135384	5.13457	3.48213	0.0781921
PF3D7_1102400	phosphopantothenate--cysteine ligase, putative	-0.122877	6.09437	3.47916	0.0783091
PF3D7_0824900	conserved Plasmodium protein, unknown function	-0.168982	6.91786	3.47498	0.0784734
PF3D7_1428700	heme/steroid binding domain containing protein, putative	-0.150585	5.32143	3.47082	0.078638
PF3D7_0618100	conserved Plasmodium protein, unknown function	-0.126201	5.39376	3.46484	0.0788748
PF3D7_1149500	ring-infected erythrocyte surface antigen 2, pseudogene	-0.226083	8.68874	3.664	0.0788878
PF3D7_0722500	pre-mRNA-splicing factor CWC15, putative	0.0858718	7.52407	3.46364	0.0789224
PF3D7_1113900	mitogen-activated protein kinase 2	-0.243333	3.01143	3.44758	0.0795629
PF3D7_1335700	conserved oligomeric Golgi complex subunit 3, putative	-0.106225	6.96217	3.44002	0.0798665
PF3D7_1335500	DNA replication complex GINS protein, putative	0.623836	-0.492969	3.43833	0.0799348
PF3D7_1221500	heptatricopeptide repeat-containing protein, putative	-0.159575	4.81347	3.43167	0.0802035
PF3D7_1456500	conserved Plasmodium protein, unknown function	-0.0976581	7.78749	3.43153	0.080209
PF3D7_1234600	protein TOC75, putative	-0.120319	6.98441	3.43003	0.08027
PF3D7_0902400	serine/threonine protein kinase, FIKK family	-0.134416	4.60348	3.4292	0.0803037
PF3D7_0528400	palmitoyltransferase DHHC7	0.402525	3.70619	3.42261	0.0805709
PF3D7_0819100	BRIX domain, putative	-0.113142	6.38621	3.42073	0.0806475
PF3D7_1468300	leucine-rich repeat protein	-0.225874	2.72268	3.42032	0.0806644
PF3D7_0827000	ATP-dependent RNA helicase DBP10, putative	-0.0864991	9.28035	3.41961	0.0806932
PF3D7_0808100	AP-3 complex subunit delta, putative	-0.115459	5.71803	3.41611	0.0808359
PF3D7_1417400	rap guanine nucleotide exchange factor, putative, pseudogene	-0.159604	5.56821	3.41535	0.080867
PF3D7_0314500	conserved Plasmodium protein, unknown function	-0.109895	6.87059	3.41176	0.0810139
PF3D7_1458600	zinc finger protein, putative	-0.0843807	7.96257	3.40494	0.0812936
PF3D7_1146900	protein YIPF6, putative	-0.189514	3.73498	3.40077	0.0814649
PF3D7_0630800	TPH domain-containing protein, putative	-0.265629	2.3858	3.39993	0.0814996
PF3D7_1352700	intron-binding protein aquarius, putative	-0.0862702	9.18972	3.39652	0.0816402
PF3D7_1417200	NOT family protein, putative	-0.0968823	10.5593	3.39421	0.0817358
PF3D7_1006900	PPPDE peptidase, putative	0.130588	5.29273	3.38956	0.0819284
PF3D7_0505000	MMS19-like protein, putative	-0.110316	8.18023	3.38953	0.0819297
PF3D7_0211300	ubiquinol-cytochrome-c reductase complex assembly factor 1, putative	-0.174933	3.21333	3.38622	0.0820671
PF3D7_0207600	serine repeat antigen 5	0.390039	8.70792	3.38229	0.0822307
PF3D7_1109300	small nucleolar RNA snR61/Z1/Z11	-1.30968	-2.18976	3.37811	0.0824048
PF3D7_1216600	cell traversal protein for ookinetes and sporozoites	-1.86404	-0.752912	3.37666	0.0824656
PF3D7_1225000	conserved Plasmodium protein, unknown function	-0.168203	4.28107	3.3765	0.0824721
PF3D7_0602100	ATP-dependent RNA helicase, putative	-0.0901593	8.34098	3.3737	0.0825895
PF3D7_0729300	60S ribosomal export protein NMD3, putative	-0.0911871	8.30082	3.37187	0.0826659
PF3D7_0810800	hydroxymethyldihydropterin pyrophosphokinase-dihydropteroate synthase	-0.112184	7.11103	3.37123	0.0826928
PF3D7_0829000	conserved Plasmodium membrane protein, unknown function	-0.0971925	7.08869	3.37095	0.0827045
PF3D7_1019500	conserved Plasmodium membrane protein, unknown function	-0.108836	6.85215	3.37089	0.0827069
PF3D7_0608310	sorting assembly machinery 50 kDa subunit, putative	-0.102749	5.81809	3.35769	0.083263
PF3D7_1457900	conserved Plasmodium protein, unknown function	-0.0988158	8.34156	3.35474	0.0833875
PF3D7_1231300	conserved Plasmodium protein, unknown function	-0.668756	1.8651	3.35139	0.0835295
PF3D7_1239000	HD superfamily phosphohydrolase protein, putative	-0.103254	6.23292	3.35072	0.0835578
PF3D7_0629000	glucosamine 6-phosphate N-acetyltransferase	-0.424294	0.95737	3.34966	0.0836031
PF3D7_0827200	conserved Plasmodium protein, unknown function	-0.234757	2.27026	3.34935	0.0836163
PF3D7_1475300	cytochrome c oxidase assembly protein COX11, putative	-0.129306	4.48716	3.33989	0.084019
PF3D7_0512200	glutathione synthetase	-0.123318	5.65893	3.33068	0.0844137
PF3D7_1250100	osmiophilic body protein G377	-0.332742	2.10407	3.3212	0.0848219
PF3D7_1231800	asparagine-rich protein, putative	-0.120148	9.51766	3.32089	0.0848354
PF3D7_1316400	SAS6-like protein, putative	0.267624	0.969504	3.32023	0.0848637
PF3D7_1014100	merozoite surface protein MSA180, putative	-0.361405	5.12938	4.40873	0.0849211
PF3D7_0823600	lipoate-protein ligase B	-0.168369	4.44134	3.31784	0.0849675
PF3D7_1345300	conserved Plasmodium protein, unknown function	0.271727	2.10214	3.31734	0.084989
PF3D7_1026000	conserved Plasmodium protein, unknown function	-0.0892819	8.24205	3.31697	0.0850047
PF3D7_1337000	mitochondrial intermediate peptidase, putative	-0.155983	4.99656	3.31586	0.085053
PF3D7_1007300	RING zinc finger protein, putative	-0.464788	2.32829	3.31121	0.0852549
PF3D7_0603000	conserved Plasmodium protein, unknown function	-0.110319	6.33689	3.31053	0.0852842
PF3D7_1401800	choline kinase	0.132887	6.2874	3.30933	0.0853366
PF3D7_0207900	serine repeat antigen 2	0.260211	3.59175	3.30758	0.0854127
PF3D7_0818100	zinc finger protein, putative	-0.204045	4.61857	3.30084	0.085707
PF3D7_1331000	protein kinase, putative	-0.147289	4.16201	3.29433	0.0859919
PF3D7_0622300	vacuolar transporter chaperone, putative	-0.128796	5.23226	3.29224	0.0860838
PF3D7_1352000	GTP-binding protein, putative	-0.112538	6.5605	3.28986	0.0861884
PF3D7_0418500	trafficking protein particle complex subunit 3, putative	0.153379	4.04584	3.28828	0.0862581
PF3D7_1454200	conserved Plasmodium protein, unknown function	-0.133438	7.04808	3.28302	0.08649
PF3D7_0630900	ATP-dependent RNA helicase HAS1	-0.100095	7.44768	3.28134	0.0865646
PF3D7_1035800	probable protein, unknown function	-0.220735	5.55959	3.2795	0.0866457
PF3D7_0616900	conserved Plasmodium protein, unknown function	-0.0897187	7.28245	3.27079	0.0870325
PF3D7_1143600	conserved Plasmodium protein, unknown function	-0.338175	1.20823	3.26978	0.0870776
PF3D7_1438100	translocation protein SEC62, putative	0.0896642	7.11489	3.26645	0.0872261
PF3D7_1138700	conserved Plasmodium protein, unknown function	-0.0889574	8.35007	3.26562	0.0872632
PF3D7_0111600	conserved Plasmodium protein, unknown function	-0.231148	2.6747	3.26508	0.0872871
PF3D7_1129900	apicomplexan amino acid transporter ApiAT4, putative	-0.132615	5.27116	3.26333	0.0873654
PF3D7_1138200	conserved protein, unknown function	-0.398549	1.71796	3.25949	0.0875373
PF3D7_1314100	conserved Plasmodium protein, unknown function	-0.154136	5.80152	3.25907	0.0875562
PF3D7_0525300	conserved protein, unknown function	-0.181731	3.32625	3.25399	0.0877841
PF3D7_0320400	oocyst capsule protein Cap380	-0.233382	2.49521	3.25355	0.087804
PF3D7_1476200	Plasmodium exported protein (PHISTb), unknown function	-0.170554	6.38303	3.25314	0.0878225
PF3D7_1133000	conserved Plasmodium protein, unknown function	0.360358	0.0737329	3.24741	0.0880808
PF3D7_0926900	replication termination factor, putative	0.136472	4.84213	3.24511	0.0881849
PF3D7_1225200	conserved Plasmodium protein, unknown function	-0.10386	7.62144	3.23984	0.0884231
PF3D7_0926200	conserved Plasmodium protein, unknown function	-0.192421	3.16823	3.23981	0.0884247
PF3D7_1141100	conserved Plasmodium protein, unknown function	-0.167949	4.23555	3.23622	0.0885878
PF3D7_0724200	type 2A phosphatase-associated protein 42, putative	-0.0972223	5.76625	3.23541	0.0886247
PF3D7_0502200	protein Mpv17, putative	-0.12869	5.18729	3.22661	0.0890257
PF3D7_1112200	ubiquinone biosynthesis protein COQ4, putative	-0.185184	2.87666	3.22565	0.0890695
PF3D7_1242800	rab specific GDP dissociation inhibitor	0.0989086	8.74442	3.22471	0.0891126
PF3D7_0903800	LCCL domain-containing protein	-0.343961	0.61766	3.22164	0.0892534
PF3D7_1244500	conserved Plasmodium protein, unknown function	-0.285847	2.11588	3.21904	0.0893724
PF3D7_1120800	conserved Plasmodium protein, unknown function	0.246077	1.81434	3.21887	0.0893805
PF3D7_1228500	RNA pseudouridylate synthase, putative	-0.161212	5.31019	3.2108	0.089752
PF3D7_0301600	Plasmodium exported protein (hyp1), unknown function	-0.141753	8.7664	3.20564	0.0899904
PF3D7_0713600	mitochondrial ribosomal protein S5 precursor, putative	-0.115905	5.72398	3.1956	0.0904566
PF3D7_1301400	Plasmodium exported protein (hyp12), unknown function	2.23613	-3.69929	3.19117	0.0906636
PF3D7_1337500	conserved Plasmodium protein, unknown function	-0.10075	10.2097	3.18909	0.0907605
PF3D7_1342000	40S ribosomal protein S6	0.099637	10.7981	3.189	0.090765
PF3D7_0204000	condensin-2 complex subunit H2, putative	-0.140514	4.57566	3.18479	0.0909621
PF3D7_0415400	coatomer subunit zeta, putative	0.102467	6.47941	3.18314	0.0910394
PF3D7_1124900	60S ribosomal protein L35, putative	0.0928041	8.62467	3.18258	0.0910658
PF3D7_1335400	reticulocyte binding protein 2 homologue a	-0.148577	6.02526	3.18129	0.0911261
PF3D7_1451000	conserved Plasmodium protein, unknown function	-0.0824952	8.44034	3.18017	0.0911789
PF3D7_1035100	probable protein, unknown function	0.382219	3.13804	3.17913	0.091228
PF3D7_1353400	Ran-binding protein, putative	-0.0948988	7.85557	3.17901	0.0912333
PF3D7_1026200	conserved protein, unknown function	-0.168695	4.88979	3.17761	0.0912995
PF3D7_1344200	heat shock protein 110, putative	0.104664	10.037	3.177	0.0913282
PF3D7_0413400	erythrocyte membrane protein 1 (PfEMP1), exon 1, pseudogene	-1.36548	1.35546	3.17119	0.0916024
PF3D7_0522400	conserved Plasmodium protein, unknown function	-0.131828	8.26552	3.16686	0.0918074
PF3D7_0102600	serine/threonine protein kinase, FIKK family	-0.145429	5.61153	3.16493	0.0918988
PF3D7_0713300	erythrocyte membrane protein 1 (PfEMP1), pseudogene	-1.22598	3.03438	3.25026	0.0919259
PF3D7_1329000	DNA-directed RNA polymerase III subunit RPC1, putative	-0.0783671	9.06552	3.15938	0.0921628
PF3D7_1220000	zinc finger protein, putative	-0.564882	0.109812	3.15523	0.0923606
PF3D7_0518900	conserved protein, unknown function	0.543636	0.267523	3.15343	0.0924464
PF3D7_0620700	DnaJ protein, putative	-0.129121	4.24764	3.15342	0.092447
PF3D7_1440700	AP-3 complex subunit mu, putative	-0.104511	6.10116	3.1457	0.0928168
PF3D7_0807300	ras-related protein Rab-18	0.0991651	7.25079	3.14088	0.0930485
PF3D7_1319700	protein phosphatase PP2A regulatory subunit A, putative	-0.138791	4.38443	3.1399	0.0930955
PF3D7_1341700	conserved Plasmodium protein, unknown function	-0.686347	-1.62719	3.13751	0.0932109
PF3D7_1401900	conserved protein, unknown function	-0.20486	2.73265	3.13749	0.0932121
PF3D7_1460100	FYVE and coiled-coil domain-containing protein	-0.15495	4.25395	3.13519	0.0933228
PF3D7_1243100	zinc finger protein, putative	0.107782	6.42035	3.13197	0.0934789
PF3D7_1433900	protein kinase, putative	-0.134106	4.71124	3.1314	0.0935061
PF3D7_0608900	conserved Plasmodium protein, unknown function	-0.148761	4.91355	3.12808	0.0936673
PF3D7_0105200	heptatricopeptide repeat and RAP domain-containing protein, putative	-0.111878	5.91025	3.12225	0.0939505
PF3D7_1140700	conserved Plasmodium protein, unknown function	-0.109013	9.3031	3.11949	0.0940852
PF3D7_0908800	mitochondrial carrier protein, putative	-0.112644	6.42704	3.11828	0.0941441
PF3D7_1145900	conserved Plasmodium protein, unknown function	-0.177343	3.10824	3.11607	0.0942523
PF3D7_1005400	conserved Plasmodium protein, unknown function	-0.5338	-1.03326	3.11428	0.0943397
PF3D7_1478800	Plasmodium exported protein, unknown function	-3.42376	-1.04256	3.15404	0.094468
PF3D7_1344700	conserved Plasmodium protein, unknown function	-0.115209	6.94979	3.10632	0.0947304
malmito_rna_26	unspecified product (RNA26t)	0.561655	-0.145879	3.10097	0.0949938
PF3D7_1228900	conserved Plasmodium protein, unknown function	-0.0857698	7.89228	3.09788	0.0951465
PF3D7_1459300	OPA3-like protein, putative	-0.161655	3.96088	3.0963	0.0952247
PF3D7_0810400	aquaporin AQP2, putative	-0.119527	4.72151	3.09553	0.0952629
PF3D7_0724600	protein kinase, putative	-0.12664	6.24015	3.09466	0.0953057
PF3D7_1249500	protein CutA, putative	-0.116122	5.06108	3.09387	0.0953449
PF3D7_0318400	conserved Plasmodium protein, unknown function	-0.232863	2.25122	3.08991	0.0955414
PF3D7_1233600	asparagine and aspartate rich protein 1	-0.088778	10.6402	3.08907	0.0955832
PF3D7_1475400	cysteine repeat modular protein 4	-0.888286	-1.18073	3.08559	0.0957564
PF3D7_1018900	conserved Plasmodium protein, unknown function	-0.146199	4.61435	3.08528	0.095772
PF3D7_1427300	conserved Plasmodium protein, unknown function	-0.104669	6.91425	3.08383	0.0958443
PF3D7_0817600	conserved protein, unknown function	-0.120085	5.55061	3.07993	0.0960389
PF3D7_1244600	ADP-ribosylation factor GTPase-activating protein	0.124986	5.6102	3.07858	0.0961064
PF3D7_0933100	conserved Plasmodium protein, unknown function	-0.150851	5.03236	3.07706	0.0961827
PF3D7_1306700	conserved Plasmodium protein, unknown function	-0.137111	4.31659	3.07479	0.0962964
PF3D7_1024000	conserved Plasmodium protein, unknown function	-0.103255	6.23747	3.07206	0.0964331
PF3D7_1326100	WD repeat-containing protein, putative	-0.0899546	6.07394	3.07181	0.0964459
PF3D7_1238900	protein kinase 2	-0.13261	4.66296	3.06965	0.0965542
PF3D7_0714000	histone H2B variant	0.120361	8.72584	3.06901	0.0965864
PF3D7_1252700	Plasmodium exported protein (PHISTb), unknown function	-0.084667	7.41853	3.06889	0.0965925
PF3D7_0729400	ribosome biogenesis protein BRX1, putative	-0.101753	7.74127	3.06293	0.096893
PF3D7_1132400	conserved Plasmodium membrane protein, unknown function	-0.0859564	7.32687	3.06216	0.096932
PF3D7_1127800	TFIIS central domain-containing protein, putative	-0.091135	7.44769	3.05705	0.0971906
PF3D7_1323200	V-type proton ATPase subunit G, putative	0.0977565	6.46168	3.05288	0.0974022
PF3D7_0626900	mitochondrial ribosomal protein L46 precursor, putative	-0.124332	5.22093	3.05237	0.0974283
PF3D7_1348100	GTPase, putative	0.27437	2.23762	3.04993	0.097552
PF3D7_0321100	conserved Plasmodium protein, unknown function	0.322743	4.15876	3.04959	0.0975695
PF3D7_1130900	conserved Plasmodium protein, unknown function	-0.136845	4.89801	3.04863	0.0976182
PF3D7_1334100	conserved protein, unknown function	-0.0990341	6.56274	3.04258	0.0979275
PF3D7_1104000	phenylalanine--tRNA ligase beta subunit	-0.0804497	7.31938	3.04039	0.0980392
PF3D7_1440000	conserved Plasmodium protein, unknown function	-0.144371	6.59376	3.03461	0.0983357
PF3D7_0831600	cytoadherence linked asexual protein 8	0.266311	4.08582	3.03038	0.0985534
PF3D7_0930100	heptatricopeptide repeat-containing protein, putative	-0.121652	5.77759	3.02901	0.0986244
PF3D7_0724900	kinesin-19, putative	-0.176156	4.70566	3.02596	0.0987816
PF3D7_0905500	conserved protein, unknown function	0.433123	2.08439	3.02279	0.0989456
PF3D7_1422300	DnaJ protein, putative	-0.110005	5.08505	3.02082	0.0990479
PF3D7_1346700	6-cysteine protein	-0.205024	2.95261	3.02009	0.0990854
PF3D7_0408700	perforin-like protein 1	-0.345971	0.188893	3.0197	0.0991058
PF3D7_0317300	conserved Plasmodium protein, unknown function	-0.100401	9.93713	3.01875	0.0991551
PF3D7_1312400	translation initiation factor IF-2, putative	-0.143096	5.13986	3.01838	0.0991744
PF3D7_1127900	conserved Plasmodium protein, unknown function	-0.11821	5.1209	3.01469	0.0993663
PF3D7_0629200	DnaJ protein, putative	0.0880738	8.0444	3.01214	0.0994991
PF3D7_1310800	tetratricopeptide repeat protein, putative	-0.0864608	7.12888	3.01176	0.0995185
PF3D7_0908500	conserved Plasmodium protein, unknown function	-0.135852	4.06775	3.0103	0.0995949
PF3D7_0609200	citrate synthase-like protein, putative	-0.203075	3.39176	3.00855	0.0996861
PF3D7_0937800	erythrocyte membrane protein 1, PfEMP1	-0.140218	4.58692	3.00796	0.0997168
PF3D7_0630500	ribosome biogenesis protein YTM1, putative	-0.129215	5.92031	3.00626	0.099806
PF3D7_1239300	conserved Plasmodium protein, unknown function	-0.188366	4.05178	3.00491	0.0998767
PF3D7_1408200	AP2 domain transcription factor AP2-G2, putative	-0.102395	10.2002	3.0035	0.0999506
PF3D7_1338200	60S ribosomal protein L6, putative	0.0849212	10.2561	3.00013	0.100127
PF3D7_0212500	conserved Plasmodium protein, unknown function	-0.0838162	9.9352	2.99724	0.100279
PF3D7_1438200	tRNA Selenocysteine	-2.76437	-3.31598	3.03575	0.100342
PF3D7_0103600	ATP-dependent RNA helicase, putative	-0.0938357	8.01542	2.99463	0.100416
PF3D7_1025200	ATP synthase mitochondrial F1 complex assembly factor 2, putative	-0.157369	3.84247	2.99109	0.100603
PF3D7_1229800	myosin J, putative	-0.145863	5.35121	2.99098	0.100609
PF3D7_0106500	conserved Plasmodium protein, unknown function	-0.110749	6.18297	2.98789	0.100772
PF3D7_1365300	conserved Plasmodium protein, unknown function	-0.117801	5.81657	2.98743	0.100797
PF3D7_1431300	large subunit GTPase 1, putative	-0.10164	8.22425	2.98508	0.100921
PF3D7_1361800	glideosome-associated connector	0.289669	6.96387	2.9843	0.100962
PF3D7_1306500	MORN repeat protein, putative	-0.164631	3.84293	2.97798	0.101298
PF3D7_0502800	DnaJ protein, putative	-0.202968	4.21917	2.97335	0.101545
PF3D7_0204500	aspartate transaminase	-0.103318	6.46087	2.97005	0.101722
PF3D7_API02900	elongation factor Tu	-0.157397	4.3193	2.96797	0.101832
PF3D7_0929600	G2 protein, putative	-0.409482	0.823499	2.96748	0.101859
PF3D7_1343600	UDP-N-acetylglucosamine pyrophosphorylase, putative	-0.123637	5.00854	2.96587	0.101945
PF3D7_1237800	ubiquitin-like modifier HUB1, putative	-0.24535	4.56684	2.96583	0.101947
PF3D7_0707600	mediator of RNA polymerase II transcription subunit 10, putative	-0.107086	5.08813	2.96491	0.101997
PF3D7_1203500	threonylcarbamoyl-AMP synthase, putative	-0.0861441	7.7223	2.9649	0.101997
PF3D7_0804500	conserved Plasmodium membrane protein, unknown function	-0.0840811	9.8654	2.95873	0.102329
PF3D7_1418900	ATP-dependent RNA helicase DBP4, putative	-0.0885715	8.19288	2.95054	0.102771
PF3D7_0406000	conserved protein, unknown function	-0.0881097	6.16583	2.94291	0.103185
PF3D7_0605800	DNA repair protein RAD50, putative	-0.0869631	8.73918	2.94247	0.103209
PF3D7_1254600	stevor	3.11039	-3.98945	3.09608	0.103413
PF3D7_0700400	stevor	-2.03406	-3.74513	3.02682	0.103445
PF3D7_1022700	phospholipid scramblase, putative	0.195896	2.90051	2.9373	0.103491
PF3D7_1224100	conserved protein, unknown function	0.245475	3.79256	2.9352	0.103606
PF3D7_1340700	ras-related protein Rab-11B	0.130243	4.49084	2.93365	0.10369
PF3D7_1138800	WD repeat-containing protein, putative	-0.0934201	8.98105	2.93363	0.103692
PF3D7_1131300	conserved Plasmodium protein, unknown function	-0.161942	3.09298	2.93284	0.103735
PF3D7_0723400	conserved Plasmodium protein, unknown function	-0.0923525	10.0745	2.93096	0.103838
PF3D7_1338400	SprT-like domain-containing protein, putative	-0.159361	3.96749	2.92802	0.104
PF3D7_1252400	reticulocyte binding protein homologue 3, pseudogene	-0.177241	6.53858	3.28064	0.104026
PF3D7_0911300	cysteine repeat modular protein 1	-0.201847	2.08121	2.92724	0.104042
PF3D7_1469500	conserved Plasmodium protein, unknown function	-0.177333	3.82065	2.92177	0.104343
PF3D7_1449800	conserved protein, unknown function	0.152053	4.35103	2.92175	0.104344
PF3D7_0203200	conserved Plasmodium protein, unknown function	-0.0972689	6.31132	2.92059	0.104408
PF3D7_1237500	conserved Plasmodium protein, unknown function	-0.0864613	8.70706	2.91892	0.104501
PF3D7_0323100	conserved Plasmodium protein, unknown function	-0.0803765	7.56009	2.91719	0.104596
PF3D7_1363500	CCR4 domain-containing protein 2, putative	-0.131057	5.39886	2.91598	0.104663
PF3D7_1113000	conserved Plasmodium protein, unknown function	-0.163528	4.38351	2.91576	0.104675
PF3D7_1329500	conserved protein, unknown function	-0.096919	11.4954	2.91545	0.104692
PF3D7_1337200	1-deoxy-D-xylulose 5-phosphate synthase	-0.108033	6.74178	2.91236	0.104864
PF3D7_0525200	structural maintenance of chromosomes protein 6, putative	-0.096034	8.17201	2.91144	0.104914
PF3D7_1365000	conserved Plasmodium protein, unknown function	0.104213	6.11711	2.90998	0.104996
PF3D7_1211000	kinesin-7, putative	-0.13515	4.21895	2.90877	0.105063
PF3D7_0731900	rifin, pseudogene	-3.12365	-1.88949	2.94615	0.105083
PF3D7_0908600	ribosomal RNA methyltransferase, putative	-0.120662	5.88159	2.90697	0.105163
PF3D7_1219700	raf kinase inhibitor	-0.31551	1.14259	2.90675	0.105175
PF3D7_1105300	conserved Plasmodium protein, unknown function	-0.120091	5.88436	2.90484	0.105281
PF3D7_0810700	conserved Plasmodium protein, unknown function	-0.144793	3.65764	2.90288	0.105391
PF3D7_0730100	tRNA pseudouridine synthase D, putative	-0.13781	4.83084	2.89859	0.105631
PF3D7_0936500	virulence-associated protein 1	-0.870691	4.05143	2.89703	0.105718
PF3D7_1311000	protein ISD11	0.172524	3.6799	2.89675	0.105733
PF3D7_0504100	AN1-type zinc finger protein, putative	-0.189844	2.92013	2.88855	0.106194
PF3D7_1313000	ubiquitin-like protein nedd8 homologue, putative	0.190277	3.23462	2.88531	0.106376
PF3D7_0824000	conserved Plasmodium protein, unknown function	-0.173117	3.37474	2.88394	0.106453
PF3D7_1006700	conserved Plasmodium protein, unknown function	-0.132915	7.5842	2.88237	0.106542
PF3D7_1416400	conserved protein, unknown function	-0.178628	5.42813	2.88101	0.106619
PF3D7_1430100	serine/threonine protein phosphatase 2A activator	-0.136257	4.58441	2.88088	0.106627
PF3D7_1201300	liver stage associated protein 1	-1.35635	-0.0203006	2.87904	0.106731
PF3D7_1448200	condensin-2 complex subunit G2, putative	-0.309015	1.37011	2.87819	0.106779
PF3D7_1426600	conserved Plasmodium protein, unknown function	-0.108666	5.50989	2.87794	0.106793
PF3D7_0510000	conserved Plasmodium protein, unknown function	-0.117178	4.92003	2.87594	0.106907
PF3D7_1317600	conserved Plasmodium protein, unknown function	-0.0853585	6.10008	2.87329	0.107057
malmito_rna_15	unspecified product (RNA15)	0.487896	-1.30154	2.87175	0.107145
PF3D7_0628500	conserved Plasmodium protein, unknown function	-0.211943	3.0285	2.87045	0.107218
PF3D7_1247100	conserved protein, unknown function	-0.0933679	5.47418	2.86994	0.107248
PF3D7_0511500	RNA pseudouridylate synthase, putative	-0.102886	12.8242	2.86762	0.10738
PF3D7_0301800	Plasmodium exported protein, unknown function	0.149162	8.00398	2.86718	0.107405
PF3D7_0421300	erythrocyte membrane protein 1, PfEMP1	-0.583354	2.25065	2.86493	0.107533
PF3D7_1103400	FeS cluster assembly protein SufD	-0.0786897	7.63161	2.86439	0.107564
PF3D7_0706600	conserved Plasmodium protein, unknown function	-0.26947	3.37951	2.86336	0.107623
PF3D7_1217800	diphthamide biosynthesis protein 3, putative	-0.227979	3.38568	2.86174	0.107716
PF3D7_API02000	apicoplast ribosomal protein L14	-1.09278	-2.94014	2.89744	0.107772
PF3D7_1419100	ATP-dependent rRNA helicase SPB4, putative	-0.097197	8.1641	2.86008	0.107811
PF3D7_1429800	coatomer subunit beta, putative	-0.091666	9.08658	2.8581	0.107924
PF3D7_0302500	cytoadherence linked asexual protein 3.1 CLAG3.1	0.48107	6.6956	2.8553	0.108085
PF3D7_1136900	subtilisin-like protease 2	-0.129091	5.57857	2.85443	0.108135
PF3D7_0731600	acyl-CoA synthetase	0.0957541	9.58223	2.85386	0.108168
PF3D7_1040600	rifin	-3.41748	-3.57404	2.89025	0.108177
PF3D7_0723600	proteasome assembly chaperone 4, putative	-0.112838	5.67207	2.85322	0.108205
PF3D7_1456000	AP2 domain transcription factor AP2-HC, putative	-0.10832	7.03203	2.85231	0.108257
PF3D7_0718800	conserved protein, unknown function	0.566764	-0.965056	2.85129	0.108316
PF3D7_0733000	erythrocyte membrane protein 1, PfEMP1	0.348954	1.1466	2.85127	0.108317
PF3D7_0104000	thrombospondin-related sporozoite protein	0.404995	-0.430873	2.8461	0.108616
PF3D7_1348400	conserved Plasmodium membrane protein, unknown function	-0.0915729	7.74472	2.8451	0.108673
PF3D7_0629800	cullin-like protein, putative	-0.0774844	8.70436	2.84456	0.108705
PF3D7_0718100	exported serine/threonine protein kinase	-0.0809617	7.68261	2.84365	0.108757
PF3D7_1440600	protein SOC3, putative	-0.166139	2.86469	2.8425	0.108824
PF3D7_0305700	ubiquitin-conjugating enzyme E2, putative	0.0958818	7.11372	2.83734	0.109124
PF3D7_0624900	GAS8-like protein, putative	-0.150365	4.4571	2.83254	0.109403
PF3D7_0527100	ubiquitin-conjugating enzyme E2 N, putative	0.0905801	7.64084	2.8315	0.109463
PF3D7_1411000	conserved Plasmodium protein, unknown function	-0.232753	6.0041	2.82776	0.109682
PF3D7_0609100	zinc transporter ZIP1, putative	0.092644	7.2927	2.82707	0.109723
PF3D7_1035700	duffy binding-like merozoite surface protein	0.359758	5.19107	2.82372	0.109919
PF3D7_0800650	H/ACA snoRNA	-3.12619	-3.93735	2.9676	0.110079
PF3D7_1318500	conserved Plasmodium protein, unknown function	-0.305162	0.357025	2.8197	0.110155
PF3D7_0310800	conserved Plasmodium protein, unknown function	0.114417	5.87854	2.81897	0.110198
PF3D7_1312700	conserved Plasmodium protein, unknown function	-0.0989815	7.14638	2.81839	0.110232
PF3D7_1423800	vacuolar protein sorting-associated protein 3, putative	-0.0854388	8.2145	2.8179	0.110261
PF3D7_1219100	clathrin heavy chain, putative	-0.0986446	8.80217	2.81465	0.110452
PF3D7_1223300	DNA gyrase subunit A	-0.0833892	7.09767	2.81451	0.11046
PF3D7_0209200	exosome complex component MTR3, putative	0.0917505	6.08399	2.81394	0.110494
PF3D7_0811000	cullin-1, putative	-0.112225	5.38485	2.81186	0.110617
PF3D7_0525000	zinc finger protein, putative	0.114819	6.03577	2.81055	0.110694
PF3D7_0508000	6-cysteine protein	0.320479	3.81568	2.80627	0.110947
PF3D7_0630300	DNA polymerase epsilon catalytic subunit A, putative	-0.0812377	7.69052	2.8057	0.110981
PF3D7_1308200	carbamoyl phosphate synthetase	-0.0872706	11.8959	2.80214	0.111193
PF3D7_0626200	conserved Plasmodium protein, unknown function	-0.274598	4.76069	2.80134	0.111241
PF3D7_0404000	conserved Plasmodium protein, unknown function	-0.789296	1.76993	2.7976	0.111463
mal_rna_9	unspecified product (RNA2)	0.3101	1.81296	2.79474	0.111634
PF3D7_0913600	conserved Plasmodium protein, unknown function	-0.110121	6.16084	2.79161	0.111821
PF3D7_1461000	conserved Plasmodium protein, unknown function	-0.12739	4.62607	2.79072	0.111874
PF3D7_1461800	conserved Plasmodium protein, unknown function	-0.151908	5.69453	2.78949	0.111948
PF3D7_1101600	exported protein family 3	-2.76723	-3.88607	2.8243	0.111968
PF3D7_1450100	signal recognition particle subunit SRP54	0.0976896	8.21447	2.78829	0.11202
PF3D7_1146000	ribosome assembly protein 4, putative	-0.10741	7.31615	2.7875	0.112067
PF3D7_1016200	Rab3 GTPase-activating protein non-catalytic subunit, putative	-0.134358	6.65955	2.78622	0.112144
PF3D7_0712300	erythrocyte membrane protein 1, PfEMP1	0.738354	1.95966	2.78296	0.11234
PF3D7_0907800	ribosomal protein L35, apicoplast, putative	0.0957797	6.02821	2.7807	0.112476
PF3D7_1148700	Plasmodium exported protein (PHISTc), unknown function	0.11912	9.42354	2.78026	0.112503
PF3D7_0112500	5.8S ribosomal RNA	3.11614	-3.98909	2.92314	0.112509
PF3D7_0304600	circumsporozoite (CS) protein	0.172002	2.91478	2.77816	0.112629
PF3D7_0800200	erythrocyte membrane protein 1, PfEMP1	-1.36004	-0.988975	2.77018	0.113112
PF3D7_0626100	oxidoreductase, short-chain dehydrogenase family, putative	-0.0968304	5.34079	2.76466	0.113448
PF3D7_1353800	proteasome subunit alpha type-4, putative	0.109574	6.99278	2.76303	0.113547
PF3D7_1472400	M1-family alanyl aminopeptidase, putative	-0.079744	6.89121	2.76206	0.113606
PF3D7_1220900	heterochromatin protein 1	0.100601	9.41874	2.76136	0.113649
PF3D7_1450200	conserved Plasmodium protein, unknown function	-0.197024	3.42974	2.76119	0.113659
PF3D7_1130600	methyltransferase, putative	-0.0823681	6.87829	2.76057	0.113697
PF3D7_0717800	conserved Plasmodium protein, unknown function	-0.125118	4.91692	2.75919	0.113781
PF3D7_1125100	ATP synthase F0 subunit b-like protein, putative	-0.114424	5.41641	2.75886	0.113802
PF3D7_0509500	ERCC4 domain-containing protein, putative	-0.126639	4.55724	2.75415	0.11409
PF3D7_1442500	geranylgeranyl transferase type-2 subunit alpha, putative	-0.104623	5.13861	2.74692	0.114534
PF3D7_0904000	GTPase-activating protein, putative	0.0864588	8.84973	2.73647	0.11518
PF3D7_1239900	vacuolar protein sorting-associated protein 16, putative	-0.081409	6.90209	2.73428	0.115316
PF3D7_0708000	cytoskeleton associated protein, putative	-0.109903	5.98308	2.73188	0.115465
PF3D7_1013000	zinc finger protein, putative	-0.153644	4.45693	2.73113	0.115511
PF3D7_0103800	actin-related protein	0.22415	2.92018	2.7297	0.1156
PF3D7_0322400	regulator of initiation factor 2 (eIF2)	-0.0982565	7.51667	2.72862	0.115668
PF3D7_1318900	conserved Plasmodium protein, unknown function	-0.378175	3.86602	2.72443	0.115929
PF3D7_0320900	histone H2A.Z	0.102254	8.72481	2.72226	0.116065
PF3D7_1004100	conserved Plasmodium protein, unknown function	-0.224638	3.94173	2.7222	0.116068
PF3D7_1425600	zinc finger protein, putative	-0.210843	2.27344	2.71926	0.116252
PF3D7_1405800	ribosome biogenesis protein BOP1, putative	-0.0983924	9.59948	2.71819	0.11632
PF3D7_1122200	JmjC domain-containing protein, putative	-0.111538	6.47754	2.71478	0.116534
PF3D7_0515600	conserved Plasmodium protein, unknown function	-0.170164	3.14017	2.71225	0.116693
PF3D7_0809900	JmjC domain-containing protein, putative	0.10394	7.05579	2.71215	0.116699
PF3D7_1419200	thioredoxin-like protein, putative	-0.0919836	6.4651	2.71138	0.116748
PF3D7_0708100	DNA-directed RNA polymerases I, II, and III subunit RPABC5, putative	0.148877	4.15025	2.70198	0.117342
PF3D7_1214100	GPI ethanolamine phosphate transferase 3, putative	-0.110331	6.79716	2.70026	0.117451
PF3D7_0528800	nucleolar preribosomal GTPase, putative	-0.128364	7.09598	2.69734	0.117636
PF3D7_0620600	conserved Plasmodium protein, unknown function	-0.277696	2.51373	2.69507	0.11778
PF3D7_0902900	conserved Plasmodium protein, unknown function	-0.901644	-2.51581	2.69162	0.118001
PF3D7_1241400	RNA-binding protein, putative	-0.217875	1.94684	2.69038	0.11808
PF3D7_0311600	dolichyl-diphosphooligosaccharide--protein glycosyltransferase subunit OST1, putative	-0.0948324	5.59152	2.68775	0.118248
PF3D7_0628800	glutamyl-tRNA(Gln) amidotransferase subunit B	-0.096084	5.971	2.6877	0.118251
PF3D7_0403800	alpha/beta hydrolase, putative	0.125866	5.96509	2.68503	0.118422
PF3D7_1000300	rifin	1.73963	-3.4957	2.68094	0.118684
PF3D7_1311200	alternative splicing regulator, putative	-0.090565	5.92092	2.68031	0.118725
PF3D7_0315800	zinc finger protein, putative	-0.1016	6.43203	2.67847	0.118843
PF3D7_0815700	ubiquitin	-0.19626	2.46596	2.67742	0.118911
PF3D7_0723700	metallo-hydrolase/oxidoreductase, putative	-0.0897544	6.52256	2.67735	0.118915
PF3D7_1103200	tRNA Glycine	-2.7682	-3.65594	2.70666	0.119134
PF3D7_1403000	conserved Plasmodium protein, unknown function	-0.271841	1.35436	2.67258	0.119223
PF3D7_0625100	sphingomyelin synthase 2, putative	-0.372117	-0.114294	2.67157	0.119288
PF3D7_1356600	regulator of chromosome condensation, putative	0.108174	5.35016	2.67047	0.11936
PF3D7_0405500	conserved Plasmodium protein, unknown function	-0.134329	4.96911	2.66768	0.11954
PF3D7_0935900	ring-exported protein 1	-0.156611	13.4146	2.66532	0.119693
PF3D7_0110500	bromodomain protein, putative	-0.0761603	8.4661	2.66457	0.119742
PF3D7_1235900	pre-mRNA-splicing factor SYF1, putative	-0.0786365	8.29802	2.66426	0.119762
PF3D7_1370100	tRNA Cysteine	2.60854	-1.46072	2.69649	0.11978
PF3D7_1016000	conserved Plasmodium protein, unknown function	-0.133757	3.87034	2.66249	0.119877
PF3D7_0626600	conserved Plasmodium protein, unknown function	-0.154881	3.70266	2.66018	0.120027
PF3D7_0506400	conserved Plasmodium protein, unknown function	-0.432976	-0.190819	2.65746	0.120205
PF3D7_0817900	high mobility group protein B2	0.101983	7.52398	2.6504	0.120666
PF3D7_1361000	protein arginine N-methyltransferase 5, putative	-0.114643	6.24025	2.64637	0.120931
PF3D7_1205500	zinc finger protein, putative	-0.117024	9.34372	2.64561	0.120981
PF3D7_0414500	RNA-binding protein, putative	-0.353103	1.58177	2.64326	0.121135
PF3D7_1225700	VAC14 domain-containing protein, putative	-0.0739125	8.87341	2.64043	0.121322
PF3D7_1453300	Yos1-like protein, putative	0.651456	-1.96483	2.63787	0.121491
PF3D7_0100300	erythrocyte membrane protein 1, PfEMP1	-2.76625	-3.45741	2.66787	0.121618
PF3D7_1459400	conserved protein, unknown function	0.130234	6.62616	2.63404	0.121744
PF3D7_1028500	partial CSTF domain-containing protein, putative	-0.0786865	7.7454	2.63079	0.121959
PF3D7_1127100	deoxyuridine 5'-triphosphate nucleotidohydrolase	0.0863415	6.90346	2.62966	0.122035
PF3D7_1201500	GPN-loop GTPase, putative	-0.0760623	7.38218	2.62964	0.122036
PF3D7_1247600	uroporphyrinogen-III synthase, putative	-0.349895	0.0311761	2.62629	0.122259
PF3D7_0621700	conserved Plasmodium protein, unknown function	-0.107976	5.97801	2.62512	0.122337
PF3D7_0805300	conserved Plasmodium protein, unknown function	-0.128363	5.19199	2.6246	0.122371
PF3D7_1233400	conserved Plasmodium membrane protein, unknown function	-0.0780131	7.66447	2.62265	0.122502
PF3D7_1354700	conserved Plasmodium protein, unknown function	-0.203741	1.63476	2.61965	0.122702
PF3D7_1358300	rhomboid protease ROM7, putative	-0.374544	1.44097	2.61814	0.122803
PF3D7_0417300	LETM1-like protein, putative	-0.0716832	7.89881	2.61012	0.123341
PF3D7_1369500	conserved protein, unknown function	-0.0833449	7.92347	2.61008	0.123344
PF3D7_0704700	phosphopantetheine adenylyltransferase, putative	-0.129291	6.23886	2.60945	0.123386
PF3D7_1450000	serine/threonine protein kinase, putative	0.0930013	6.24543	2.60827	0.123466
PF3D7_0418800	MOLO1 domain-containing protein, putative	-0.780878	-0.0159582	2.60675	0.123568
PF3D7_1012800	conserved Plasmodium protein, unknown function	-0.115057	4.61766	2.60653	0.123583
PF3D7_1013400	conserved Plasmodium protein, unknown function	-0.120416	4.86047	2.60432	0.123732
PF3D7_1209600	porphobilinogen deaminase	-0.24747	1.59126	2.60391	0.12376
PF3D7_0915200	ribonuclease H2 subunit C, putative	-0.154834	4.13399	2.60119	0.123944
PF3D7_1004500	conserved Plasmodium protein, unknown function	-0.125934	4.09957	2.59886	0.124101
PF3D7_1142400	coproporphyrinogen-III oxidase	-0.0873335	7.26076	2.5963	0.124275
PF3D7_1010000	ribosomal protein L43, mitochondrial, putative	-0.0994232	5.14268	2.59557	0.124325
PF3D7_1217000	conserved protein, unknown function	-0.180137	1.767	2.59523	0.124347
PF3D7_1305500	mitogen-activated protein kinase phosphatase 1, putative	-0.189383	4.13599	2.59323	0.124484
PF3D7_1431100	PhIL1 interacting protein PIP2	-0.171773	2.35817	2.59212	0.124559
PF3D7_0506000	conserved Plasmodium protein, unknown function	-0.187522	4.53438	2.5919	0.124574
PF3D7_1325000	U6 snRNA-associated Sm-like protein LSm6, putative	0.124373	4.64307	2.5877	0.12486
PF3D7_0221500	Pfmc-2TM Maurer's cleft two transmembrane protein, pseudogene	-0.439807	0.107288	2.58707	0.124903
PF3D7_1142000	heptatricopeptide repeat-containing protein, putative	-0.126858	3.91916	2.58632	0.124955
PF3D7_1457600	conserved Plasmodium protein, unknown function	-0.0759735	6.6986	2.58449	0.12508
PF3D7_0700100	erythrocyte membrane protein 1, PfEMP1	0.638921	0.929467	2.5875	0.125355
PF3D7_0909300	apoptosis-related protein	0.0925631	7.03585	2.57346	0.125837
PF3D7_1479800	rifin	-2.76625	-3.83717	2.60203	0.125978
PF3D7_0214400	conserved protein, unknown function	-0.116513	8.48541	2.56882	0.126157
PF3D7_1135400	conserved Plasmodium protein, unknown function	0.0900496	7.03612	2.56617	0.12634
PF3D7_1127700	conserved Plasmodium protein, unknown function	-0.248259	1.83658	2.56469	0.126443
PF3D7_1471100	exported protein 2	-0.100766	9.75188	2.56445	0.12646
PF3D7_1439100	DEAD/DEAH box helicase, putative	-0.0862789	7.60175	2.56433	0.126468
PF3D7_1457700	large ribosomal subunit nuclear export factor, putative	-0.0934661	8.64416	2.56291	0.126567
PF3D7_1445500	conserved Plasmodium protein, unknown function	-0.103838	5.64479	2.56162	0.126656
PF3D7_1251100	conserved Plasmodium protein, unknown function	0.0873605	6.69839	2.56109	0.126693
PF3D7_1466800	conserved Plasmodium protein, unknown function	-0.0942703	6.75873	2.56029	0.126749
PF3D7_0513700	secreted ookinete protein, putative	-0.193756	2.10102	2.55992	0.126774
PF3D7_0532600	Plasmodium exported protein, unknown function	-0.137545	4.54622	2.5585	0.126873
PF3D7_0418600	regulator of chromosome condensation, putative	0.117496	5.54483	2.55645	0.127016
PF3D7_0617300	conserved Plasmodium protein, unknown function	0.141956	4.13445	2.55596	0.12705
PF3D7_1011600	heptatricopeptide repeat-containing protein, putative	-0.140186	4.43159	2.55189	0.127334
PF3D7_0507400	conserved Plasmodium protein, unknown function	0.295144	1.70277	2.55044	0.127436
PF3D7_0928200	conserved Plasmodium protein, unknown function	-0.0910607	7.02784	2.54314	0.127947
PF3D7_0721900	V-type ATPase V0 subunit e, putative	0.0932515	5.41109	2.54202	0.128026
PF3D7_1472500	conserved Plasmodium protein, unknown function	-0.2739	0.854524	2.54127	0.128079
PF3D7_0504500	MOLO1 domain-containing protein, putative	-0.329542	-0.194598	2.53856	0.12827
PF3D7_0423500	glideosome associated protein with multiple membrane spans 2	0.102294	5.80154	2.5335	0.128628
PF3D7_0505800	small ubiquitin-related modifier	0.105304	7.4263	2.53278	0.128678
PF3D7_0706200	conserved protein, unknown function	-0.217352	2.44888	2.53159	0.128763
PF3D7_0108000	proteasome subunit beta type-3, putative	0.070546	7.56239	2.52843	0.128986
PF3D7_1014700	prohibitin 2, putative	-0.131805	5.1795	2.52527	0.129211
PF3D7_1220300	cell cycle associated protein, putative	-0.0996385	6.89149	2.52505	0.129227
PF3D7_1011500	conserved protein, unknown function	-0.14771	4.28248	2.52444	0.12927
PF3D7_1001900	Plasmodium exported protein (hyp16), unknown function	-0.105291	8.39489	2.52359	0.129331
PF3D7_0629400	polyadenylate-binding protein 3, putative	-0.0907772	7.00637	2.523	0.129373
PF3D7_1128000	conserved Plasmodium protein, unknown function	-0.0809149	8.7393	2.51909	0.129652
PF3D7_0411700	conserved Plasmodium protein, unknown function	-1.0019	-2.38743	2.51785	0.129741
PF3D7_1351000	phosphatidylinositol transfer protein, putative	-0.0806167	8.81176	2.51756	0.129761
PF3D7_1469300	pre-rRNA-processing protein PNO1, putative	-0.102351	6.22878	2.51691	0.129808
PF3D7_0518800	secreted ookinete protein, putative	1.11487	-1.6886	2.51648	0.129839
PF3D7_1244800	translation machinery-associated protein 46, putative	0.0796916	8.25515	2.5152	0.12993
PF3D7_API02100	apicoplast ribosomal protein S8	-2.76429	-3.93721	2.58251	0.129978
PF3D7_0215000	acyl-CoA synthetase	0.115553	6.07986	2.51286	0.130097
PF3D7_0723000	tRNAHis guanylyltransferase, putative	-0.125403	4.44378	2.50831	0.130424
PF3D7_1305400	AAR2 protein, putative	-0.0876504	6.06281	2.50824	0.13043
PF3D7_1143700	conserved Plasmodium protein, unknown function	-0.166117	3.48889	2.5078	0.130461
PF3D7_0728500	conserved Plasmodium protein, unknown function	-0.273741	0.458595	2.50727	0.130499
PF3D7_1000900	erythrocyte membrane protein 1 (PfEMP1), pseudogene	-1.21469	-2.9639	2.50605	0.130587
PF3D7_1222600	AP2 domain transcription factor AP2-G	-0.412779	3.10469	2.50489	0.130671
PF3D7_1362100	14-3-3 protein	-0.167026	3.54877	2.50094	0.130956
PF3D7_0622800	leucine--tRNA ligase, putative	-0.0752686	9.5704	2.4978	0.131183
PF3D7_0419600	ran-specific GTPase-activating protein 1, putative	0.0802659	9.61531	2.49599	0.131314
PF3D7_0403300	conserved Plasmodium protein, unknown function	0.126854	4.01951	2.49558	0.131344
PF3D7_1241100	polyadenylation factor subunit 2, putative	0.0762571	7.13184	2.49557	0.131345
PF3D7_1414900	ATP-dependent protease, putative	-0.142692	4.10278	2.49533	0.131362
PF3D7_0826600	SNARE protein, putative	-0.140634	4.74821	2.49315	0.13152
PF3D7_0921500	conserved Plasmodium protein, unknown function	-0.193904	2.54281	2.49251	0.131567
PF3D7_1337300	exoribonuclease, putative	-0.0826838	7.46857	2.49241	0.131574
PF3D7_0612500	conserved Plasmodium protein, unknown function	-0.174989	2.93263	2.4917	0.131626
PF3D7_0902200	serine/threonine protein kinase, FIKK family	-0.0836492	7.27659	2.48633	0.132017
PF3D7_0824300	GTP-binding protein Obg2, putative	-0.0941979	5.07579	2.48545	0.132081
PF3D7_0822700	thrombospondin-related protein 1, putative	-0.164815	4.57017	2.48522	0.132098
PF3D7_0907500	conserved protein, unknown function	-0.165806	3.12871	2.48167	0.132358
PF3D7_1322100	histone-lysine N-methyltransferase SET2	-0.0749633	9.24646	2.47992	0.132486
PF3D7_0814000	60S ribosomal protein L13-2, putative	0.0910717	10.5097	2.47511	0.132839
PF3D7_1144900	ras-related protein Rab-6	0.105788	5.92207	2.47409	0.132914
PF3D7_1108400	casein kinase 2, alpha subunit	0.0781965	8.85308	2.47408	0.132915
PF3D7_0104300	ubiquitin carboxyl-terminal hydrolase 1, putative	-0.0774148	10.572	2.46886	0.1333
PF3D7_1352800	vacuolar fusion protein MON1, putative	-0.0767411	6.76718	2.46753	0.133398
PF3D7_0515500	amino acid transporter, putative	-0.280232	0.527548	2.46349	0.133697
PF3D7_0206600	DNA-directed RNA polymerase III subunit RPC10, putative	-0.183858	2.84641	2.46248	0.133772
PF3D7_0912100	zinc finger protein, putative	-0.0949027	5.52052	2.46218	0.133794
PF3D7_1130700	structural maintenance of chromosomes protein 1, putative	-0.0837935	7.55546	2.46184	0.13382
PF3D7_0929000	transcription initiation factor TFIID subunit 7, putative	-0.0990766	6.48768	2.46061	0.133911
PF3D7_1326000	conserved Plasmodium protein, unknown function	0.0984965	5.11244	2.4596	0.133986
PF3D7_0318800	triosephosphate isomerase, putative	-0.522545	-0.264871	2.45807	0.134099
PF3D7_1001300	Plasmodium exported protein (PHISTa), unknown function	-0.116757	4.69971	2.45251	0.134514
PF3D7_1111600	endonuclease/exonuclease/phosphatase family protein, putative	0.231712	1.74556	2.45223	0.134534
PF3D7_0701900	Plasmodium exported protein, unknown function	-0.198918	9.17385	2.45156	0.134585
PF3D7_0423000	conserved Plasmodium protein, unknown function	-0.16229	3.25057	2.45037	0.134674
PF3D7_0816300	conserved Plasmodium protein, unknown function	-0.154822	4.32493	2.44831	0.134828
PF3D7_1246500	methyltransferase, putative	-0.149333	4.53384	2.44404	0.135148
PF3D7_0826100	HECT-like E3 ubiquitin ligase, putative	-0.0856189	11.6255	2.44263	0.135254
PF3D7_1236100	clustered-asparagine-rich protein	-0.073913	9.29349	2.43758	0.135634
PF3D7_1135100	protein phosphatase PPM8, putative	0.123247	7.2495	2.43573	0.135773
PF3D7_1211400	heat shock protein DNAJ homologue Pfj4	0.0822788	8.82795	2.43399	0.135905
PF3D7_1254400	rifin	-2.77176	-2.509	2.46148	0.135936
PF3D7_1419500	conserved Plasmodium protein, unknown function	-0.205368	2.04578	2.42089	0.1369
PF3D7_1409200	conserved Plasmodium protein, unknown function	-0.11421	4.18862	2.41998	0.136969
PF3D7_1306800	RED-like protein, putative	0.0788661	6.19103	2.41615	0.137262
PF3D7_1447700	conserved protein, unknown function	-0.146649	4.49293	2.41609	0.137266
PF3D7_0830500	sporozoite and liver stage tryptophan-rich protein, putative	-0.135072	11.0431	2.4157	0.137296
PF3D7_1009000	diphthine methyl ester synthase, putative	0.103167	6.23156	2.41344	0.137469
PF3D7_0313900	conserved Plasmodium protein, unknown function	-0.282729	0.781801	2.41269	0.137527
PF3D7_1360700	E3 SUMO-protein ligase PIAS, putative	-0.0817755	7.83721	2.41177	0.137598
PF3D7_0824400	nucleoside transporter 2	-0.0793512	7.11929	2.40965	0.13776
PF3D7_1329900	conserved Plasmodium protein, unknown function	-0.148137	3.31015	2.40952	0.13777
PF3D7_1335900	thrombospondin-related anonymous protein	-0.331154	1.86688	2.40876	0.137828
PF3D7_1246900	RAC-beta serine/threonine protein kinase	-0.10772	4.96563	2.40735	0.137937
PF3D7_1211200	conserved Plasmodium protein, unknown function	-0.0879073	8.40094	2.4051	0.13811
PF3D7_0416400	histone acetyltransferase, putative	0.0910272	8.63334	2.39851	0.13862
PF3D7_0926800	conserved Plasmodium protein, unknown function	-0.0769941	6.89485	2.39315	0.139035
PF3D7_1120200	conserved Plasmodium protein, unknown function	0.107861	4.43106	2.39182	0.139139
PF3D7_1220700	conserved Plasmodium protein, unknown function	0.239294	1.76486	2.39175	0.139144
PF3D7_1429100	apicoplast ribosomal protein L15 precursor, putative	0.0875327	6.81558	2.38621	0.139576
PF3D7_0813400	conserved protein, unknown function	-0.081535	10.4177	2.38139	0.139953
PF3D7_0420200	holo-[acyl-carrier-protein] synthase, putative	-0.129597	4.2151	2.37833	0.140193
PF3D7_1370300	membrane associated histidine-rich protein 1	-0.17069	10.4337	2.37831	0.140194
PF3D7_1448000	U3 small nucleolar RNA-associated protein 12, putative	-0.0770399	8.24545	2.37688	0.140307
PF3D7_0722000	conserved Plasmodium protein, unknown function	-0.0724249	7.02941	2.37667	0.140323
PF3D7_0403100	regulator of chromosome condensation, putative	-0.128293	4.67603	2.37432	0.140508
PF3D7_0726700	conserved Plasmodium protein, unknown function	0.12139	4.11048	2.36912	0.140918
PF3D7_1316700	conserved protein, unknown function	-0.212711	1.98761	2.36826	0.140985
PF3D7_0931200	selenoprotein	-0.113317	4.70191	2.36819	0.140991
PF3D7_1346000	dynactin subunit 2, putative	-0.241078	3.00211	2.36725	0.141065
PF3D7_0934600	conserved Plasmodium protein, unknown function	-0.505103	1.89213	2.36083	0.141574
PF3D7_1309800	conserved protein, unknown function	-0.0986317	5.58688	2.35841	0.141767
PF3D7_1324000	conserved Plasmodium protein, unknown function	-0.0769047	7.95739	2.35623	0.14194
PF3D7_0532400	lysine-rich membrane-associated PHISTb protein	0.0764154	9.08766	2.35558	0.141992
PF3D7_0309700	SECIS-binding protein 2, putative	-0.111057	6.85045	2.35459	0.14207
PF3D7_1141500	conserved Plasmodium protein, unknown function	-0.25487	0.958098	2.34918	0.142503
PF3D7_0420900	erythrocyte membrane protein 1, PfEMP1	-1.43709	0.605855	2.34916	0.142505
PF3D7_1213400	kelch domain-containing protein, putative	0.444799	0.142392	2.34895	0.142521
PF3D7_1002000	Plasmodium exported protein (hyp2), unknown function	-0.376447	7.57762	3.29824	0.142879
PF3D7_1412000	p1/s1 nuclease, putative	0.861657	0.273952	2.33794	0.143406
PF3D7_1454900	conserved protein, unknown function	0.534514	-1.65992	2.33539	0.143612
PF3D7_0826900	conserved Plasmodium protein, unknown function	-0.0658662	7.32496	2.33475	0.143664
PF3D7_0903200	ras-related protein RAB7	0.0781141	7.71287	2.33365	0.143752
PF3D7_0531200	ribosomal protein S16, mitochondrial, putative	-0.14987	3.24355	2.33178	0.143904
PF3D7_1120300	CorA-like Mg2+ transporter protein, putative	-0.101783	5.49054	2.33147	0.143929
PF3D7_1020500	ribosomal silencing factor RsfS, putative	-0.107478	5.7197	2.32966	0.144076
PF3D7_0506900	rhomboid protease ROM4	0.201243	5.90069	2.32649	0.144333
PF3D7_1035000	U2 snRNA/tRNA pseudouridine synthase, putative	-0.117523	5.74585	2.32646	0.144336
PF3D7_0527800	tRNA Leucine	1.94103	-3.74344	2.32581	0.144389
PF3D7_1410500	conserved Plasmodium protein, unknown function	-0.155206	3.62556	2.31978	0.14488
PF3D7_1360200	ER membrane protein complex subunit 3, putative	0.0906405	6.17433	2.31866	0.144972
PF3D7_0306400	FAD-dependent glycerol-3-phosphate dehydrogenase, putative	0.113759	6.2787	2.31359	0.145387
PF3D7_0907200	GTPase-activating protein, putative	-0.0895283	8.11299	2.31345	0.145398
PF3D7_1451500	pre-mRNA-splicing factor CWF18, putative	0.114368	4.26985	2.31301	0.145434
PF3D7_0815300	FAD-dependent monooxygenase, putative	-0.12373	4.92367	2.312	0.145517
PF3D7_1103300	tRNA Leucine	-2.76528	-3.83722	2.3364	0.145615
PF3D7_1116800	heat shock protein 101	0.0984305	10.7436	2.31002	0.14568
PF3D7_0936600	gametocyte exported protein 5	-0.100929	9.33604	2.30922	0.145746
PF3D7_0704500	serine/threonine protein kinase, putative	0.299834	5.31593	2.3072	0.145912
PF3D7_1467100	DNA-3-methyladenine glycosylase, putative	-0.0966522	5.80585	2.30459	0.146127
PF3D7_1405900	RNA-binding protein, putative	-0.149938	8.48796	2.30016	0.146494
PF3D7_0103300	conserved protein, unknown function	-0.0657166	8.58903	2.2968	0.146772
PF3D7_0301500	Plasmodium exported protein, unknown function	0.0858829	5.8096	2.29537	0.14689
PF3D7_0833100	rifin	-2.76919	-3.93671	2.35009	0.147176
PF3D7_0106200	EF hand domain-containing protein, putative	-0.193485	2.76448	2.28733	0.14756
PF3D7_1459100	GTP-binding protein, putative	-0.130328	4.69554	2.28705	0.147583
PF3D7_0810100	apicoplast ribosomal protein L33 precursor, putative	-0.167969	2.4159	2.28069	0.148115
PF3D7_0831500	Plasmodium exported protein (PHIST), unknown function	-0.0979219	9.0687	2.27654	0.148464
PF3D7_1452400	conserved Plasmodium protein, unknown function	-0.0674554	8.40312	2.27635	0.14848
PF3D7_1404400	ribosomal protein L16, mitochondrial, putative	-0.11968	4.04534	2.27546	0.148555
PF3D7_API03000	probable protein, unknown function	-0.572071	-0.109507	2.27526	0.148572
PF3D7_0808600	erythrocyte membrane protein 1, PfEMP1	0.144986	3.96885	2.27421	0.14866
PF3D7_0627700	transportin	-0.0842861	9.33222	2.27307	0.148757
PF3D7_1477000	Plasmodium exported protein (hyp17), unknown function, pseudogene	-0.292721	4.74744	2.27292	0.14877
PF3D7_0409000	conserved Plasmodium protein, unknown function	-0.149661	4.69815	2.27177	0.148866
PF3D7_0910300	conserved protein, unknown function	-0.0979081	6.19451	2.27105	0.148927
PF3D7_1251600	conserved Plasmodium protein, unknown function	-0.0729147	8.55409	2.26654	0.149308
PF3D7_1444000	conserved Plasmodium protein, unknown function	-0.327302	-0.113264	2.26649	0.149312
PF3D7_1315900	exportin-T, putative	-0.0794321	8.30913	2.26232	0.149667
PF3D7_1029100	conserved Plasmodium protein, unknown function	-0.109003	5.37713	2.26215	0.149681
PF3D7_API01800	apicoplast ribosomal protein L16	-0.35197	-0.320432	2.26155	0.149732
PF3D7_1114600	conserved Plasmodium protein, unknown function	-0.209921	2.02783	2.25561	0.150238
PF3D7_1359300	exosome complex exonuclease RRP44	-0.0685677	8.04864	2.25521	0.150272
PF3D7_0707200	conserved Plasmodium protein, unknown function	-0.0863021	6.65267	2.25363	0.150407
PF3D7_0700500	rifin	-1.59163	-1.55061	2.25327	0.150438
PF3D7_0504900	conserved protein, unknown function	0.10992	4.31327	2.25244	0.150509
PF3D7_1119400	ubiquitin-protein ligase, putative	-0.0726939	8.35988	2.24766	0.150918
PF3D7_0719500	LEM3/CDC50 family protein, putative	0.0924928	5.57424	2.24541	0.151112
PF3D7_1144000	40S ribosomal protein S21	0.073859	9.07734	2.24457	0.151184
PF3D7_0713500	conserved Plasmodium protein, unknown function	-0.106351	5.91068	2.24367	0.151261
PF3D7_0515400	conserved protein, unknown function	-0.146318	3.81415	2.24035	0.151548
PF3D7_1368800	DNA repair endonuclease XPF, putative	-0.0773142	7.00208	2.23994	0.151582
PF3D7_0309000	dual specificity protein phosphatase	-0.0760618	6.44226	2.2389	0.151673
PF3D7_1027900	palmitoyltransferase DHHC10, putative	-0.1545	2.95525	2.23597	0.151925
PF3D7_0202700	octaprenyl pyrophosphate synthase	-0.114973	4.39093	2.23535	0.151979
PF3D7_1347400	conserved Plasmodium protein, unknown function	-0.108278	4.10777	2.23087	0.152368
PF3D7_1118300	insulinase, putative	-0.0705829	9.76132	2.23071	0.152382
PF3D7_1417300	cysteine protease ATG4, putative	0.136154	4.03031	2.23064	0.152388
PF3D7_1201200	Plasmodium exported protein (PHISTa-like), unknown function	0.156217	8.82761	2.23049	0.152401
PF3D7_0822100	mediator of RNA polymerase II transcription subunit 7, putative	-0.119686	5.01852	2.22862	0.152564
PF3D7_1421900	copper transporter, putative	0.113523	5.53064	2.2278	0.152635
PF3D7_0618000	conserved Plasmodium membrane protein, unknown function	0.334576	4.71682	2.22709	0.152696
PF3D7_1363300	50S ribosomal protein L9, mitochondrial, putative	-0.147105	3.97094	2.22643	0.152754
PF3D7_0716500	conserved Plasmodium protein, unknown function	-0.0912179	5.44029	2.22629	0.152766
PF3D7_1205700	targeted glyoxalase II	-0.128088	4.26947	2.22584	0.152805
PF3D7_0424000	Plasmodium exported protein (PHISTc), unknown function	-0.161401	4.16789	2.22479	0.152897
PF3D7_1033500	WD repeat-containing protein 70, putative	-0.0761984	7.00031	2.22309	0.153045
PF3D7_1346800	6-cysteine protein	-0.453296	-0.650918	2.22287	0.153064
PF3D7_0716100	protein SDA1, putative	-0.0912197	8.18386	2.21689	0.153587
PF3D7_0405200	ag-1 blood stage membrane protein homologue	-0.0791013	5.91774	2.21553	0.153707
PF3D7_0318600	cleavage and polyadenylation specificity factor, putative	-0.0711491	7.89438	2.21544	0.153714
PF3D7_0818800	U3 small nucleolar ribonucleoprotein protein IMP4, putative	-0.092256	6.46006	2.21412	0.15383
PF3D7_1246200	actin I	0.0865822	9.42296	2.21266	0.153959
PF3D7_1237900	conserved Plasmodium protein, unknown function	-0.0931977	9.28139	2.21021	0.154174
PF3D7_1419300	glutathione S-transferase	-0.089868	6.70426	2.20821	0.154351
PF3D7_0909000	conserved Plasmodium protein, unknown function	0.24026	1.28871	2.20734	0.154427
PF3D7_1022200	conserved Plasmodium membrane protein, unknown function	-0.0797719	5.91484	2.20429	0.154697
PF3D7_0729500	mRNA (N6-adenosine)-methyltransferase, putative	-0.0627781	7.80147	2.20035	0.155046
PF3D7_1442600	TRAP-like protein	-0.140801	5.94486	2.19991	0.155085
PF3D7_0418300	conserved Plasmodium protein, unknown function	0.0905854	11.0209	2.19951	0.15512
PF3D7_1203300	TBCC domain-containing protein, putative	-0.102839	5.52381	2.19949	0.155122
PF3D7_1371500	probable protein, unknown function	-0.275779	2.47801	2.19792	0.155261
PF3D7_0827900	protein disulfide isomerase	0.0897958	10.5863	2.19639	0.155398
PF3D7_1471000	RNA 3'-terminal phosphate cyclase-like protein, putative	-0.100479	5.4548	2.1958	0.15545
PF3D7_0926400	monocarboxylate transporter, putative	0.130202	5.33083	2.19455	0.155561
PF3D7_0401400	rifin	-2.02908	-3.49621	2.19439	0.155576
PF3D7_0300900	stevor-like	-0.503945	-1.48935	2.19327	0.155675
PF3D7_1470800	conserved Plasmodium protein, unknown function	-0.0977999	6.54874	2.19059	0.155914
PF3D7_0922800	conserved Plasmodium protein, unknown function	-0.0742315	8.20944	2.18987	0.155979
PF3D7_1327500	conserved protein, unknown function	-0.258633	1.72647	2.18901	0.156056
PF3D7_1405700	RING zinc finger protein, putative	-0.0945945	5.55738	2.18573	0.156349
PF3D7_0602000	zinc finger protein, putative	-0.0938316	6.47277	2.1855	0.15637
PF3D7_0416600	prohibitin-like protein PHBL, putative	-0.120548	4.90711	2.18397	0.156507
PF3D7_1430300	acid phosphatase, putative	-0.073205	9.78256	2.1811	0.156765
PF3D7_0322600	conserved Plasmodium protein, unknown function	-0.194527	1.57534	2.18041	0.156827
mal_rna_15	unspecified product (SSUD)	0.163297	2.34855	2.18025	0.156841
PF3D7_1333700	histone H3-like centromeric protein CSE4	0.0953189	4.73638	2.17898	0.156955
PF3D7_1137100	mitochondrial ribosomal protein S9 precursor, putative	0.0741414	6.58693	2.17811	0.157034
PF3D7_API03400	tRNA Tryptophan	-2.76919	-3.98933	2.2706	0.1572
PF3D7_0419800	60S ribosomal protein L7ae/L30e, putative	-0.0779403	7.15135	2.17614	0.157211
PF3D7_1401050	erythrocyte membrane protein 1 (PfEMP1), exon 2, pseudogene	-2.2828	-2.69464	2.1988	0.157255
PF3D7_0716700	conserved Plasmodium protein, unknown function	-0.0979809	4.95396	2.17534	0.157283
PF3D7_1200400	erythrocyte membrane protein 1, PfEMP1	-0.631078	1.69188	2.6319	0.15732
PF3D7_1400200	rifin	-2.76625	-3.83697	2.19593	0.15751
PF3D7_0725700	unspecified product	-0.789636	-0.785897	2.17182	0.157601
PF3D7_1361500	PH domain-containing protein, putative	-0.201324	3.37372	2.17072	0.157701
PF3D7_0805400	N-acetyltransferase, GNAT family, putative	-0.116989	4.99091	2.16945	0.157816
PF3D7_1252500	Plasmodium exported protein, unknown function	-0.245467	2.54443	2.16523	0.158199
PF3D7_1461100	conserved Plasmodium protein, unknown function	-0.101692	4.74749	2.16413	0.158299
PF3D7_1325500	conserved Plasmodium protein, unknown function	-0.119989	4.9126	2.16401	0.15831
PF3D7_1010200	DNA2/NAM7 helicase, putative	-0.0728844	9.20053	2.16334	0.158371
PF3D7_1346300	DNA/RNA-binding protein Alba 2	0.0845289	10.1778	2.16226	0.158469
PF3D7_0621400	Pf77 protein	-0.28261	5.55971	2.16119	0.158567
PF3D7_1423300	serine/threonine protein phosphatase 7	-0.151176	4.67578	2.15984	0.15869
PF3D7_0627200	myosin light chain, putative	-0.143362	3.1927	2.1553	0.159105
PF3D7_1005100	U3 small nucleolar RNA-associated protein 25, putative	-0.103008	7.65036	2.15313	0.159304
PF3D7_0923600	lipoate-protein ligase 2	-0.111643	4.11661	2.15301	0.159315
PF3D7_1305600	site-2 protease S2P, putative	-0.118365	4.93868	2.15267	0.159346
PF3D7_0628900	RAP protein, putative	-0.142573	5.55775	2.15137	0.159465
PF3D7_0215200	conserved Plasmodium protein, unknown function	-0.19196	2.74267	2.14928	0.159657
PF3D7_0105600	conserved Plasmodium protein, unknown function	-0.0733133	6.77081	2.14731	0.159838
PF3D7_1223800	citrate/oxoglutarate carrier protein YHM2, putative	0.111789	5.50825	2.14727	0.159843
PF3D7_0303200	HAD superfamily protein, putative	0.0907881	7.78967	2.146	0.159959
PF3D7_0934100	TFIIH basal transcription factor complex helicase XPD subunit	-0.0755507	7.23335	2.1451	0.160042
PF3D7_1228600	merozoite surface protein 9	0.346974	8.637	2.14302	0.160234
PF3D7_0529200	sugar transporter, putative	-0.13317	3.09133	2.13852	0.16065
PF3D7_1304600	conserved Plasmodium protein, unknown function	-0.105516	6.04774	2.13736	0.160757
PF3D7_1452100	leucine-rich repeat protein	-0.235039	3.69012	2.13693	0.160798
PF3D7_1315200	heptatricopeptide repeat-containing protein, putative	-0.121956	4.314	2.13253	0.161206
PF3D7_1408800	conserved Plasmodium protein, unknown function	-0.632186	0.585428	2.13115	0.161334
PF3D7_0213400	protein kinase 7	-0.113264	5.37236	2.12772	0.161654
PF3D7_0816500	small heat shock protein HSP20, putative	0.64179	-1.69692	2.12682	0.161739
PF3D7_0400400	erythrocyte membrane protein 1, PfEMP1	-0.445554	-0.455337	2.12392	0.162009
PF3D7_1015300	methionine aminopeptidase 1b, putative	-0.087188	7.04783	2.12264	0.162129
PF3D7_1338500	conserved Plasmodium protein, unknown function	-0.148647	3.67288	2.12169	0.162218
PF3D7_1037800	dynein intermediate chain, putative	-0.245771	1.92087	2.12024	0.162354
PF3D7_1462200	conserved protein, unknown function	-0.159344	2.56581	2.1194	0.162433
PF3D7_1242400	GAS8-like protein, putative	-0.103654	4.8311	2.11893	0.162477
PF3D7_0624300	CPW-WPC family protein	-0.165789	2.2091	2.11794	0.162571
PF3D7_1012200	rhoptry associated adhesin	0.166218	4.0205	2.11746	0.162616
PF3D7_0219600	replication factor C subunit 1, putative	-0.074641	6.94806	2.11527	0.162821
PF3D7_1209800	ATP synthase mitochondrial F1 complex assembly factor 1, putative	-0.178171	2.10492	2.1152	0.162828
PF3D7_0512700	orotate phosphoribosyltransferase	-0.0842199	6.37969	2.11409	0.162933
PF3D7_0409600	replication protein A1, large subunit	-0.0712482	7.22442	2.11352	0.162986
PF3D7_0817200	conserved protein, unknown function	-0.0725393	7.01089	2.11312	0.163024
PF3D7_1442300	tRNA import protein tRIP	0.0655246	8.51826	2.10815	0.163494
PF3D7_1225900	conserved Plasmodium protein, unknown function	-0.0854207	5.64124	2.10787	0.16352
PF3D7_1215700	conserved Plasmodium protein, unknown function	-0.875456	-1.69491	2.10599	0.163699
PF3D7_1124700	GrpE protein homolog, mitochondrial, putative	-0.0974513	6.55391	2.10398	0.163888
PF3D7_1367300	conserved Plasmodium protein, unknown function	-0.459062	1.685	2.10287	0.163994
PF3D7_0919300	thioredoxin-like protein 1, putative	-0.282474	3.23331	2.17891	0.16432
PF3D7_1465100	conserved oligomeric Golgi complex subunit 6, putative	-0.12161	4.94721	2.09509	0.164735
PF3D7_0208900	6-cysteine protein P230p	-0.159427	3.16984	2.09405	0.164834
PF3D7_1205900	conserved protein, unknown function	0.0710874	7.80708	2.09383	0.164856
PF3D7_0725300	conserved protein, unknown function	-0.124948	7.2941	2.09377	0.164861
PF3D7_0914300	met-10+ like protein, putative	-0.0706404	7.35	2.09321	0.164915
PF3D7_1410300	WD repeat-containing protein, putative	-0.073879	9.43641	2.08848	0.165368
PF3D7_1022300	ZIP domain-containing protein, putative	-0.109981	4.20602	2.08822	0.165393
PF3D7_1323000	beta-hydroxyacyl-ACP dehydratase	0.123595	5.41883	2.08475	0.165726
PF3D7_1135800	conserved Plasmodium protein, unknown function	-0.169654	4.17137	2.08404	0.165795
PF3D7_1014000	GDP-L-fucose synthase	-0.12288	3.45851	2.08357	0.16584
PF3D7_1463700	cyclin 1	-0.0977352	5.35137	2.08052	0.166135
PF3D7_1244300	ACEA small nucleolar RNA U3	-0.219866	1.21877	2.07999	0.166185
PF3D7_1111800	peptidyl-prolyl cis-trans isomerase, putative	-0.113509	3.91843	2.07754	0.166422
PF3D7_1368700	mitochondrial carrier protein, putative	-0.0956256	6.86455	2.07577	0.166594
PF3D7_1422200	conserved Plasmodium protein, unknown function	-0.136554	3.68033	2.07285	0.166877
PF3D7_1352500	thioredoxin-related protein, putative	0.0725567	8.0603	2.07148	0.16701
PF3D7_1322500	palmitoyltransferase DHHC5	-0.110238	5.25871	2.0699	0.167164
PF3D7_0601800	H/ACA snoRNA	-1.36239	-3.22131	2.06598	0.167545
PF3D7_0831100	surface-associated interspersed protein 8.1 (SURFIN 8.1)	-0.226685	2.41534	2.06428	0.167711
PF3D7_0627100	ankyrin-repeat protein, putative	-0.0751209	9.57213	2.06269	0.167866
PF3D7_1353300	conserved Plasmodium protein, unknown function	-0.0658094	8.51753	2.06212	0.167922
PF3D7_1040200	stevor	-0.497789	-1.62481	2.06121	0.168011
PF3D7_0801600	conserved protein, unknown function	-0.177553	2.05968	2.05678	0.168445
PF3D7_0822400	conserved Plasmodium protein, unknown function	-0.137226	4.33143	2.05505	0.168615
PF3D7_0927300	fumarate hydratase	0.121166	4.39208	2.05494	0.168626
PF3D7_1429200	AP2 domain transcription factor AP2-O3, putative	-0.160482	2.92579	2.05478	0.168641
PF3D7_1315000	conserved Plasmodium protein, unknown function	-0.0936383	6.31557	2.05441	0.168678
PF3D7_0812800	conserved protein, unknown function	-0.180591	2.06778	2.0528	0.168836
PF3D7_0530750	dolichol-phosphate mannosyltransferase subunit 3, putative	-0.162476	2.45957	2.05203	0.168912
PF3D7_1312200	conserved protein, unknown function	-0.136262	3.62878	2.04915	0.169196
PF3D7_0605300	serine/threonine protein kinase	0.101833	4.99243	2.0452	0.169587
PF3D7_0825800	conserved protein, unknown function	-0.191325	1.58137	2.04277	0.169828
PF3D7_1347500	DNA/RNA-binding protein Alba 4	0.077987	11.5345	2.04178	0.169926
PF3D7_0419100	conserved Plasmodium protein, unknown function	-0.126365	3.25568	2.04069	0.170034
PF3D7_0905400	high molecular weight rhoptry protein 3 RhopH3	0.313123	7.63595	2.03956	0.170147
PF3D7_0606500	polypyrimidine tract-binding protein, putative	-0.0701513	7.88474	2.03906	0.170196
PF3D7_1006600	phosducin-like protein 3, putative	-0.0841374	5.84798	2.03531	0.170569
PF3D7_0411800	conserved Plasmodium protein, unknown function	-0.0841942	6.22854	2.03338	0.170761
PF3D7_1018300	peptidase, putative	-0.0710303	8.21873	2.0325	0.17085
PF3D7_1445700	conserved Plasmodium protein, unknown function	0.0652684	8.74763	2.02931	0.171169
PF3D7_0714100	MAATS1 domain-containing protein, putative	-0.518421	0.699932	2.02751	0.171349
PF3D7_1139200	VPS9 domain-containing protein, putative	-0.108871	4.78964	2.0257	0.17153
PF3D7_1349200	glutamate--tRNA ligase, putative	-0.079883	8.89919	2.02512	0.171589
PF3D7_0832500	rifin	-2.28467	-3.42066	2.0451	0.171645
PF3D7_0934700	UBX domain-containing protein, putative	0.0674773	8.15976	2.02382	0.171719
PF3D7_1037200	conserved Plasmodium protein, unknown function	-0.22073	1.70784	2.0231	0.171792
PF3D7_1040700	rifin	-2.77211	-3.78901	2.0414	0.172012
PF3D7_1201100	RESA-like protein with PHIST and DnaJ domains	-0.178611	3.8866	2.02087	0.172017
PF3D7_1129400	rRNA (cytosine-C(5))-methyltransferase, putative	-0.071909	7.82952	2.02026	0.172078
PF3D7_1033900	ubiquitin-conjugating enzyme E2, putative	0.132376	4.66744	2.01852	0.172254
PF3D7_1458100	protein PET117, putative	0.176078	2.89063	2.01729	0.172378
PF3D7_1230500	WD repeat-containing protein, putative	-0.11015	5.94794	2.01448	0.172662
PF3D7_1123100	calcium-dependent protein kinase 7	-0.065315	9.7652	2.0137	0.17274
PF3D7_1139300	AP2 domain transcription factor, putative	-0.0689048	10.1673	2.0127	0.172841
PF3D7_1413100	conserved Plasmodium protein, unknown function	-0.601166	-1.20813	2.01113	0.173001
PF3D7_0935100	protein kish, putative	0.105196	4.85014	2.01064	0.173051
PF3D7_1434700	mitochondrial import inner membrane translocase subunit TIM17, putative	0.113379	4.66629	2.00964	0.173152
PF3D7_0501500	rhoptry-associated protein 3	0.425306	3.63249	2.00341	0.173786
PF3D7_0916700	RNA-binding protein musashi, putative	0.0852766	10.151	2.00302	0.173826
PF3D7_1449000	gamete egress and sporozoite traversal protein, putative	-0.493245	0.664149	2.00238	0.173892
PF3D7_1242100	conserved Plasmodium protein, unknown function	-0.140918	2.67325	2.00167	0.173964
PF3D7_0831000	Plasmodium exported protein (PHISTb), unknown function	-0.180386	3.1216	1.9987	0.174268
PF3D7_1036500	conserved Plasmodium protein, unknown function	-0.0977149	5.00388	1.99846	0.174292
PF3D7_0319300	ubiquitin-conjugating enzyme E2, putative	0.0991563	4.98155	1.99621	0.174523
PF3D7_0909900	helicase SKI2W, putative	-0.0699784	7.52571	1.99607	0.174537
PF3D7_0716900	drug/metabolite transporter DMT2	-0.0769123	6.80183	1.9949	0.174658
PF3D7_1475600	bromodomain protein, putative	-0.0734671	7.84553	1.99449	0.1747
PF3D7_1020300	cytoplasmic dynein intermediate chain, putative	0.295955	1.27014	1.99445	0.174704
PF3D7_0930800	conserved Plasmodium membrane protein, unknown function	-0.0858815	8.27518	1.9944	0.174708
PF3D7_0410800	conserved Plasmodium protein, unknown function	-0.0927259	7.44969	1.99433	0.174716
PF3D7_1248500	bax inhibitor 1, putative	0.0843296	9.37717	1.9933	0.174821
PF3D7_0421100	erythrocyte membrane protein 1, PfEMP1	-1.5842	1.49145	1.99086	0.175073
PF3D7_1463900	EF-hand calcium-binding domain-containing protein, putative	0.244056	4.84973	1.99021	0.17514
PF3D7_1237300	conserved Plasmodium protein, unknown function	-0.435193	-0.586153	1.98655	0.175517
PF3D7_0416900	conserved Plasmodium protein, unknown function	-0.0666807	7.82264	1.98437	0.175742
PF3D7_0910500	DNA repair protein REV1, putative	-0.0785747	7.59748	1.98246	0.17594
PF3D7_0520100	protein phosphatase PPM9, putative	-0.0820909	6.6392	1.97958	0.176239
PF3D7_1461400	MORN repeat protein, putative	0.133792	3.85058	1.97812	0.176391
PF3D7_0623500	superoxide dismutase [Fe]	0.11308	5.31921	1.97725	0.17648
PF3D7_0204200	conserved Plasmodium protein, unknown function	0.0718547	7.2209	1.97553	0.176659
PF3D7_0219000	small nucleolar RNA snoR01	-0.516093	-1.0059	1.97516	0.176698
PF3D7_1446900	glutaminyl-peptide cyclotransferase, putative	-0.0691726	7.44126	1.96959	0.177279
PF3D7_1466000	conserved protein, unknown function	-0.227708	0.950993	1.96854	0.177389
PF3D7_1018000	tRNA pseudouridine synthase, putative	-0.0794941	5.74065	1.96761	0.177487
PF3D7_0619000	conserved protein, unknown function	-0.0627921	9.00779	1.96736	0.177513
PF3D7_0815100	heptatricopeptide repeat and RAP domain-containing protein, putative	-0.116725	3.7887	1.96485	0.177775
PF3D7_1040400	rifin	-2.76816	-3.21855	1.98381	0.177838
PF3D7_0523800	divalent metal transporter NRAMP, putative	0.0982185	6.76015	1.96199	0.178076
PF3D7_0529300	apicoplast TIC22 protein	-0.139408	3.46336	1.95803	0.178493
PF3D7_1462100	conserved Plasmodium protein, unknown function	-0.107586	4.91135	1.9578	0.178518
PF3D7_1247300	GPI mannosyltransferase 2, putative	-0.0959084	6.51664	1.95749	0.178551
PF3D7_1142600	60S ribosomal protein L35ae, putative	0.0792052	9.84521	1.95238	0.17909
PF3D7_1356800	serine/threonine protein kinase, putative	-0.113709	6.93624	1.95211	0.179119
PF3D7_0828800	GPI-anchored micronemal antigen	-0.182474	5.16664	1.9521	0.17912
PF3D7_1212400	tetratricopeptide repeat protein, putative	-0.120594	3.9761	1.95163	0.179169
PF3D7_1461900	valine--tRNA ligase, putative	-0.077247	8.55376	1.94887	0.179462
PF3D7_1346400	VPS13 domain-containing protein, putative	-0.0772809	10.2392	1.94646	0.179719
PF3D7_1359600	conserved Plasmodium protein, unknown function	-0.0779616	9.42552	1.94377	0.180005
PF3D7_0602800	JmjC domain-containing protein, putative	-0.117965	5.01405	1.93814	0.180606
PF3D7_0501300	skeleton-binding protein 1	-0.132757	12.3441	1.93756	0.180669
PF3D7_0300700	rifin	-2.7633	-3.98982	2.01444	0.180755
PF3D7_1246700	conserved Plasmodium protein, unknown function	-0.0770592	6.31143	1.93635	0.180798
PF3D7_1136200	conserved Plasmodium protein, unknown function	0.428042	3.55451	1.93623	0.18081
PF3D7_0400200	erythrocyte membrane protein 1 (PfEMP1), exon 2, pseudogene	-0.109202	6.36615	1.93423	0.181025
PF3D7_0709400	Cg7 protein	-0.0811534	6.99335	1.9298	0.181501
PF3D7_0729800	dynein light chain, putative	-1.59514	-2.29396	1.92869	0.18162
PF3D7_1345200	rhomboid protease ROM6, putative	-0.0922436	5.60584	1.92569	0.181944
PF3D7_0114000	exported protein family 1	-0.159048	6.08684	1.92258	0.18228
PF3D7_1414200	conserved Plasmodium protein, unknown function	-0.0713636	7.21449	1.92113	0.182437
PF3D7_1465400	conserved protein, unknown function	-0.126541	6.77119	1.9195	0.182614
PF3D7_1343300	CDT1-like protein, putative	0.0689671	8.02776	1.91794	0.182783
PF3D7_API01600	apicoplast ribosomal protein S19	-1.14566	-2.8402	1.93454	0.183019
PF3D7_1226400	conserved Plasmodium protein, unknown function	-0.0779955	6.70934	1.91575	0.183021
PF3D7_1336100	conserved protein, unknown function	-0.16797	2.46645	1.91494	0.183109
PF3D7_0218600	patatin-like phospholipase, putative	-0.0716928	8.37346	1.91348	0.183268
PF3D7_0418400	conserved Plasmodium protein, unknown function	0.152304	3.68059	1.9125	0.183376
PF3D7_1363900	unspecified product	-0.196507	5.66008	1.9112	0.183517
PF3D7_1241500	conserved Plasmodium protein, unknown function	-0.0869411	5.25814	1.90899	0.183759
PF3D7_0406200	sexual stage-specific protein precursor	0.0920086	8.05841	1.90837	0.183827
PF3D7_0516200	40S ribosomal protein S11	0.0878114	9.25108	1.90686	0.183991
PF3D7_0802500	inositol 5-phosphatase, putative	0.0763085	6.56177	1.90384	0.184323
PF3D7_0630600	conserved protein, unknown function	-0.0796789	6.71158	1.90312	0.184402
PF3D7_0323600	conserved Plasmodium protein, unknown function	-0.070177	6.07717	1.90278	0.184439
PF3D7_1250900	conserved protein, unknown function	-0.107972	4.39103	1.9021	0.184514
PF3D7_0613700	syntaxin-binding protein, putative	0.0810002	6.31661	1.90175	0.184552
PF3D7_1251000	HSP20-like chaperone, putative	-0.788224	2.12345	1.89921	0.184831
PF3D7_0817500	histidine triad nucleotide-binding protein 1	0.0847284	8.74792	1.89865	0.184894
PF3D7_1118900	conserved protein, unknown function	-0.228179	0.876321	1.89509	0.185286
PF3D7_1420900	mannose-1-phosphate guanyltransferase, putative	0.109541	4.51129	1.8937	0.18544
PF3D7_0616700	ras GTPAse, putative	-0.101578	4.63178	1.89099	0.18574
PF3D7_0208000	serine repeat antigen 1	0.25214	4.53056	1.88861	0.186004
PF3D7_1449700	exosome complex exonuclease RRP6	-0.0675	7.46009	1.8883	0.186038
PF3D7_1005300	conserved Plasmodium protein, unknown function	-0.262278	0.926435	1.88813	0.186057
PF3D7_0712500	rifin, pseudogene	-2.28469	-3.83666	1.90534	0.186178
PF3D7_0514900	conserved Plasmodium protein, unknown function	-0.0780631	6.07573	1.88526	0.186376
PF3D7_0628400	protease, putative	-0.243972	2.75249	1.98938	0.186921
PF3D7_0511100	conserved Plasmodium protein, unknown function	-0.230451	1.8154	1.87938	0.187031
PF3D7_1410600	eukaryotic translation initiation factor 2 subunit gamma, putative	0.0763371	10.0278	1.87898	0.187076
PF3D7_1470900	proteasome subunit beta type-2, putative	0.0813134	7.13124	1.87869	0.187109
PF3D7_1009100	conserved Plasmodium membrane protein, unknown function	-0.375531	1.01229	1.87758	0.187233
PF3D7_1436800	ATP-dependent Clp protease proteolytic subunit	-0.132327	3.17529	1.87737	0.187256
PF3D7_0703200	conserved Plasmodium protein, unknown function	-0.0770118	7.93458	1.87519	0.1875
PF3D7_0612100	eukaryotic translation initiation factor 3 subunit L, putative	-0.062066	8.57802	1.87095	0.187977
PF3D7_0813100	conserved Plasmodium protein, unknown function	0.196903	3.07575	1.87076	0.187998
PF3D7_0300800	rifin	-2.76626	-3.8862	1.90919	0.188336
PF3D7_0820200	phosphatidylglycerophosphate synthase	-0.0592899	7.58898	1.86717	0.188402
PF3D7_1453000	conserved Plasmodium protein, unknown function	-0.0777796	6.90004	1.8625	0.18893
PF3D7_1478100	Plasmodium exported protein (hyp13), unknown function	-1.25279	-0.482968	1.8668	0.189152
PF3D7_1329300	chromatin assembly factor 1 subunit B, putative	-0.0938939	6.31667	1.85928	0.189295
PF3D7_1201800	cytochrome c oxidase assembly protein COX19, putative	-0.12175	3.91105	1.85662	0.189597
PF3D7_0221800	hypothetical protein	-0.503294	0.740408	1.85601	0.189666
PF3D7_0818300	dynactin subunit 6, putative	-0.253774	1.55549	1.85347	0.189955
PF3D7_1119900	protein transport protein SEC16, putative	-0.0727383	8.6625	1.85169	0.190158
PF3D7_1335800	conserved Plasmodium protein, unknown function	-0.0752533	6.01509	1.85142	0.190188
PF3D7_0606400	conserved Plasmodium protein, unknown function	-0.29139	1.22122	1.85019	0.190329
PF3D7_1455700	conserved Plasmodium protein, unknown function	-0.0735517	6.49581	1.85003	0.190348
PF3D7_0623800	tyrosine kinase-like protein, putative	-0.0741099	11.5184	1.84942	0.190417
PF3D7_1229200	unspecified product	-0.802341	0.665298	1.84793	0.190587
PF3D7_1015000	FAD synthetase, putative	-0.112182	3.67065	1.84654	0.190746
PF3D7_0822300	small nuclear ribonucleoprotein G, putative	-0.121124	4.39843	1.84247	0.191214
PF3D7_0400800	stevor	-2.28273	-3.83685	1.85963	0.191264
PF3D7_0402500	rifin, pseudogene	-0.642957	-2.16275	1.84184	0.191286
PF3D7_1205100	O-phosphoseryl-tRNA(Sec) selenium transferase, putative	-0.0721892	6.19409	1.84175	0.191296
PF3D7_1214600	adrenodoxin-type ferredoxin, putative	-0.100289	4.64626	1.84148	0.191328
PF3D7_1200800	serine/threonine protein kinase, FIKK family	-0.0975055	6.62137	1.84102	0.191381
PF3D7_1476300	Plasmodium exported protein (PHISTb), unknown function	0.216899	4.2942	1.84035	0.191457
PF3D7_0529000	conserved Plasmodium protein, unknown function	0.0773503	7.64272	1.83834	0.191689
PF3D7_1033700	bromodomain protein 1	0.0734947	7.56622	1.83754	0.19178
PF3D7_1131800	oxysterol-binding protein, putative	-0.0648039	7.48854	1.8371	0.191832
PF3D7_1445600	RNA-binding protein, putative	-0.0602607	8.73767	1.83687	0.191858
PF3D7_1122300	conserved Plasmodium protein, unknown function	-0.107698	5.63428	1.83486	0.19209
PF3D7_0518400	cyclin, putative	-0.206484	1.4338	1.83344	0.192254
PF3D7_0525800	inner membrane complex protein 1g, putative	-0.1424	6.69841	1.83223	0.192394
PF3D7_0825900	conserved Plasmodium protein, unknown function	-0.168293	2.21612	1.8313	0.192502
PF3D7_0929700	conserved Plasmodium protein, unknown function	-0.135354	3.89895	1.82498	0.193236
PF3D7_1024700	conserved protein, unknown function	-0.0893393	5.33146	1.82398	0.193352
PF3D7_0906890	conserved Plasmodium protein, unknown function	-0.099354	4.16926	1.82283	0.193487
PF3D7_1244400	RNA-binding protein, putative	-0.0840772	8.36362	1.81473	0.194434
PF3D7_1253700	rifin	-1.8254	-3.12747	1.81322	0.194611
PF3D7_0522100	conserved Plasmodium protein, unknown function	-0.113418	4.50729	1.81301	0.194635
PF3D7_0202900	palmitoyltransferase DHHC12, putative	-0.139299	3.46992	1.81219	0.194732
PF3D7_1135200	regulator of chromosome condensation, putative, pseudogene	-0.188554	2.86734	1.81173	0.194786
PF3D7_0425200	Plasmodium exported protein (hyp15), unknown function	1.56424	0.733582	2.17247	0.194891
PF3D7_1473900	conserved Plasmodium protein, unknown function	-0.078719	7.56265	1.80998	0.194991
PF3D7_1100100	erythrocyte membrane protein 1, PfEMP1	-0.621124	-1.53475	1.80828	0.195192
PF3D7_0501400	interspersed repeat antigen	0.132678	12.3235	1.8064	0.195414
PF3D7_1433100	HID1 domain-containing protein, putative	-0.0820797	5.70365	1.80635	0.19542
PF3D7_1470300	conserved Plasmodium protein, unknown function	-0.106434	5.15338	1.80567	0.1955
PF3D7_1418300	calmodulin, putative	-0.107862	3.84221	1.8055	0.19552
PF3D7_0526900	transmembrane emp24 domain-containing protein, putative	0.063364	8.39128	1.80307	0.195807
PF3D7_1252100	rhoptry neck protein 3	0.377629	5.22612	1.80281	0.195838
PF3D7_0715200	conserved Plasmodium protein, unknown function	-0.0985347	7.17096	1.80103	0.196049
PF3D7_0207500	serine repeat antigen 6	0.202995	6.9495	1.79968	0.196209
PF3D7_0316200	conserved Plasmodium protein, unknown function	-0.0988035	7.20463	1.79701	0.196526
PF3D7_1453800	glucose-6-phosphate dehydrogenase-6-phosphogluconolactonase	-0.0652361	8.37481	1.794	0.196884
PF3D7_0405900	apical sushi protein	-0.127104	5.21609	1.78941	0.197432
PF3D7_1141200	ATP synthase-associated protein, putative	0.158757	2.24828	1.78892	0.19749
PF3D7_0522800	pre-mRNA-splicing factor BUD31, putative	0.0975054	5.97578	1.78851	0.19754
PF3D7_0715400	secreted ookinete protein, putative	-0.0854057	4.99293	1.78315	0.198183
PF3D7_1251700	tryptophan--tRNA ligase	-0.0901288	4.7651	1.77876	0.19871
PF3D7_0526200	ADP-ribosylation factor GTPase-activating protein, putative	-0.0905153	5.99178	1.77801	0.198801
PF3D7_0207300	serine repeat antigen 8	0.410204	0.161925	1.77543	0.199113
PF3D7_0616600	conserved protein, unknown function	-0.0868885	5.70467	1.77472	0.199199
PF3D7_0304000	inner membrane complex protein 1a, putative	-0.172878	2.17357	1.7744	0.199237
PF3D7_1217900	PPPDE peptidase domain-containing protein, putative	-0.10179	5.02813	1.77388	0.1993
PF3D7_0623000	chorismate synthase	0.0837925	6.03969	1.77365	0.199328
PF3D7_0301700	Plasmodium exported protein, unknown function	-0.0729462	7.08358	1.7669	0.200147
PF3D7_1306400	26S protease regulatory subunit 10B, putative	0.0606877	8.61949	1.76539	0.20033
PF3D7_0904600	ubiquitin specific protease, putative	-0.0784061	9.15655	1.76428	0.200466
PF3D7_1212900	bromodomain protein 2, putative	-0.066217	9.5099	1.76146	0.20081
PF3D7_0710800	protein transport protein USE1, putative	-0.0715892	6.56585	1.75941	0.20106
PF3D7_0324400	rifin	1.94285	-3.57312	1.75879	0.201136
PF3D7_1110800	conserved Plasmodium protein, unknown function	-0.145026	2.88342	1.75827	0.2012
PF3D7_0800700	surface-associated interspersed protein 8.3 (SURFIN 8.3)	-0.191063	2.44606	1.75812	0.201218
PF3D7_0710200	conserved Plasmodium protein, unknown function	-0.11264	9.07887	1.75726	0.201324
PF3D7_1202500	trimethylguanosine synthase, putative	-0.070983	6.30968	1.75673	0.201389
PF3D7_1371600	erythrocyte binding like protein 1, pseudogene	-0.113008	4.66374	1.75561	0.201526
PF3D7_0524200	conserved Plasmodium membrane protein, unknown function	0.205403	1.34973	1.75558	0.20153
PF3D7_0531700	unspecified product	0.92544	-3.01527	1.75527	0.201567
PF3D7_1250000	rRNA-processing protein FCF2, putative	0.0824823	6.72942	1.75127	0.20206
PF3D7_0710600	60S ribosomal protein L34	0.0774066	9.49012	1.74942	0.202287
PF3D7_1343700	kelch protein K13	0.0733803	8.55414	1.74768	0.202502
PF3D7_1355700	NLI interacting factor-like phosphatase, putative	-0.0684326	8.98419	1.74586	0.202726
PF3D7_0727100	conserved protein, unknown function	-0.0924679	4.97707	1.74574	0.202741
PF3D7_0821100	protein kinase 1	-0.0704102	8.55222	1.74325	0.203049
PF3D7_1369000	glycosylphosphatidylinositol anchor attachment 1 protein, putative	-0.132212	6.8712	1.74044	0.203398
PF3D7_0401900	acyl-CoA synthetase	-0.146224	8.75977	1.73856	0.203631
PF3D7_1334400	MSP7-like protein	0.18946	1.78473	1.73489	0.204089
PF3D7_0823400	alpha/beta hydrolase, putative	-0.218468	1.08888	1.73483	0.204096
PF3D7_1122800	calcium-dependent protein kinase 6	-0.0672496	7.49388	1.73468	0.204115
PF3D7_0307600	conserved Plasmodium protein, unknown function	-0.0702584	6.00127	1.73279	0.204351
PF3D7_1117700	GTP-binding nuclear protein RAN/TC4	0.070933	10.1394	1.73204	0.204444
PF3D7_0520300	U6 snRNA-associated Sm-like protein LSm2, putative	-0.0928593	4.72569	1.73117	0.204553
PF3D7_0715100	C-Myc-binding protein, putative	-0.459693	-0.957815	1.73109	0.204563
PF3D7_1467600	conserved Plasmodium protein, unknown function	0.0831057	6.2856	1.72951	0.204761
PF3D7_0900500	rifin	-2.28272	-3.98936	1.76604	0.204763
PF3D7_1443800	pre-mRNA-splicing factor CWC24, putative	0.0712557	6.88248	1.72381	0.205476
PF3D7_0322100	mRNA-capping enzyme subunit beta	0.0599652	7.71943	1.72068	0.20587
PF3D7_1452900	conserved protein, unknown function	-0.108406	3.71896	1.71871	0.206119
PF3D7_0935000	U2 small nuclear ribonucleoprotein B'', putative	0.0671701	7.07942	1.71858	0.206135
PF3D7_1361400	actin-depolymerizing factor 2	-0.194566	2.09217	1.71714	0.206316
PF3D7_0915400	ATP-dependent 6-phosphofructokinase	-0.0808168	10.9766	1.7171	0.206321
PF3D7_1325100	phosphoribosylpyrophosphate synthetase	0.0630472	9.54451	1.71645	0.206404
PF3D7_1140900	conserved Plasmodium protein, unknown function	-0.0948153	5.16532	1.71595	0.206466
PF3D7_0415000	arsenical pump-driving ATPase, putative	0.0900005	6.26283	1.71529	0.20655
PF3D7_1135900	3-oxo-5-alpha-steroid 4-dehydrogenase, putative	0.0617262	7.68162	1.71526	0.206554
PF3D7_1018100	conserved Plasmodium protein, unknown function	-0.210929	1.75667	1.71382	0.206737
PF3D7_1324200	micro-fibrillar-associated protein, putative	0.0681059	8.1358	1.71279	0.206868
PF3D7_1307300	ATP-dependent RNA helicase DBP6, putative	-0.0861868	5.35716	1.70852	0.207409
PF3D7_1347600	conserved protein, unknown function	-0.181904	2.38445	1.7081	0.207463
PF3D7_1349600	conserved Plasmodium protein, unknown function	0.0751165	5.39317	1.70656	0.207659
PF3D7_0930400	zinc finger protein, putative	-0.0853287	8.82134	1.70482	0.207881
PF3D7_1142800	ATP synthase-associated protein, putative	-0.0818014	4.93021	1.70404	0.207981
PF3D7_1100200	erythrocyte membrane protein 1, PfEMP1	-1.42953	-3.09848	1.70328	0.208078
PF3D7_1412100	mini-chromosome maintenance complex-binding protein, putative	-0.0716345	6.6813	1.70197	0.208245
PF3D7_1306900	U1 small nuclear ribonucleoprotein A, putative	0.068552	6.25484	1.7002	0.208472
PF3D7_0419900	phosphatidylinositol 4-kinase, putative	-0.0741805	10.645	1.6998	0.208523
PF3D7_1039600	exported protein family 1, pseudogene	-2.7719	-3.09768	1.71148	0.209
PF3D7_1236900	conserved Plasmodium protein, unknown function	-0.134437	3.50713	1.69363	0.209316
PF3D7_0905700	autophagy-related protein 3, putative	0.0777551	5.65638	1.6926	0.209448
PF3D7_0706500	conserved Plasmodium protein, unknown function	-0.0660182	10.5481	1.69079	0.20968
PF3D7_1232900	nucleotidyltransferase, putative	-0.100898	4.68395	1.68998	0.209786
PF3D7_0931300	conserved Plasmodium protein, unknown function	0.19742	3.30044	1.6883	0.210003
PF3D7_1404300	secreted ookinete adhesive protein, putative	0.595836	-0.343976	1.68561	0.21035
PF3D7_0817800	conserved Plasmodium protein, unknown function	0.122503	3.11075	1.68222	0.210791
PF3D7_1470600	RAP protein, putative	-0.0709194	6.49451	1.68101	0.210947
PF3D7_1222500	diphthine--ammonia ligase, putative	0.103924	4.75324	1.68001	0.211077
PF3D7_0802700	conserved Plasmodium protein, unknown function	-0.190208	1.5204	1.67993	0.211087
PF3D7_1246300	clathrin adaptor domain-containing protein, putative	0.103645	8.46829	1.67826	0.211305
PF3D7_0600900	rifin, pseudogene	-2.28465	-2.85801	1.69173	0.211519
PF3D7_0814700	conserved Plasmodium protein, unknown function	-0.758557	1.91493	1.88372	0.212114
PF3D7_1110100	conserved Plasmodium protein, unknown function	-0.0868062	5.57671	1.67179	0.21215
PF3D7_0719100	ATP synthase F0 subunit a-like protein, putative	0.0803337	4.87775	1.66866	0.212561
PF3D7_0716600	cysteine desulfurase	-0.104894	3.90834	1.66696	0.212783
PF3D7_0923200	nitric oxide synthase, putative	-0.0860677	7.23083	1.66535	0.212995
PF3D7_0809600	peptidase family C50, putative	-0.0672229	7.47553	1.66455	0.213101
PF3D7_1006400	heptatricopeptide repeat-containing protein, putative	-0.12412	4.04113	1.66324	0.213273
PF3D7_1106600	DEAD/DEAH box helicase, putative	-0.0797084	6.15012	1.66227	0.213401
PF3D7_1332900	isoleucine--tRNA ligase, putative	-0.0649943	9.21621	1.66084	0.213589
PF3D7_0802600	adenylyl cyclase beta	0.149317	5.63678	1.65971	0.213738
PF3D7_0416700	CDGSH iron-sulfur domain-containing protein, putative	-0.102268	4.5159	1.65962	0.213751
PF3D7_1359800	ADP-ribosylation factor, putative	0.685661	0.170692	1.65865	0.21388
PF3D7_0617800	histone H2A	0.0882497	11.4202	1.65843	0.213908
PF3D7_1109400	essential nuclear protein 1, putative	-0.0656158	8.67249	1.65784	0.213986
PF3D7_1130400	26S protease regulatory subunit 6A, putative	0.0810638	7.98639	1.65765	0.214012
PF3D7_0826300	SPRY domain, putative	0.0793956	5.77763	1.65721	0.214069
PF3D7_1027100	U3 small nucleolar ribonucleoprotein protein MPP10, putative	-0.0689669	8.67811	1.65679	0.214125
PF3D7_1332800	eukaryotic translation initiation factor 6, putative	0.0767603	6.62435	1.65498	0.214365
PF3D7_0920700	CRAL/TRIO domain-containing protein, putative	-0.0739794	5.55237	1.65326	0.214593
PF3D7_0510600	tRNA Leucine	-2.28272	-4.04395	1.70817	0.215229
PF3D7_0632100	rifin	-2.28272	-4.04395	1.70817	0.215229
PF3D7_1035200	S-antigen	0.32732	6.2368	1.64831	0.215252
PF3D7_1441700	mitochondrial inner membrane protease ATP23, putative	-0.114471	3.43589	1.64778	0.215323
PF3D7_1470000	autophagy-related protein 12, putative	-0.147408	4.11943	1.64607	0.215551
PF3D7_0508100	SET domain protein, putative	0.226962	5.55575	1.64462	0.215745
PF3D7_1239400	conserved protein, unknown function	-0.230943	0.483404	1.64452	0.215758
PF3D7_API04300	DNA-directed RNA polymerase subunit beta', putative	-2.28568	-3.9891	1.67689	0.21593
PF3D7_1410400	rhoptry-associated protein 1	0.364884	6.94689	1.64275	0.215995
PF3D7_1012000	RING zinc finger protein, putative	0.061104	6.55723	1.64267	0.216006
PF3D7_1232000	phenylalanine--tRNA ligase	-0.103352	4.50435	1.64147	0.216167
PF3D7_0416800	small GTP-binding protein sar1	0.0647563	8.24703	1.64111	0.216215
PF3D7_0812400	karyopherin alpha	0.0799365	9.04886	1.6391	0.216486
PF3D7_0306000	conserved protein, unknown function	0.122908	4.08195	1.63904	0.216493
PF3D7_0305300	conserved Plasmodium membrane protein, unknown function	-0.0658556	8.99189	1.63895	0.216505
PF3D7_0510500	topoisomerase I	-0.0570534	7.98577	1.6365	0.216835
PF3D7_0614400	pre-mRNA-splicing factor CWF7, putative	-0.0629922	7.59903	1.63506	0.217028
PF3D7_0915300	heptatricopeptide repeat-containing protein, putative	-0.0974728	5.11277	1.63443	0.217113
PF3D7_0102000	Plasmodium exported protein (PHISTa), unknown function, pseudogene	1.83041	-3.42002	1.64867	0.217148
PF3D7_0206900	merozoite surface protein 5	-0.0923481	4.9385	1.6311	0.217563
PF3D7_1302200	protein UIS3	0.437388	-0.392128	1.62893	0.217856
PF3D7_0532700	erythrocyte membrane protein 1 (PfEMP1), pseudogene	0.646982	-0.604285	1.62837	0.217933
PF3D7_0805700	serine/threonine protein kinase, FIKK family	0.117639	6.2382	1.6245	0.218458
PF3D7_1214700	conserved protein, unknown function	-0.125523	3.86807	1.62433	0.21848
PF3D7_1413200	conserved Plasmodium protein, unknown function	-0.160371	4.21919	1.62428	0.218488
PF3D7_0100400	rifin	1.10639	-3.35164	1.62195	0.218804
PF3D7_1316800	protein transport protein SEC20, putative	0.0640227	6.69422	1.61859	0.219262
PF3D7_0206300	pentafunctional AROM polypeptide, putative, pseudogene	-0.0788768	9.71127	1.61799	0.219345
PF3D7_0913300	conserved protein, unknown function	-0.0595211	8.3215	1.61497	0.219757
PF3D7_0528700	peptidyl-prolyl cis-trans isomerase	0.0704236	6.24561	1.61433	0.219844
PF3D7_0828400	mitochondrial inner membrane protein OXA1, putative	-0.133634	3.63518	1.61267	0.220072
PF3D7_0313500	Ras-like G protein	-0.065096	6.17706	1.61223	0.220133
PF3D7_1038400	gametocyte-specific protein	-0.124765	4.85388	1.61178	0.220194
PF3D7_1007100	roadblock/LC7 domain-containing protein, putative	-0.230862	1.16123	1.61031	0.220396
PF3D7_1368600	mitochondrial import inner membrane translocase subunit TIM9, putative	-0.104551	4.59194	1.60991	0.220451
PF3D7_0422000	steroid dehydrogenase, putative	0.0943886	4.08819	1.60986	0.220458
PF3D7_1114400	RAP protein, putative	-0.106256	3.95566	1.6076	0.220769
PF3D7_1472000	pre-mRNA-splicing factor ISY1, putative	0.0960201	4.98339	1.60747	0.220787
PF3D7_0313400	conserved Plasmodium protein, unknown function	-0.0676807	6.53778	1.6071	0.220837
PF3D7_0109800	phenylalanine--tRNA ligase alpha subunit	-0.069542	7.04904	1.60679	0.220881
PF3D7_0618400	LMBR1 domain-containing protein, putative	-0.319379	-0.668008	1.60335	0.221356
PF3D7_1137500	apicoplast ribosomal protein S14p/S29e precursor, putative	0.0949136	4.60876	1.60303	0.2214
PF3D7_1246600	pre-mRNA-splicing factor CWC26, putative	0.0670223	6.93059	1.60177	0.221574
PF3D7_1449200	conserved Plasmodium protein, unknown function	0.265171	4.77456	1.59944	0.221897
PF3D7_1441400	FACT complex subunit SSRP1, putative	0.0605618	6.86024	1.59898	0.221961
[truncated: 3,710 more rows]

## Sheet: fasta_annotations
gene_ID	gene_product
PF3D7_0100100	erythrocyte membrane protein 1, PfEMP1
PF3D7_0100200	rifin
PF3D7_0100300	erythrocyte membrane protein 1, PfEMP1
PF3D7_0100400	rifin
PF3D7_0100500	erythrocyte membrane protein 1 (PfEMP1), exon 1, pseudogene
PF3D7_0100600	rifin
PF3D7_0100700	Plasmodium exported protein, unknown function, fragment
PF3D7_0100800	rifin
PF3D7_0100900	rifin
PF3D7_0101000	rifin
PF3D7_0101100	exported protein family 4
PF3D7_0101200	exported protein family 3
PF3D7_0101300	Pfmc-2TM Maurer's cleft two transmembrane protein
PF3D7_0101400	exported protein family 1, pseudogene
PF3D7_0101500	erythrocyte membrane protein 1 (PfEMP1), exon 2, pseudogene
PF3D7_0101600	rifin
PF3D7_0101700	erythrocyte membrane protein 1 (PfEMP1), exon 2, pseudogene
PF3D7_0101800	stevor
PF3D7_0101900	rifin
PF3D7_0102000	Plasmodium exported protein (PHISTa), unknown function, pseudogene
PF3D7_0102100	stevor, pseudogene
PF3D7_0102200	ring-infected erythrocyte surface antigen
PF3D7_0102300	Plasmodium exported protein, unknown function
PF3D7_0102400	lysophospholipase, putative, pseudogene
PF3D7_0102500	erythrocyte binding antigen-181
PF3D7_0102600	serine/threonine protein kinase, FIKK family
PF3D7_0102700	merozoite-associated tryptophan-rich antigen
PF3D7_0102800	seipin domain-containing protein, putative
PF3D7_0102900	aspartate--tRNA ligase
PF3D7_0103000	vacuolar protein sorting-associated protein VTA1, putative
PF3D7_0103100	vacuolar protein sorting-associated protein 51, putative
PF3D7_0103200	nucleoside transporter 4
PF3D7_0103300	conserved protein, unknown function
PF3D7_0103400	zinc-carboxypeptidase, putative
PF3D7_0103500	conserved Plasmodium protein, unknown function
PF3D7_0103600	ATP-dependent RNA helicase, putative
PF3D7_0103700	L-seryl-tRNA(Sec) kinase, putative
PF3D7_0103800	actin-related protein
PF3D7_0103900	parasite-infected erythrocyte surface protein
PF3D7_0104000	thrombospondin-related sporozoite protein
PF3D7_0104100	protein E140, putative
PF3D7_0104200	StAR-related lipid transfer protein
PF3D7_0104300	ubiquitin carboxyl-terminal hydrolase 1, putative
PF3D7_0104400	4-hydroxy-3-methylbut-2-enyl diphosphate reductase
PF3D7_0104500	conserved protein, unknown function
PF3D7_0104600	conserved Plasmodium protein, unknown function
PF3D7_0104700	apicomplexan amino acid transporter ApiAT9, putative
PF3D7_0104800	apicomplexan amino acid transporter ApiAT8, putative
PF3D7_0104900	RNase MRP
PF3D7_0105000	unspecified product
PF3D7_0105100	conserved Apicomplexan protein, unknown function
PF3D7_0105200	heptatricopeptide repeat and RAP domain-containing protein, putative
PF3D7_0105300	cyclase-associated protein
PF3D7_0105400	conserved Plasmodium protein, unknown function
PF3D7_0105400	conserved Plasmodium protein, unknown function
PF3D7_0105500	conserved protein, unknown function
PF3D7_0105600	conserved Plasmodium protein, unknown function
PF3D7_0105700	asparagine-rich antigen Pfa35-2
PF3D7_0105800	cyclin-dependent kinases regulatory subunit, putative
PF3D7_0105900	3'-5' exonuclease, putative
PF3D7_0106000	conserved protein, unknown function
PF3D7_0106100	V-type proton ATPase subunit C, putative
PF3D7_0106200	EF hand domain-containing protein, putative
PF3D7_0106300	calcium-transporting ATPase ATP6
PF3D7_0106400	pre-rRNA-processing protein TSR2, putative
PF3D7_0106500	conserved Plasmodium protein, unknown function
PF3D7_0106600	conserved Plasmodium protein, unknown function
PF3D7_0106700	small ribosomal subunit assembling AARP2 protein
PF3D7_0106800	ras-related protein Rab-5C
PF3D7_0106900	2-C-methyl-D-erythritol 4-phosphate cytidylyltransferase, putative
PF3D7_0107000	centrin-1
PF3D7_0107100	conserved protein, unknown function
PF3D7_0107200	CCR4 domain-containing protein 3, putative
PF3D7_0107300	conserved Plasmodium protein, unknown function
PF3D7_0107400	ATP synthase-associated protein, putative
PF3D7_0107500	Niemann-Pick type C1-related protein
PF3D7_0107600	eukaryotic translation initiation factor 2-alpha kinase 2, putative
PF3D7_0107700	dolichyl-diphosphooligosaccharide--protein glycosyltransferase subunit OST3/OST6, putative
PF3D7_0107800	double-strand break repair protein MRE11
PF3D7_0107900	conserved Plasmodium protein, unknown function
PF3D7_0108000	proteasome subunit beta type-3, putative
PF3D7_0108100	conserved protein, unknown function
PF3D7_0108300	conserved Plasmodium protein, unknown function
PF3D7_0108400	mitochondrial carrier protein, putative
PF3D7_0108400	mitochondrial carrier protein, putative
PF3D7_0108500	conserved Plasmodium protein, unknown function
PF3D7_0108600	conserved protein, unknown function
PF3D7_0108700	secreted ookinete protein, putative
PF3D7_0108800	mitochondrial carrier protein, putative
PF3D7_0108900	unspecified product
PF3D7_0109000	photosensitized INA-labeled protein PhIL1
PF3D7_0109100	LCCL domain-containing protein
PF3D7_0109200	cleavage and polyadenylation specificity factor subunit 5, putative
PF3D7_0109300	fatty acid elongation protein, GNS1/SUR4 family, putative
PF3D7_0109400	tubulin-specific chaperone a, putative
PF3D7_0109500	N-acetyltransferase, GNAT family, putative
PF3D7_0109600	cold-shock protein, putative
PF3D7_0109700	rRNA biogenesis protein RRP36, putative
PF3D7_0109800	phenylalanine--tRNA ligase alpha subunit
PF3D7_0109850	phosphatidate cytidylyltransferase, putative
PF3D7_0109950	conserved protein, unknown function
PF3D7_0110000	conserved Plasmodium protein, unknown function
PF3D7_0110100	selenocysteine-specific elongation factor, putative
PF3D7_0110200	FAD-linked sulfhydryl oxidase ERV1, putative
PF3D7_0110300	Plasmodium RNA of unknown function RUF5
PF3D7_0110400	DNA-directed RNA polymerase II subunit RPB9, putative
PF3D7_0110500	bromodomain protein, putative
PF3D7_0110600	phosphatidylinositol-4-phosphate 5-kinase
PF3D7_0110700	chromatin assembly factor 1 protein WD40 domain, putative
PF3D7_0110800	transcription initiation factor TFIIB, putative
PF3D7_0110900	adenylate kinase-like protein 1
PF3D7_0111000	kinesin-8, putative
PF3D7_0111200	conserved protein, unknown function
PF3D7_0111300	P-loop containing nucleoside triphosphate hydrolase, putative
PF3D7_0111400	conserved Plasmodium protein, unknown function
PF3D7_0111500	UMP-CMP kinase, putative
PF3D7_0111600	conserved Plasmodium protein, unknown function
PF3D7_0111700	conserved protein, unknown function
PF3D7_0111800	eukaryotic translation initiation factor 4E, putative
PF3D7_0111900	conserved protein, unknown function
PF3D7_0112000	TatD-like deoxyribonuclease
PF3D7_0112100	conserved Plasmodium protein, unknown function
PF3D7_0112200	multidrug resistance-associated protein 1 MRP1
PF3D7_0112300	18S ribosomal RNA
PF3D7_0112400	unspecified product
PF3D7_0112500	5.8S ribosomal RNA
PF3D7_0112600	unspecified product
PF3D7_0112700	28S ribosomal RNA
PF3D7_0112800	Plasmodium exported protein (hyp11), unknown function
PF3D7_0112900	Plasmodium exported protein, unknown function
PF3D7_0113000	glutamic acid-rich protein GARP
PF3D7_0113100	surface-associated interspersed protein 1.1 (SURFIN 1.1)
PF3D7_0113200	Plasmodium exported protein, unknown function
PF3D7_0113300	Plasmodium exported protein (hyp1), unknown function
PF3D7_0113400	Plasmodium exported protein, unknown function
PF3D7_0113600	surface-associated interspersed protein 1.2 (SURFIN 1.2), pseudogene
PF3D7_0113700	heat shock protein 40, type II
PF3D7_0113800	DBL containing protein, unknown function
PF3D7_0113900	CX3CL1-binding protein 1
PF3D7_0114000	exported protein family 1
PF3D7_0114100	Pfmc-2TM Maurer's cleft two transmembrane protein
PF3D7_0114200	exported protein family 3
PF3D7_0114300	exported protein family 4, pseudogene
PF3D7_0114400	erythrocyte membrane protein 1 (PfEMP1), exon 2, pseudogene
PF3D7_0114500	Plasmodium exported protein (hyp10), unknown function
PF3D7_0114600	stevor, pseudogene
PF3D7_0114700	rifin
PF3D7_0114800	Plasmodium exported protein (hyp7), unknown function
PF3D7_0114900	Plasmodium exported protein, unknown function, pseudogene
PF3D7_0115000	surface-associated interspersed protein 1.3 (SURFIN 1.3)
PF3D7_0115050	H/ACA snoRNA
PF3D7_0115100	Plasmodium exported protein (PHISTa), unknown function
PF3D7_0115150	Plasmodium exported protein, unknown function, pseudogene
PF3D7_0115200	rifin
PF3D7_0115300	rifin
PF3D7_0115400	stevor
PF3D7_0115500	erythrocyte membrane protein 1 (PfEMP1), pseudogene
PF3D7_0115600	rifin
PF3D7_0115700	erythrocyte membrane protein 1, PfEMP1
PF3D7_0200100	erythrocyte membrane protein 1, PfEMP1
PF3D7_0200200	rifin
PF3D7_0200300	erythrocyte membrane protein 1 (PfEMP1), exon 2
PF3D7_0200400	stevor
PF3D7_0200500	rifin
PF3D7_0200600	rifin
PF3D7_0200700	rifin
PF3D7_0200800	erythrocyte membrane protein 1 (PfEMP1), exon 2, pseudogene
PF3D7_0200900	stevor, pseudogene
PF3D7_0201000	rifin
PF3D7_0201100	Plasmodium exported protein, unknown function, fragment
PF3D7_0201200	rifin
PF3D7_0201300	stevor
PF3D7_0201400	Plasmodium exported protein (hyp10), unknown function
PF3D7_0201500	Plasmodium exported protein (hyp9), unknown function
PF3D7_0201600	PHISTb domain-containing RESA-like protein 1
PF3D7_0201700	DnaJ protein, putative
PF3D7_0201800	knob associated heat shock protein 40
PF3D7_0201900	erythrocyte membrane protein 3
PF3D7_0202000	knob-associated histidine-rich protein
PF3D7_0202100	liver stage associated protein 2
PF3D7_0202200	EMP1-trafficking protein
PF3D7_0202300	Plasmodium exported protein (hyp11), unknown function
PF3D7_0202400	translation-enhancing factor
PF3D7_0202500	early transcribed membrane protein 2
PF3D7_0202600	nucleic acid binding protein, putative
PF3D7_0202600	nucleic acid binding protein, putative
PF3D7_0202700	octaprenyl pyrophosphate synthase
PF3D7_0202800	conserved Plasmodium protein, unknown function
PF3D7_0202900	palmitoyltransferase DHHC12, putative
PF3D7_0203000	repetitive organellar protein, putative
PF3D7_0203100	protein kinase, putative
PF3D7_0203200	conserved Plasmodium protein, unknown function
PF3D7_0203300	ERCC1 nucleotide excision repair protein, putative
PF3D7_0203400	conserved Plasmodium protein, unknown function
PF3D7_0203500	tRNA Glutamine
PF3D7_0203600	conserved Plasmodium protein, unknown function
PF3D7_0203700	protein MAK16, putative
PF3D7_0203800	conserved Plasmodium protein, unknown function
PF3D7_0203900	5'-3' exonuclease, N-terminal resolvase-like domain, putative
PF3D7_0204000	condensin-2 complex subunit H2, putative
PF3D7_0204100	Sel1 repeat-containing protein, putative
PF3D7_0204200	conserved Plasmodium protein, unknown function
PF3D7_0204300	conserved Plasmodium protein, unknown function
PF3D7_0204400	dynein light chain, putative
PF3D7_0204500	aspartate transaminase
PF3D7_0204600	5'-3' exonuclease, putative
PF3D7_0204700	hexose transporter
PF3D7_0204800	3'-5' exonuclease, putative
PF3D7_0204900	2-methoxy-6-polyprenyl-1,4-benzoquinol methylase, mitochondrial, putative
PF3D7_0205000	conserved Plasmodium protein, unknown function
PF3D7_0205100	conserved Plasmodium protein, unknown function
PF3D7_0205200	MORN repeat protein, putative
PF3D7_0205300	conserved Plasmodium protein, unknown function
PF3D7_0205400	PCI domain-containing protein, putative
PF3D7_0205500	DNA-directed RNA polymerase II 16 kDa subunit, putative
PF3D7_0205600	conserved Plasmodium protein, unknown function
PF3D7_0205700	RNA-binding protein, putative
PF3D7_0205700	RNA-binding protein, putative
PF3D7_0205800	PH domain-containing protein, putative
PF3D7_0205900	26S proteasome regulatory subunit RPN1, putative
PF3D7_0206000	DNA repair protein RAD2, putative
PF3D7_0206100	cysteine desulfuration protein SufE
PF3D7_0206200	pantothenate transporter
PF3D7_0206300	pentafunctional AROM polypeptide, putative, pseudogene
PF3D7_0206500	conserved Plasmodium protein, unknown function
PF3D7_0206600	DNA-directed RNA polymerase III subunit RPC10, putative
PF3D7_0206700	adenylosuccinate lyase
PF3D7_0206800	merozoite surface protein 2
PF3D7_0206900	merozoite surface protein 5
PF3D7_0206900	merozoite surface protein 5
PF3D7_0207000	merozoite surface protein 4
PF3D7_0207100	conserved Plasmodium protein, unknown function
PF3D7_0207200	iron-sulfur assembly protein, putative (ISCA)
PF3D7_0207300	serine repeat antigen 8
PF3D7_0207400	serine repeat antigen 7
PF3D7_0207500	serine repeat antigen 6
PF3D7_0207600	serine repeat antigen 5
PF3D7_0207700	serine repeat antigen 4
PF3D7_0207800	serine repeat antigen 3
PF3D7_0207900	serine repeat antigen 2
PF3D7_0208000	serine repeat antigen 1
PF3D7_0208100	conserved Plasmodium protein, unknown function
PF3D7_0208200	KRR1 small subunit processome component, putative
PF3D7_0208300	conserved Plasmodium protein, unknown function
PF3D7_0208400	conserved Plasmodium protein, unknown function
PF3D7_0208500	acyl carrier protein
PF3D7_0208600	ribosome-recycling factor
PF3D7_0208700	conserved Plasmodium protein, unknown function, unspecified product
PF3D7_0208700	conserved Plasmodium protein, unknown function, unspecified product
PF3D7_0208800	conserved Plasmodium protein, unknown function
PF3D7_0208900	6-cysteine protein P230p
PF3D7_0209000	6-cysteine protein P230
PF3D7_0209100	patatin-like phospholipase, putative
PF3D7_0209200	exosome complex component MTR3, putative
PF3D7_0209300	2C-methyl-D-erythritol 2,4-cyclodiphosphate synthase
PF3D7_0209400	conserved protein, unknown function
PF3D7_0209500	conserved Plasmodium protein, unknown function
PF3D7_0209600	transporter, putative
PF3D7_0209700	RING zinc finger protein, putative
PF3D7_0209800	ATP-dependent RNA helicase UAP56
PF3D7_0209900	unspecified product
PF3D7_0210000	secretory complex protein 61 gamma subunit SEC61 gamma
PF3D7_0210100	60S ribosomal protein L37ae, putative
PF3D7_0210100	60S ribosomal protein L37ae, putative
PF3D7_0210200	conserved Plasmodium protein, unknown function
PF3D7_0210300	monocarboxylate transporter, putative
PF3D7_0210400	50S ribosomal protein L33, putative
PF3D7_0210500	conserved Plasmodium protein, unknown function
PF3D7_0210600	conserved protein, unknown function
PF3D7_0210700	syntaxin, Qa-SNARE family
PF3D7_0210800	conserved Plasmodium protein, unknown function
PF3D7_0210900	conserved Plasmodium protein, unknown function
PF3D7_0211000	unspecified product
PF3D7_0211100	conserved Plasmodium protein, unknown function
PF3D7_0211200	ras-related protein Rab-5A
PF3D7_0211300	ubiquinol-cytochrome-c reductase complex assembly factor 1, putative
PF3D7_0211400	beta-ketoacyl-ACP synthase III
PF3D7_0211500	GAF domain-related protein, putative
PF3D7_0211600	UDP-N-acetylglucosamine transferase subunit ALG14, putative
PF3D7_0211700	tyrosine kinase-like protein, putative
PF3D7_0211800	asparagine--tRNA ligase
PF3D7_0211900	pseudouridine synthase, putative
PF3D7_0212000	GDP-fructose:GMP antiporter, putative
PF3D7_0212100	conserved Plasmodium protein, unknown function
PF3D7_0212200	ribosomal protein L12, mitochondrial, putative
PF3D7_0212300	peptide chain release factor subunit 1, putative
PF3D7_0212400	conserved Plasmodium membrane protein, unknown function
PF3D7_0212500	conserved Plasmodium protein, unknown function
PF3D7_0212600	secreted protein with altered thrombospondin repeat domain
PF3D7_0212700	SRR1-like protein
PF3D7_0212800	multidrug efflux pump, putative
PF3D7_0212900	arginyl-tRNA--protein transferase
PF3D7_0213000	conserved protein, unknown function
PF3D7_0213100	protein SIS1
PF3D7_0213200	conserved protein, unknown function
PF3D7_0213300	conserved protein, unknown function
PF3D7_0213400	protein kinase 7
PF3D7_0213500	tetratricopeptide repeat protein, putative
PF3D7_0213600	conserved Plasmodium protein, unknown function
PF3D7_0213700	conserved protein, unknown function
PF3D7_0213800	conserved protein, unknown function
PF3D7_0213900	RTR1 domain-containing protein, putative
PF3D7_0214000	T-complex protein 1 subunit theta
PF3D7_0214100	protein transport protein SEC31
PF3D7_0214200	ribosomal protein L13, mitochondrial
PF3D7_0214300	conserved Plasmodium protein, unknown function
PF3D7_0214400	conserved protein, unknown function
PF3D7_0214500	conserved Plasmodium protein, unknown function
PF3D7_0214600	serine/threonine protein kinase, putative
PF3D7_0214700	conserved Plasmodium protein, unknown function
PF3D7_0214800	conserved Plasmodium membrane protein, unknown function
PF3D7_0214900	rhoptry neck protein 6
PF3D7_0215000	acyl-CoA synthetase
PF3D7_0215100	RING zinc finger protein, putative
PF3D7_0215200	conserved Plasmodium protein, unknown function
PF3D7_0215300	acyl-CoA synthetase
PF3D7_0215400	conserved Plasmodium protein, unknown function
PF3D7_0215500	conserved Plasmodium protein, unknown function
PF3D7_0215600	conserved Plasmodium protein, unknown function
PF3D7_0215700	DNA-directed RNA polymerase II subunit RPB2, putative
PF3D7_0215800	origin recognition complex subunit 5
PF3D7_0215900	palmitoyltransferase DHHC11, putative
PF3D7_0216000	DEAD/DEAH box helicase, putative
PF3D7_0216100	conserved Plasmodium protein, unknown function
PF3D7_0216200	conserved Plasmodium protein, unknown function
PF3D7_0216300	conserved Plasmodium protein, unknown function
PF3D7_0216400	vacuolar protein sorting-associated protein 45
PF3D7_0216500	conserved Plasmodium protein, unknown function
PF3D7_0216600	MtN3-like protein
PF3D7_0216700	autophagy-related protein 11, putative
PF3D7_0216700	autophagy-related protein 11, putative
PF3D7_0216800	TMEM121 domain-containing protein, putative
PF3D7_0216900	conserved Plasmodium protein, unknown function
PF3D7_0217000	conserved Plasmodium membrane protein, unknown function
PF3D7_0217100	ATP synthase subunit alpha, mitochondrial
PF3D7_0217200	conserved Plasmodium protein, unknown function
PF3D7_0217300	AP-2 complex subunit sigma, putative
PF3D7_0217400	conserved protein, unknown function
PF3D7_0217500	calcium-dependent protein kinase 1
PF3D7_0217600	conserved Plasmodium protein, unknown function
PF3D7_0217700	E2F-associated phosphoprotein, putative
PF3D7_0217800	40S ribosomal protein S26
PF3D7_0217900	conserved Plasmodium protein, unknown function
PF3D7_0218000	replication factor C subunit 2, putative
PF3D7_0218100	conserved protein, unknown function
PF3D7_0218200	SUZ domain-containing protein, putative
PF3D7_0218300	rRNA methyltransferase, putative
PF3D7_0218400	ATP-dependent RNA helicase DDX47, putative
PF3D7_0218500	small nuclear ribonucleoprotein Sm D2, putative
PF3D7_0218600	patatin-like phospholipase, putative
PF3D7_0218700	pre-mRNA-processing protein 45, putative
PF3D7_0218800	ribonuclease P
PF3D7_0218900	Plasmodium RNA of unknown function RUF2
PF3D7_0219000	small nucleolar RNA snoR01
PF3D7_0219100	saccharopine dehydrogenase, putative
PF3D7_0219200	40S ribosomal protein S30
PF3D7_0219300	conserved Plasmodium protein, unknown function
PF3D7_0219400	ribosome associated membrane protein RAMP4, putative, unspecified product
PF3D7_0219400	ribosome associated membrane protein RAMP4, putative, unspecified product
PF3D7_0219500	pseudouridine synthase, putative
PF3D7_0219600	replication factor C subunit 1, putative
PF3D7_0219700	Plasmodium exported protein (PHISTc), unknown function
PF3D7_0219800	Plasmodium exported protein (PHISTc), unknown function
PF3D7_0219900	Plasmodium exported protein, unknown function
PF3D7_0220000	liver stage antigen 3
PF3D7_0220100	DnaJ protein, putative
PF3D7_0220200	Plasmodium exported protein, unknown function
PF3D7_0220300	Plasmodium exported protein, unknown function
PF3D7_0220400	DnaJ protein, putative, pseudogene
PF3D7_0220500	Plasmodium exported protein (hyp2), unknown function
PF3D7_0220600	Plasmodium exported protein (hyp9), unknown function
PF3D7_0220700	Plasmodium exported protein (hyp9), unknown function
PF3D7_0220800	cytoadherence linked asexual protein 2
PF3D7_0220900	Plasmodium exported protein, unknown function, pseudogene
PF3D7_0221000	Plasmodium exported protein, unknown function
PF3D7_0221100	Plasmodium exported protein, unknown function, pseudogene
PF3D7_0221200	Plasmodium exported protein (hyp15), unknown function
PF3D7_0221300	Plasmodium exported protein, unknown function, pseudogene
PF3D7_0221400	stevor
PF3D7_0221500	Pfmc-2TM Maurer's cleft two transmembrane protein, pseudogene
PF3D7_0221600	Plasmodium exported protein, unknown function, pseudogene
PF3D7_0221650	Plasmodium exported protein, unknown function, pseudogene
PF3D7_0221700	Plasmodium exported protein, unknown function
PF3D7_0221800	hypothetical protein
PF3D7_0221900	erythrocyte membrane protein 1 (PfEMP1), pseudogene
PF3D7_0222000	exported protein family 1
PF3D7_0222100	Pfmc-2TM Maurer's cleft two transmembrane protein
PF3D7_0222200	exported protein family 3
PF3D7_0222300	exported protein family 4, pseudogene
PF3D7_0222400	rifin, pseudogene
PF3D7_0222500	rifin
PF3D7_0222600	rifin
PF3D7_0222700	rifin
PF3D7_0222800	stevor
PF3D7_0222900	erythrocyte membrane protein 1 (PfEMP1), exon 2, pseudogene
PF3D7_0223100	rifin
PF3D7_0223200	rifin
PF3D7_0223300	erythrocyte membrane protein 1 (PfEMP1), exon 2
PF3D7_0223400	rifin
PF3D7_0223500	erythrocyte membrane protein 1, PfEMP1
PF3D7_0300100	erythrocyte membrane protein 1, PfEMP1
PF3D7_0300200	rifin
PF3D7_0300300	erythrocyte membrane protein 1 (PfEMP1), exon 2, pseudogene
PF3D7_0300400	stevor
PF3D7_0300500	rifin
PF3D7_0300600	Plasmodium exported protein, unknown function, fragment
PF3D7_0300700	rifin
PF3D7_0300800	rifin
PF3D7_0300900	stevor-like
PF3D7_0301000	acyl-CoA synthetase
PF3D7_0301100	Plasmodium exported protein (hyp13), unknown function
PF3D7_0301200	serine/threonine protein kinase, FIKK family
PF3D7_0301300	epoxide hydrolase 1
PF3D7_0301400	Plasmodium exported protein, unknown function
PF3D7_0301500	Plasmodium exported protein, unknown function
PF3D7_0301600	Plasmodium exported protein (hyp1), unknown function
PF3D7_0301700	Plasmodium exported protein, unknown function
PF3D7_0301800	Plasmodium exported protein, unknown function
PF3D7_0301900	conserved protein, unknown function
PF3D7_0302000	pre-mRNA-splicing factor PRP46, putative
PF3D7_0302100	serine/threonine protein kinase
PF3D7_0302200	cytoadherence linked asexual protein 3.2 CLAG3.2
PF3D7_0302300	erythrocyte membrane protein 1 (PfEMP1), pseudogene
PF3D7_0302400	unspecified product
PF3D7_0302500	cytoadherence linked asexual protein 3.1 CLAG3.1
PF3D7_0302600	ABC transporter B family member 4 MDR4, putative
PF3D7_0302700	CDGSH iron-sulfur domain-containing protein, putative
PF3D7_0302800	RNA-binding protein, putative
PF3D7_0302900	exportin-1, putative
PF3D7_0303000	N-ethylmaleimide-sensitive fusion protein
PF3D7_0303100	CLP1 P-loop domain-containing protein, putative
PF3D7_0303200	HAD superfamily protein, putative
PF3D7_0303300	DNA-directed RNA polymerases I, II, and III subunit RPABC2, putative
PF3D7_0303400	palmitoyltransferase DHHC1
PF3D7_0303500	spindle pole body protein, putative
PF3D7_0303600	plasmoredoxin
PF3D7_0303700	lipoamide acyltransferase component of branched-chain alpha-keto acid dehydrogenase complex
PF3D7_0303800	IBR domain protein, putative
PF3D7_0303900	phosphatidylethanolamine-binding protein, putative
PF3D7_0304000	inner membrane complex protein 1a, putative
PF3D7_0304100	inner membrane complex protein 1e, putative
PF3D7_0304200	EH domain-containing protein
PF3D7_0304300	conserved Plasmodium protein, unknown function
PF3D7_0304400	60S ribosomal protein L44
PF3D7_0304500	1-cys-glutaredoxin-like protein-1
PF3D7_0304600	circumsporozoite (CS) protein
PF3D7_0304700	conserved Plasmodium protein, unknown function
PF3D7_0304800	conserved Plasmodium membrane protein, unknown function
PF3D7_0304900	conserved protein, unknown function
PF3D7_0305000	elongation factor Ts
PF3D7_0305100	conserved Plasmodium protein, unknown function
PF3D7_0305200	conserved Plasmodium protein, unknown function
PF3D7_0305300	conserved Plasmodium membrane protein, unknown function
PF3D7_0305400	conserved protein, unknown function
PF3D7_0305500	conserved Plasmodium protein, unknown function
PF3D7_0305600	DNA-(apurinic or apyrimidinic site) lyase, putative
PF3D7_0305700	ubiquitin-conjugating enzyme E2, putative
PF3D7_0305800	P-loop containing nucleoside triphosphate hydrolase, putative
PF3D7_0305900	conserved Plasmodium protein, unknown function
PF3D7_0306000	conserved protein, unknown function
PF3D7_0306100	conserved Plasmodium protein, unknown function
PF3D7_0306200	activator of Hsp90 ATPase
PF3D7_0306300	glutaredoxin 1
PF3D7_0306400	FAD-dependent glycerol-3-phosphate dehydrogenase, putative
PF3D7_0306500	cytochrome c oxidase subunit ApiCOX35, putative
PF3D7_0306600	ATP synthase-associated protein, putative
PF3D7_0306700	ER membrane protein complex subunit 5, putative
PF3D7_0306800	T-complex protein 1 subunit beta
PF3D7_0306900	40S ribosomal protein S23, putative
PF3D7_0307000	small nucleolar RNA snoR03
PF3D7_0307100	40S ribosomal protein S12, putative
PF3D7_0307200	60S ribosomal protein L7, putative
PF3D7_0307300	microtubule-associated protein RP/EB family, putative
PF3D7_0307400	ATP-dependent Clp protease proteolytic subunit
PF3D7_0307500	spindle and kinetochore-associated protein 2, putative
PF3D7_0307600	conserved Plasmodium protein, unknown function
PF3D7_0307700	conserved Plasmodium protein, unknown function
PF3D7_0307800	conserved Plasmodium protein, unknown function
PF3D7_0307900	conserved Plasmodium protein, unknown function
PF3D7_0308000	DNA polymerase delta small subunit, putative
PF3D7_0308100	zinc finger protein, putative
PF3D7_0308200	T-complex protein 1 subunit eta
PF3D7_0308300	conserved Plasmodium protein, unknown function
PF3D7_0308400	U4 spliceosomal RNA
PF3D7_0308500	activator of Hsp90 ATPase, putative
PF3D7_0308600	pre-mRNA-processing factor 19, putative
PF3D7_0308700	conserved protein, unknown function
PF3D7_0308800	conserved protein, unknown function
PF3D7_0308900	splicing factor 3B subunit 1, putative
PF3D7_0309000	dual specificity protein phosphatase
PF3D7_0309100	conserved Plasmodium protein, unknown function
PF3D7_0309200	serine/threonine protein kinase, putative
PF3D7_0309300	N2227-like protein, putative
PF3D7_0309400	small nucleolar RNA Me18S-Um1356
PF3D7_0309500	asparagine synthetase [glutamine-hydrolyzing], putative
PF3D7_0309600	60S acidic ribosomal protein P2
PF3D7_0309700	SECIS-binding protein 2, putative
PF3D7_0309800	YTH domain-containing protein, putative
PF3D7_0309900	conserved Plasmodium protein, unknown function
PF3D7_0310000	50S ribosomal protein L9, apicoplast, putative
PF3D7_0310100	calcium-dependent protein kinase 3
PF3D7_0310200	phd finger protein, putative
PF3D7_0310300	phosphoglycerate mutase, putative
PF3D7_0310400	parasite-infected erythrocyte surface protein
PF3D7_0310500	ATP-dependent RNA helicase DHX57, putative
PF3D7_0310600	eukaryotic translation initiation factor 3 subunit K, putative, unspecified product
PF3D7_0310600	eukaryotic translation initiation factor 3 subunit K, putative, unspecified product
PF3D7_0310700	trafficking protein particle complex subunit 4, putative
PF3D7_0310800	conserved Plasmodium protein, unknown function
PF3D7_0310900	conserved Plasmodium protein, unknown function
PF3D7_0311000	conserved Plasmodium protein, unknown function
PF3D7_0311100	pre-mRNA splicing factor, putative
PF3D7_0311200	valine--tRNA ligase, putative
PF3D7_0311300	phosphatidylinositol 3- and 4-kinase, putative
PF3D7_0311400	kinase-related protein PKRP, putative
PF3D7_0311500	conserved protein, unknown function
PF3D7_0311600	dolichyl-diphosphooligosaccharide--protein glycosyltransferase subunit OST1, putative
PF3D7_0311700	plasmepsin VI
PF3D7_0311800	ATP synthase F0 subunit d-like protein, putative
PF3D7_0311900	heptatricopeptide repeat-containing protein, putative
PF3D7_0312000	conserved protein, unknown function
PF3D7_0312100	E3 ubiquitin-protein ligase
PF3D7_0312200	tetratricopeptide repeat protein, putative
PF3D7_0312300	26S proteasome regulatory subunit RPN12, putative
PF3D7_0312400	glycogen synthase kinase 3
PF3D7_0312500	apicomplexan amino acid transporter ApiAT10, putative
PF3D7_0312600	tRNA Valine
PF3D7_0312700	tRNA Isoleucine
PF3D7_0312800	60S ribosomal protein L26, putative
PF3D7_0312900	hypothetical protein
PF3D7_0313000	conserved Plasmodium protein, unknown function
PF3D7_0313100	ubiquitin-protein ligase, putative
PF3D7_0313200	conserved protein, unknown function
PF3D7_0313300	YGGT family protein, putative
PF3D7_0313400	conserved Plasmodium protein, unknown function
PF3D7_0313500	Ras-like G protein
PF3D7_0313600	conserved Plasmodium protein, unknown function
PF3D7_0313700	conserved Plasmodium protein, unknown function, unspecified product
PF3D7_0313700	conserved Plasmodium protein, unknown function, unspecified product
PF3D7_0313800	conserved Plasmodium protein, unknown function
PF3D7_0313900	conserved Plasmodium protein, unknown function
PF3D7_0314000	HSP20-like chaperone, putative
PF3D7_0314100	vesicle transport v-SNARE protein, putative
PF3D7_0314100	vesicle transport v-SNARE protein, putative
PF3D7_0314200	conserved Plasmodium protein, unknown function
PF3D7_0314300	DER1-like protein DER1-2
PF3D7_0314400	serine/threonine protein phosphatase 6, putative
PF3D7_0314500	conserved Plasmodium protein, unknown function
PF3D7_0314600	conserved protein, unknown function
PF3D7_0314700	RING finger protein RNF1
PF3D7_0314800	conserved Plasmodium protein, unknown function
PF3D7_0314900	conserved Plasmodium membrane protein, unknown function
PF3D7_0315000	zinc finger protein, putative
PF3D7_0315100	eukaryotic translation initiation factor 4E
PF3D7_0315200	circumsporozoite- and TRAP-related protein
PF3D7_0315300	conserved Plasmodium protein, unknown function
PF3D7_0315400	conserved Plasmodium protein, unknown function
PF3D7_0315500	mitochondrial ribosomal protein L29/L47 precursor, putative
PF3D7_0315600	zinc finger protein, putative
PF3D7_0315700	conserved Plasmodium membrane protein, unknown function
PF3D7_0315800	zinc finger protein, putative
PF3D7_0315900	conserved Plasmodium protein, unknown function
PF3D7_0316000	microneme associated antigen
PF3D7_0316100	mitochondrial ribosomal protein L27 precursor, putative
PF3D7_0316200	conserved Plasmodium protein, unknown function
PF3D7_0316300	inorganic pyrophosphatase, inorganic pyrophosphatase, putative
PF3D7_0316300	inorganic pyrophosphatase, inorganic pyrophosphatase, putative
PF3D7_0316400	conserved protein, unknown function
PF3D7_0316500	kinetochore protein NUF2, putative
PF3D7_0316600	formate-nitrite transporter FNT
PF3D7_0316700	protein YOP1, putative
PF3D7_0316800	40S ribosomal protein S15A, putative
PF3D7_0316900	E3 ubiquitin-protein ligase, putative
PF3D7_0317000	proteasome subunit alpha type-3, putative
PF3D7_0317100	6-cysteine protein
PF3D7_0317200	cdc2-related protein kinase 4
PF3D7_0317300	conserved Plasmodium protein, unknown function
PF3D7_0317400	DNA replication complex GINS protein, putative
PF3D7_0317500	kinesin-5
PF3D7_0317600	40S ribosomal protein S11, putative
PF3D7_0317700	CPSF (cleavage and polyadenylation specific factor), subunit A, putative
PF3D7_0317800	26S proteasome non-ATPase regulatory subunit 9, putative
PF3D7_0317900	conserved protein, unknown function
PF3D7_0318000	conserved Plasmodium protein, unknown function
PF3D7_0318100	stomatin-like protein, putative
PF3D7_0318200	DNA-directed RNA polymerase II subunit RPB1
PF3D7_0318300	conserved Plasmodium protein, unknown function
PF3D7_0318400	conserved Plasmodium protein, unknown function
PF3D7_0318500	conserved Plasmodium protein, unknown function
PF3D7_0318600	cleavage and polyadenylation specificity factor, putative
PF3D7_0318700	conserved Plasmodium protein, unknown function
PF3D7_0318800	triosephosphate isomerase, putative
PF3D7_0318900	conserved protein, unknown function
PF3D7_0319000	P-type ATPase 7 ATP7, putative
PF3D7_0319100	E3 ubiquitin-protein ligase RBX1, putative
PF3D7_0319200	CCR4 domain-containing protein 4, putative
PF3D7_0319300	ubiquitin-conjugating enzyme E2, putative
PF3D7_0319400	kinesin-8, putative
PF3D7_0319500	RNA-binding protein, putative
PF3D7_0319600	elongation factor 1-delta, putative
PF3D7_0319700	ABC transporter I family member 1, putative
PF3D7_0319800	conserved Plasmodium protein, unknown function
PF3D7_0319900	conserved protein, unknown function
PF3D7_0320000	protein phosphatase inhibitor 2
PF3D7_0320100	protein transport protein SEC22
PF3D7_0320200	CPW-WPC family protein
PF3D7_0320300	T-complex protein 1 subunit epsilon
PF3D7_0320400	oocyst capsule protein Cap380
PF3D7_0320500	nicotinamidase, putative
PF3D7_0320600	conserved protein, unknown function
PF3D7_0320700	signal peptidase complex subunit 2
PF3D7_0320800	ATP-dependent RNA helicase DDX6
PF3D7_0320900	histone H2A.Z
PF3D7_0321000	conserved protein, unknown function
PF3D7_0321100	conserved Plasmodium protein, unknown function
PF3D7_0321200	UDP-N-acetylglucosamine--dolichyl-phosphate N-acetylglucosaminephosphotransferase, putative
PF3D7_0321300	conserved Plasmodium protein, unknown function
PF3D7_0321400	protein kinase, putative
PF3D7_0321500	peptidase, putative
PF3D7_0321600	ATP-dependent RNA helicase DDX42, putative
PF3D7_0321700	conserved Plasmodium protein, unknown function
PF3D7_0321800	WD repeat-containing protein, putative
PF3D7_0321900	cyclic amine resistance locus protein
PF3D7_0322000	peptidyl-prolyl cis-trans isomerase
PF3D7_0322100	mRNA-capping enzyme subunit beta
PF3D7_0322200	conserved Plasmodium protein, unknown function
PF3D7_0322300	diacylglycerol O-acyltransferase
PF3D7_0322400	regulator of initiation factor 2 (eIF2)
PF3D7_0322500	iron-sulfur assembly protein, putative
PF3D7_0322600	conserved Plasmodium protein, unknown function
PF3D7_0322700	conserved Plasmodium protein, unknown function
PF3D7_0322800	conserved Plasmodium protein, unknown function
PF3D7_0322900	40S ribosomal protein S3A, putative
PF3D7_0323000	translation machinery-associated protein 7, putative
PF3D7_0323100	conserved Plasmodium protein, unknown function
PF3D7_0323200	conserved Plasmodium protein, unknown function
PF3D7_0323300	conserved protein, unknown function
PF3D7_0323400	Rh5 interacting protein
PF3D7_0323500	survival motor neuron-like protein
PF3D7_0323600	conserved Plasmodium protein, unknown function
PF3D7_0323700	U4/U6.U5 tri-snRNP-associated protein 1, putative
PF3D7_0323800	conserved Plasmodium protein, unknown function
PF3D7_0323900	erythrocyte membrane protein 1 (PfEMP1), exon 2, pseudogene
PF3D7_0324000	exported protein family 1
PF3D7_0324100	Pfmc-2TM Maurer's cleft two transmembrane protein
PF3D7_0324200	exported protein family 3
PF3D7_0324300	exported protein family 4
PF3D7_0324400	rifin
PF3D7_0324500	rifin
PF3D7_0324600	stevor
PF3D7_0324700	erythrocyte membrane protein 1 (PfEMP1), exon 2, pseudogene
PF3D7_0324800	rifin
PF3D7_0324900	erythrocyte membrane protein 1, PfEMP1
PF3D7_0400100	erythrocyte membrane protein 1, PfEMP1
PF3D7_0400200	erythrocyte membrane protein 1 (PfEMP1), exon 2, pseudogene
PF3D7_0400300	rifin
PF3D7_0400400	erythrocyte membrane protein 1, PfEMP1
PF3D7_0400500	rifin
PF3D7_0400600	erythrocyte membrane protein 1 (PfEMP1), exon 1, pseudogene
PF3D7_0400700	rifin
PF3D7_0400800	stevor
PF3D7_0400900	rifin
PF3D7_0401000	rifin
PF3D7_0401100	Plasmodium exported protein, unknown function, fragment
PF3D7_0401200	rifin
PF3D7_0401300	rifin
PF3D7_0401400	rifin
PF3D7_0401500	stevor, pseudogene
PF3D7_0401600	rifin
PF3D7_0401600	rifin
PF3D7_0401700	Plasmodium exported protein, unknown function, pseudogene
PF3D7_0401800	Plasmodium exported protein (PHISTb), unknown function
PF3D7_0401900	acyl-CoA synthetase
PF3D7_0402000	Plasmodium exported protein (PHISTa), unknown function
PF3D7_0402100	Plasmodium exported protein (PHISTb), unknown function
PF3D7_0402200	surface-associated interspersed protein 4.1 (SURFIN 4.1), pseudogene
PF3D7_0402300	reticulocyte binding protein homologue 1
PF3D7_0402400	Plasmodium exported protein, unknown function
PF3D7_0402500	rifin, pseudogene
PF3D7_0402600	stevor
PF3D7_0402700	rifin, pseudogene
PF3D7_0402800	erythrocyte membrane protein 1 (PfEMP1), pseudogene
PF3D7_0402900	probable protein, unknown function
PF3D7_0403000	tRNA Asparagine
PF3D7_0403100	regulator of chromosome condensation, putative
PF3D7_0403200	pre-mRNA splicing factor, putative
PF3D7_0403300	conserved Plasmodium protein, unknown function
PF3D7_0403400	conserved Plasmodium protein, unknown function
PF3D7_0403500	ubiquitin specific protease, putative
PF3D7_0403600	conserved Plasmodium protein, unknown function
PF3D7_0403700	pre-mRNA-splicing factor CLF1, putative
PF3D7_0403800	alpha/beta hydrolase, putative
PF3D7_0403900	SET domain protein, putative
PF3D7_0404000	conserved Plasmodium protein, unknown function
PF3D7_0404100	AP2 domain transcription factor AP2-SP2, putative
PF3D7_0404200	conserved Plasmodium protein, unknown function
PF3D7_0404300	conserved Plasmodium protein, unknown function
PF3D7_0404400	6-cysteine protein P36
PF3D7_0404500	6-cysteine protein P52
PF3D7_0404600	conserved Plasmodium membrane protein, unknown function
PF3D7_0404700	dipeptidyl aminopeptidase 3
PF3D7_0404800	conserved Plasmodium protein, unknown function
PF3D7_0404900	6-cysteine protein P41
PF3D7_0405000	ATP-dependent RNA helicase DDX51, putative
PF3D7_0405100	protein transport protein Sec24B, putative
PF3D7_0405200	ag-1 blood stage membrane protein homologue
PF3D7_0405300	liver specific protein 2, putative
PF3D7_0405400	pre-mRNA-processing-splicing factor 8, putative
PF3D7_0405500	conserved Plasmodium protein, unknown function
PF3D7_0405600	TMEM33 domain-containing protein, putative
PF3D7_0405700	lysine decarboxylase, putative
PF3D7_0405800	conserved protein, unknown function
PF3D7_0405900	apical sushi protein
PF3D7_0406000	conserved protein, unknown function
PF3D7_0406100	V-type proton ATPase subunit B
PF3D7_0406200	sexual stage-specific protein precursor
PF3D7_0406400	cytosolic glyoxalase II
PF3D7_0406500	NYN domain-containing protein, putative
PF3D7_0406600	conserved protein, unknown function
PF3D7_0406700	conserved Plasmodium protein, unknown function
PF3D7_0406800	ribosomal protein L25, putative
PF3D7_0406900	conserved Plasmodium protein, unknown function
PF3D7_0407000	conserved Plasmodium protein, unknown function
PF3D7_0407100	methyltransferase, putative
PF3D7_0407200	peptidyl-tRNA hydrolase 2, putative
PF3D7_0407300	transcription factor, putative
PF3D7_0407400	conserved Plasmodium protein, unknown function
PF3D7_0407500	mitochondrial carrier protein, putative
PF3D7_0407600	conserved Plasmodium protein, unknown function
PF3D7_0407700	conserved Plasmodium protein, unknown function
PF3D7_0407800	conserved Plasmodium protein, unknown function
PF3D7_0407900	AAA family ATPase, putative
PF3D7_0408000	conserved Plasmodium protein, unknown function
PF3D7_0408100	conserved Plasmodium protein, unknown function
PF3D7_0408200	conserved Plasmodium protein, unknown function
PF3D7_0408300	zinc finger Ran-binding domain-containing protein 2, putative
PF3D7_0408400	conserved protein, unknown function
PF3D7_0408500	flap endonuclease 1
PF3D7_0408600	sporozoite invasion-associated protein 1
PF3D7_0408700	perforin-like protein 1
PF3D7_0408800	conserved Plasmodium protein, unknown function
PF3D7_0408900	tRNA N6-adenosine threonylcarbamoyltransferase
PF3D7_0408900	tRNA N6-adenosine threonylcarbamoyltransferase
PF3D7_0409000	conserved Plasmodium protein, unknown function
[truncated: 5,056 more rows]
